# Supplementary material for: Hypomethylation of 111 Probes Predicts Poor Prognosis for Glioblastoma
Source: Front Neurosci. 2019 Oct 25;13:1137. doi: 10.3389/fnins.2019.01137 (PMC6823878; doi:10.3389/fnins.2019.01137)
Supplement: Supplementary file 4 [file Table_2.XLSX]

## Sheet: Probe_111
	Table S2. The compositoin and characteristics of the Methyl_probe prognostic signature										Note
	Name	Gene	Location	CHR	CpG_Island	formula					Gene	Prob_number
						Coefficients	Alias
	cg07464524	TSC22D3	Body;1stExon;TSS1500;5'UTR	X	S_Shore	0.0149272	v1				TSC22D3	1
	cg09912841	SPACA5;ZNF182	TSS200;TSS1500	X	S_Shore	0.00930233	v2				SPACA5	1
	cg11426662	ZNF185	Body	X	Island	0.0060207	v3				ZNF185	2
	cg25560327	ZNF185	Body	X	Island	0.0091574	v4				BCL2L15	1
	cg24550026	BCL2L15	1stExon;5'UTR	1		0.0087498	v5				GRB14	1
	cg09692771	GRB14	TSS200	2	S_Shore	0.0129707	v6				EPAS1	4
	cg13681847	EPAS1	Body	2		0.014429	v7				BCL2L11	1
	cg16483490	BCL2L11	5'UTR	2	Island	0.00604515	v8				ZNF148	3
	cg20623601	EPAS1	Body	2	Island	0.00902335	v9				CTNNB1	1
	cg24046888	EPAS1	Body	2	Island	0.00927515	v10				PPARG	1
	cg25124739	EPAS1	Body	2	Island	0.0097371	v11				RNF13	1
	cg02970696	ZNF148	5'UTR	3	Island	0.0081701	v12				GABRB1	3
	cg05726118	CTNNB1	5'UTR	3		0.00162225	v13				FAT1	1
	cg07556134	PPARG	5'UTR;TSS200	3	Island	0.00922081	v14				RNF175	3
	cg12508343	ZNF148	5'UTR	3	Island	0.0104436	v15				PPAP2A	1
	cg18011163	ZNF148	5'UTR	3	N_Shore	0.00415661	v16				PPARGC1B	1
	cg24105729	RNF13	5'UTR	3	S_Shelf	0.0124997	v17				RNF180	1
	cg00202441	GABRB1	TSS200	4	N_Shore	0.00748896	v18				DAXX	1
	cg01483139	FAT1	Body	4		0.00682231	v19				ZNF192	1
	cg02647878	RNF175	5'UTR;1stExon	4	Island	0.0028858	v20				FGFR1OP	1
	cg02968741	GABRB1	1stExon;5'UTR	4	N_Shore	0.0080279	v21				TSC22D4	2
	cg08660876	RNF175	5'UTR;1stExon	4	Island	0.013949	v22				CDK6	4
	cg09760963	RNF175	Body	4	Island	0.014112	v23				GRB10	6
	cg18016365	GABRB1	1stExon;5'UTR	4	N_Shore	0.00686488	v24				EGFR	4
	cg07862423	PPAP2A;RNF138P1	Body	5	Island	0.0125269	v25				RAC1	2
	cg13593479	PPARGC1B	Body	5	Island	0.0111773	v26				PMS2	1
	cg17621438	RNF180	TSS1500	5	N_Shore	0.0162949	v27				RNF170	1
	cg04488476	DAXX	TSS1500	6	S_Shore	0.00889563	v28				RNF19A	1
	cg09013068	ZNF192	3'UTR	6		0.00435316	v29				FGFR1	1
	cg12798992	FGFR1OP	TSS1500	6	N_Shore	0.0125903	v30				ADRB1	3
	cg00376553	TSC22D4	Body	7	N_Shelf	0.017726	v31				SCARB1	1
	cg01900030	CDK6	Body	7		0.0123729	v32				BRCA2	1
	cg02204205	GRB10	TSS1500	7	Island	0.00590023	v33				RB1	1
	cg02316066	EGFR	Body	7		0.00770091	v34				AKT1	1
	cg05231706	RAC1	Body	7	Island	0.00876701	v35				LOC145663	7
	cg05898452	EGFR	Body	7		0.0127986	v36				RBPMS2	1
	cg06586813	PMS2	Body	7		0.00585313	v37				BCL2L10	1
	cg08300570	CDK6	Body	7		0.00429429	v38				ATMIN	1
	cg11139102	TSC22D4	Body	7	N_Shore	0.0061629	v39				TSC2	6
	cg11274371	CDK6	TSS1500	7	S_Shore	0.00200992	v40				RNF166	3
	cg15774495	GRB10	TSS1500	7	Island	0.00612577	v41				STAT3	4
	cg18071865	EGFR	Body	7		0.00682865	v42				RNF126P1	2
	cg21517389	GRB10	TSS1500	7	Island	0.0150178	v43				C1QTNF1	1
	cg21808635	EGFR	Body	7		0.00495188	v44				TP53	1
	cg22281380	GRB10	TSS1500	7	Island	0.0117207	v45				FLCN	1
	cg23104539	GRB10	TSS1500	7	Island	0.013795	v46				ERBB2	1
	cg25819027	RAC1	3'UTR;3'UTR	7	S_Shore	0.010661	v47				BCL2	6
	cg27006764	GRB10	TSS1500	7	Island	0.00436403	v48				APCDD1	1
	cg01981354	RNF170	5'UTR;Body	8	N_Shelf	0.0150812	v49				APC2	4
	cg24820936	RNF19A	3'UTR	8		0.0162859	v50				RNF126	2
	cg24828864	FGFR1	Body	8		0.0167569	v51				SNAPC2	1
	cg17028652	ADRB1	3'UTR;1stExon	10	Island	0.00141392	v52				TP53INP2	5
	cg12041266	ADRB1	Body	11		0.00481058	v53				ZNF133	1
	cg16036142	ADRB1	Body	11	Island	0.0101175	v54				RNF114	1
	cg21558509	SCARB1	Body	12	Island	0.00769185	v55				DYNLRB1	1
	cg12836863	BRCA2	TSS1500	13	N_Shore	0.0100269	v56				ADARB1	1
	cg26740195	RB1	Body	13	S_Shore	0.0144834	v57				URB1	1
	cg04352704	AKT1	Body	14	Island	0.00926609	v58				GATM	7
	cg00645339	LOC145663;GATM	TSS200;1stExon;5'UTR	15	Island	0.00405063	v59				RNF138P1	1
	cg04025675	LOC145663;GATM	Body;TSS200	15	Island	0.00129345	v60				ZNF182	1
	cg05896902	LOC145663;GATM	Body;TSS200	15	Island	0.00181427	v61
	cg09093388	RBPMS2	Body	15	Island	0.00369647	v62
	cg10088041	LOC145663;GATM	TSS200;1stExon;5'UTR	15	Island	0.00912117	v63
	cg19114050	BCL2L10	TSS200	15	S_Shore	0.0140667	v64
	cg24328539	LOC145663;GATM	Body;TSS200	15	Island	0.00354068	v65
	cg25908973	LOC145663;GATM	TSS200;1stExon;5'UTR	15	Island	0.00626345	v66
	cg26796135	LOC145663;GATM	Body;TSS200	15	Island	0.00205792	v67
	cg00291054	ATMIN	Body	16	S_Shelf	0.0178529	v68
	cg01769813	TSC2	Body	16	S_Shore	0.00187677	v69
	cg06330323	TSC2	Body	16	N_Shore	0.0140848	v70
	cg06788514	RNF166	Body	16	S_Shore	0.00560947	v71
	cg06846976	TSC2	Body	16	N_Shelf	0.0030262	v72
	cg07549381	RNF166	Body	16	N_Shelf	0.0124725	v73
	cg07644807	RNF166	Body	16	N_Shelf	0.00466022	v74
	cg08779982	TSC2	Body	16	N_Shelf	0.0093295	v75
	cg08936056	TSC2	Body	16	S_Shore	0.00330156	v76
	cg26819590	TSC2	Body	16	Island	0.00305881	v77
	cg06270615	STAT3	5'UTR	17		0.009565	v78
	cg06788790	RNF126P1	Body	17	Island	0.0169108	v79
	cg07780782	STAT3	3'UTR	17	S_Shore	0.00790018	v80
	cg09967973	C1QTNF1	5'UTR	17		0.0145739	v81
	cg10792831	TP53	1stExon;Body;5'UTR	17		0.0044528	v82
	cg17833746	STAT3	Body	17		0.0120197	v83
	cg18711081	RNF126P1	Body	17	Island	0.00621091	v84
	cg19636308	FLCN	Body	17	Island	0.00621906	v85
	cg25330422	STAT3	3'UTR	17	S_Shelf	0.0012391	v86
	cg26111030	ERBB2	5'UTR;1stExon	17	N_Shore	0.00920269	v87
	cg05724997	BCL2	TSS1500	18	Island	0.0174271	v88
	cg14623989	APCDD1	Body	18	S_Shore	0.00963746	v89
	cg14889643	BCL2	Body	18	Island	0.00355517	v90
	cg17602451	BCL2	Body	18	Island	0.00364394	v91
	cg21793948	BCL2	TSS1500	18	Island	0.0149725	v92
	cg23707289	BCL2	TSS1500	18	Island	0.0153801	v93
	cg26277730	BCL2	TSS1500	18	Island	0.0146373	v94
	cg06346838	APC2	Body	19	Island	0.0106519	v95
	cg08165462	RNF126	Body	19	Island	0.0107606	v96
	cg12400781	APC2	3'UTR	19	Island	0.017871	v97
	cg13368085	APC2	3'UTR	19	Island	0.00677793	v98
	cg13422347	RNF126	Body	19	Island	0.0042644	v99
	cg14559388	APC2	Body	19	Island	0.0139399	v100
	cg24156854	SNAPC2	TSS1500	19	Island	0.011757	v101
	cg00876694	TP53INP2	5'UTR	20	N_Shore	0.0160775	v102
	cg01118078	TP53INP2	Body	20	Island	0.0129345	v103
	cg02872693	ZNF133	Body	20		0.00507597	v104
	cg16626405	TP53INP2	Body	20	Island	0.00719549	v105
	cg16810054	TP53INP2	3'UTR	20	Island	0.00283417	v106
	cg17204562	RNF114	3'UTR	20		0.00317565	v107
	cg21859623	DYNLRB1	TSS1500	20	N_Shore	0.00318018	v108
	cg26204638	TP53INP2	Body	20	Island	0.0117117	v109
	cg19810954	ADARB1	5'UTR;Body	21	S_Shore	0.0110324	v110
	cg26237628	URB1	Body	21		0.0173094	v111

## Sheet: Annotation
Input ID	Gene ID	Type	Tax ID	Homologene Gene ID	Homologene Gene Tax ID	Gene Symbol	Description	Biological Process (GO)	Kinase Class (UniProt)	Protein Function (Protein Atlas)	Subcellular Location (Protein Atlas)	Drug (DrugBank)	Canonical Pathways_x000D_	Hallmark Gene Sets_x000D_	hsa05200 Pathways in cancer	GO:0048871 multicellular organismal homeo	hsa05213 Endometrial cancer	R-HSA-8848021 Signaling by PTK6	GO:0032870 cellular response to hormone s	GO:0048469 cell maturation	GO:0051345 positive regulation of hydrola	GO:0051348 negative regulation of transfe	GO:1901699 cellular response to nitrogen	M19 PID P73PATHWAY	GO:0045165 cell fate commitment	GO:0016567 protein ubiquitination	GO:0035264 multicellular organism growth	R-HSA-1839124 FGFR1 mutant receptor activati	GO:1905114 cell surface receptor signalin	R-HSA-6804757 Regulation of TP53 Degradation	GO:0001935 endothelial cell proliferation	R-HSA-1433557 Signaling by SCF-KIT	M254 PID MYC REPRESS PATHWAY	GO:0035967 cellular response to topologic
TSC22D3	1831	symbol	H. sapiens	1831	H. sapiens	TSC22D3	TSC22 domain family member 3	GO:0048642 negative regulation of skeletal muscle tissue development;GO:0045843 negative regulation of striated muscle tissue development;GO:0048641 regulation of skeletal muscle tissue development		Transcription factors/Basic domains	Cytosol;Golgi apparatus;Nuclear speckles(Approved)				1.0	0.0	0.0	0.0	0.0	1.0	0.0	0.0	0.0	0.0	0.0	0.0	0.0	0.0	0.0	0.0	0.0	0.0	0.0	0.0
SPACA5	389852	symbol	H. sapiens	389852	H. sapiens	SPACA5	sperm acrosome associated 5	GO:0050830 defense response to Gram-positive bacterium;GO:0050829 defense response to Gram-negative bacterium;GO:0042742 defense response to bacterium		Enzymes/ENZYME proteins/Hydrolases					0.0	0.0	0.0	0.0	0.0	0.0	0.0	0.0	0.0	0.0	0.0	0.0	0.0	0.0	0.0	0.0	0.0	0.0	0.0	0.0
ZNF182	7569	symbol	H. sapiens	7569	H. sapiens	ZNF182	zinc finger protein 182	GO:0006357 regulation of transcription by RNA polymerase II;GO:0006366 transcription by RNA polymerase II;GO:0006355 regulation of transcription, DNA-templated		Transcription factors/Zinc-coordinating DNA-binding domains	Nucleus(Approved)				0.0	0.0	0.0	0.0	0.0	0.0	0.0	0.0	0.0	0.0	0.0	0.0	0.0	0.0	0.0	0.0	0.0	0.0	0.0	0.0
ZNF185	7739	symbol	H. sapiens	7739	H. sapiens	ZNF185	zinc finger protein 185 with LIM domain				Actin filaments;Cytosol;Focal adhesion sites;Plasma membrane(Supported)			(M5906)HALLMARK ESTROGEN RESPONSE EARLY	0.0	0.0	0.0	0.0	0.0	0.0	0.0	0.0	0.0	0.0	0.0	0.0	0.0	0.0	0.0	0.0	0.0	0.0	0.0	0.0
BCL2L15	440603	symbol	H. sapiens	440603	H. sapiens	BCL2L15	BCL2 like 15	GO:0042981 regulation of apoptotic process;GO:0043067 regulation of programmed cell death;GO:0006915 apoptotic process							0.0	0.0	0.0	0.0	0.0	0.0	0.0	0.0	0.0	0.0	0.0	0.0	0.0	0.0	0.0	0.0	0.0	0.0	0.0	0.0
GRB14	2888	symbol	H. sapiens	2888	H. sapiens	GRB14	growth factor receptor bound protein 14	GO:0046627 negative regulation of insulin receptor signaling pathway;GO:1900077 negative regulation of cellular response to insulin stimulus;GO:0046626 regulation of insulin receptor signaling pathway			Cytosol;Nucleoplasm(Approved)		(M16)PID INSULIN PATHWAY; (M92)PID ANGIOPOIETIN RECEPTOR PATHWAY		0.0	0.0	0.0	1.0	1.0	0.0	0.0	0.0	1.0	0.0	0.0	0.0	0.0	0.0	0.0	0.0	0.0	0.0	0.0	0.0
EPAS1	2034	symbol	H. sapiens	2034	H. sapiens	EPAS1	endothelial PAS domain protein 1	GO:0043129 surfactant homeostasis;GO:0048625 myoblast fate commitment;GO:0042415 norepinephrine metabolic process		Transcription factors/Basic domains	Nucleoplasm(Enhanced)Cytosol(Approved)		(M44)PID HIF2PATHWAY		1.0	1.0	1.0	1.0	0.0	1.0	0.0	0.0	0.0	1.0	1.0	0.0	0.0	0.0	0.0	0.0	0.0	0.0	0.0	0.0
BCL2L11	10018	symbol	H. sapiens	10018	H. sapiens	BCL2L11	BCL2 like 11	GO:0060139 positive regulation of apoptotic process by virus;GO:0052151 positive regulation by symbiont of host apoptotic process;GO:0052501 positive regulation by organism of apoptotic process in other organism involved in symbiotic interaction		Transporters/Accessory Factors Involved in Transport			(M13096)SA PROGRAMMED CELL DEATH; (M136)PID FOXO PATHWAY; (M153)PID P75 NTR PATHWAY	(M5941)HALLMARK UV RESPONSE UP; (M5902)HALLMARK APOPTOSIS; (M5893)HALLMARK MITOTIC SPINDLE	1.0	1.0	1.0	1.0	1.0	1.0	1.0	0.0	0.0	1.0	0.0	0.0	0.0	0.0	0.0	0.0	0.0	0.0	0.0	1.0
ZNF148	7707	symbol	H. sapiens	7707	H. sapiens	ZNF148	zinc finger protein 148	GO:0021762 substantia nigra development;GO:0006968 cellular defense response;GO:0030901 midbrain development		Transcription factors/Zinc-coordinating DNA-binding domains	Nucleus(Supported)Golgi apparatus(Uncertain)				0.0	0.0	0.0	0.0	0.0	1.0	0.0	0.0	0.0	0.0	1.0	0.0	0.0	0.0	0.0	0.0	0.0	0.0	0.0	0.0
CTNNB1	1499	symbol	H. sapiens	1499	H. sapiens	CTNNB1	catenin beta 1	GO:0003340 negative regulation of mesenchymal to epithelial transition involved in metanephros morphogenesis;GO:0003339 regulation of mesenchymal to epithelial transition involved in metanephros morphogenesis;GO:0060492 lung induction			Plasma membrane(Enhanced)	Urea (Transcription regulatory region dna binding)	(M31)PID BETA CATENIN DEG PATHWAY; (M90)PID WNT CANONICAL PATHWAY; (M184)PID ECADHERIN KERATINOCYTE PATHWAY	(M5895)HALLMARK WNT BETA CATENIN SIGNALING; (M5896)HALLMARK TGF BETA SIGNALING; (M5892)HALLMARK CHOLESTEROL HOMEOSTASIS	1.0	1.0	1.0	1.0	1.0	1.0	0.0	1.0	1.0	1.0	1.0	0.0	0.0	0.0	1.0	1.0	0.0	0.0	0.0	0.0
PPARG	5468	symbol	H. sapiens	5468	H. sapiens	PPARG	peroxisome proliferator activated receptor gamma	GO:0060694 regulation of cholesterol transporter activity;GO:2000230 negative regulation of pancreatic stellate cell proliferation;GO:0071306 cellular response to vitamin E		Nuclear receptors;Transcription factors/Zinc-coordinating DNA-binding domains	Nucleus;Vesicles(Enhanced)	Icosapent (Zinc ion binding);Troglitazone (Zinc ion binding);Mesalazine (Zinc ion binding);Indomethacin (Zinc ion binding);Rosiglitazone (Zinc ion binding);Nateglinide (Zinc ion binding);Sulfasalazine (Zinc ion binding);Repaglinide (Zinc ion binding);Telmisartan (Zinc ion binding);Balsalazide (Zinc ion binding);Ibuprofen (Zinc ion binding);Glipizide (Zinc ion binding);Pioglitazone (Zinc ion bindi…	(M162)PID RXR VDR PATHWAY; (M23)PID WNT NONCANONICAL PATHWAY; (M60)PID NFAT TFPATHWAY	(M5892)HALLMARK CHOLESTEROL HOMEOSTASIS; (M5942)HALLMARK UV RESPONSE DN; (M5905)HALLMARK ADIPOGENESIS	1.0	0.0	1.0	1.0	1.0	1.0	1.0	1.0	1.0	1.0	1.0	0.0	1.0	0.0	0.0	0.0	1.0	0.0	0.0	0.0
RNF13	11342	symbol	H. sapiens	11342	H. sapiens	RNF13	ring finger protein 13	GO:0051865 protein autoubiquitination;GO:0016567 protein ubiquitination;GO:0032446 protein modification by small protein conjugation		Enzymes/ENZYME proteins/Transferases	Cytosol;Nucleoplasm;Vesicles(Approved)				0.0	0.0	0.0	0.0	0.0	0.0	0.0	0.0	0.0	0.0	0.0	1.0	0.0	0.0	0.0	0.0	0.0	0.0	0.0	0.0
GABRB1	2560	symbol	H. sapiens	2560	H. sapiens	GABRB1	gamma-aminobutyric acid type A receptor beta1 subunit	GO:0071420 cellular response to histamine;GO:0034776 response to histamine;GO:0021954 central nervous system neuron development				Temazepam (Ligand-gated ion channel activity);Lindane (Ligand-gated ion channel activity);Adinazolam (Ligand-gated ion channel activity);Midazolam (Ligand-gated ion channel activity);Flurazepam (Ligand-gated ion channel activity);Halazepam (Ligand-gated ion channel activity);Diazepam (Ligand-gated ion channel activity);Oxazepam (Ligand-gated ion channel activity);Triazolam (Ligand-gated ion chann…			0.0	0.0	0.0	1.0	1.0	0.0	1.0	0.0	1.0	0.0	0.0	0.0	0.0	0.0	0.0	0.0	0.0	0.0	0.0	0.0
FAT1	2195	symbol	H. sapiens	2195	H. sapiens	FAT1	FAT atypical cadherin 1	GO:0007156 homophilic cell adhesion via plasma membrane adhesion molecules;GO:0098742 cell-cell adhesion via plasma-membrane adhesion molecules;GO:0007015 actin filament organization							0.0	0.0	1.0	0.0	0.0	0.0	0.0	0.0	0.0	0.0	0.0	0.0	0.0	0.0	0.0	0.0	0.0	0.0	0.0	0.0
RNF175	285533	symbol	H. sapiens	285533	H. sapiens	RNF175	ring finger protein 175	GO:0030433 ubiquitin-dependent ERAD pathway;GO:0030968 endoplasmic reticulum unfolded protein response;GO:0036503 ERAD pathway							1.0	0.0	0.0	0.0	0.0	0.0	0.0	0.0	0.0	0.0	0.0	1.0	0.0	0.0	0.0	0.0	0.0	0.0	0.0	1.0
PPAP2A	8611	gene_synonym	H. sapiens	8611	H. sapiens	PLPP1	phospholipid phosphatase 1	GO:0030521 androgen receptor signaling pathway;GO:0008354 germ cell migration;GO:0030518 intracellular steroid hormone receptor signaling pathway		Enzymes/ENZYME proteins/Hydrolases	Plasma membrane(Supported)		(M7)PID FCER1 PATHWAY; (M19)PID P73PATHWAY	(M5908)HALLMARK ANDROGEN RESPONSE; (M5947)HALLMARK IL2 STAT5 SIGNALING	1.0	0.0	0.0	1.0	1.0	1.0	0.0	0.0	0.0	1.0	0.0	0.0	0.0	0.0	0.0	0.0	1.0	0.0	0.0	0.0
RNF138P1	379013	symbol	H. sapiens	379013	H. sapiens	RNF138P1	ring finger protein 138 pseudogene 1								0.0	0.0	0.0	0.0	0.0	0.0	0.0	0.0	0.0	0.0	0.0	0.0	0.0	0.0	0.0	0.0	0.0	0.0	0.0	0.0
PPARGC1B	133522	symbol	H. sapiens	133522	H. sapiens	PPARGC1B	PPARG coactivator 1 beta	GO:0010694 positive regulation of alkaline phosphatase activity;GO:0045672 positive regulation of osteoclast differentiation;GO:0045780 positive regulation of bone resorption			Nucleus(Supported)				1.0	1.0	0.0	1.0	1.0	0.0	1.0	0.0	0.0	1.0	0.0	0.0	0.0	0.0	0.0	0.0	0.0	0.0	0.0	0.0
RNF180	285671	symbol	H. sapiens	285671	H. sapiens	RNF180	ring finger protein 180	GO:0042415 norepinephrine metabolic process;GO:0042428 serotonin metabolic process;GO:0006584 catecholamine metabolic process		Enzymes/ENZYME proteins/Transferases	Cytosol(Approved)				0.0	0.0	0.0	0.0	0.0	0.0	0.0	0.0	0.0	0.0	0.0	1.0	1.0	0.0	0.0	1.0	0.0	0.0	0.0	0.0
DAXX	1616	symbol	H. sapiens	1616	H. sapiens	DAXX	death domain associated protein	GO:0007257 activation of JUN kinase activity;GO:0072738 cellular response to diamide;GO:1903936 cellular response to sodium arsenite			Nuclear bodies;Nucleus(Enhanced)		(M197)PID HIV NEF PATHWAY; (M286)PID TGFBR PATHWAY; (M261)PID P53 REGULATION PATHWAY		1.0	1.0	1.0	1.0	1.0	1.0	0.0	1.0	1.0	0.0	0.0	1.0	0.0	0.0	0.0	1.0	0.0	0.0	0.0	1.0
ZNF192	7745	gene_synonym	H. sapiens	7745	H. sapiens	ZKSCAN8	zinc finger with KRAB and SCAN domains 8	GO:0006357 regulation of transcription by RNA polymerase II;GO:0006366 transcription by RNA polymerase II;GO:0006355 regulation of transcription, DNA-templated		Transcription factors/Zinc-coordinating DNA-binding domains	Cytosol;Nucleus(Approved)				0.0	0.0	0.0	0.0	0.0	0.0	0.0	0.0	0.0	0.0	0.0	0.0	0.0	0.0	0.0	0.0	0.0	0.0	0.0	0.0
FGFR1OP	11116	symbol	H. sapiens	11116	H. sapiens	FGFR1OP	FGFR1 oncogene partner	GO:0061099 negative regulation of protein tyrosine kinase activity;GO:0050732 negative regulation of peptidyl-tyrosine phosphorylation;GO:0097711 ciliary basal body-plasma membrane docking			Centrosome(Supported)				1.0	0.0	1.0	1.0	0.0	0.0	0.0	1.0	0.0	0.0	0.0	0.0	0.0	1.0	0.0	0.0	0.0	0.0	0.0	0.0
TSC22D4	81628	symbol	H. sapiens	81628	H. sapiens	TSC22D4	TSC22 domain family member 4	GO:0045892 negative regulation of transcription, DNA-templated;GO:1903507 negative regulation of nucleic acid-templated transcription;GO:1902679 negative regulation of RNA biosynthetic process		Transcription factors/Basic domains	Cytosol(Approved)				0.0	0.0	0.0	0.0	0.0	0.0	0.0	0.0	0.0	0.0	0.0	0.0	0.0	0.0	0.0	0.0	0.0	0.0	0.0	0.0
CDK6	1021	symbol	H. sapiens	1021	H. sapiens	CDK6	cyclin dependent kinase 6	GO:0031658 negative regulation of cyclin-dependent protein serine/threonine kinase activity involved in G1/S transition of mitotic cell cycle;GO:0045656 negative regulation of monocyte differentiation;GO:0021542 dentate gyrus development	CMGC Ser/Thr protein kinase family	Enzymes/{ENZYME proteins/Transferases,Kinases/CMGC Ser/Thr protein kinases}	Cytosol;Nucleoplasm(Supported)	Flavopiridol (Cyclin-dependent protein serine/threonine kinase activity);(2S)-2-({6-[(3-amino-5-chlorophenyl)amino]-9-isopropyl-9H-purin-2-yl}amino)-3-methylbutan-1-ol (Cyclin-dependent protein serine/threonine kinase activity);3,7,3',4'-TETRAHYDROXYFLAVONE (Cyclin-dependent protein serine/threonine kinase activity);Palbociclib (Cyclin-dependent protein serine/threonine kinase activity)	(M234)PID IL2 STAT5 PATHWAY; (M58)PID AR PATHWAY; (M279)PID RB 1PATHWAY	(M5919)HALLMARK HEDGEHOG SIGNALING; (M5908)HALLMARK ANDROGEN RESPONSE	1.0	0.0	1.0	1.0	0.0	1.0	0.0	1.0	1.0	1.0	0.0	0.0	0.0	0.0	0.0	0.0	0.0	0.0	0.0	0.0
GRB10	2887	symbol	H. sapiens	2887	H. sapiens	GRB10	growth factor receptor bound protein 10	GO:0046325 negative regulation of glucose import;GO:0010829 negative regulation of glucose transmembrane transport;GO:0046627 negative regulation of insulin receptor signaling pathway			Vesicles(Supported)		(M125)PID IGF1 PATHWAY; (M82)PID RET PATHWAY; (M16)PID INSULIN PATHWAY		1.0	1.0	1.0	1.0	1.0	0.0	0.0	1.0	1.0	0.0	1.0	0.0	0.0	0.0	1.0	0.0	0.0	1.0	0.0	0.0
EGFR	1956	symbol	H. sapiens	1956	H. sapiens	EGFR	epidermal growth factor receptor	GO:0043006 activation of phospholipase A2 activity by calcium-mediated signaling;GO:0032431 activation of phospholipase A2 activity;GO:1903800 positive regulation of production of miRNAs involved in gene silencing by miRNA	Tyr protein kinase family	Enzymes/{ENZYME proteins/Transferases,Kinases/Tyr protein kinases};RAS pathway related proteins	Plasma membrane(Enhanced)	Cetuximab (Ubiquitin protein ligase binding);Trastuzumab (Ubiquitin protein ligase binding);Lidocaine (Ubiquitin protein ligase binding);Gefitinib (Ubiquitin protein ligase binding);Erlotinib (Ubiquitin protein ligase binding);Lapatinib (Ubiquitin protein ligase binding);Panitumumab (Ubiquitin protein ligase binding);Flavopiridol (Ubiquitin protein ligase binding);IGN311 (Ubiquitin protein ligase…	(M201)PID ERBB NETWORK PATHWAY; (M251)PID SYNDECAN 3 PATHWAY; (M184)PID ECADHERIN KERATINOCYTE PATHWAY	(M5910)HALLMARK PROTEIN SECRETION; (M5923)HALLMARK PI3K AKT MTOR SIGNALING; (M5915)HALLMARK APICAL JUNCTION	1.0	1.0	1.0	1.0	1.0	1.0	1.0	1.0	1.0	0.0	1.0	0.0	1.0	1.0	1.0	1.0	0.0	0.0	0.0	0.0
RAC1	5879	symbol	H. sapiens	5879	H. sapiens	RAC1	Rac family small GTPase 1	GO:0090023 positive regulation of neutrophil chemotaxis;GO:0032707 negative regulation of interleukin-23 production;GO:0071624 positive regulation of granulocyte chemotaxis		RAS pathway related proteins	Cytosol;Nucleoli;Nucleus(Approved)	Guanosine-5'-Diphosphate (Thioesterase binding)	(M120)PID ARF6 DOWNSTREAM PATHWAY; (M273)PID EPHA2 FWD PATHWAY; (M243)PID ARF 3PATHWAY	(M5923)HALLMARK PI3K AKT MTOR SIGNALING; (M5946)HALLMARK COAGULATION	1.0	1.0	1.0	1.0	0.0	1.0	0.0	0.0	1.0	1.0	0.0	0.0	0.0	0.0	1.0	0.0	0.0	1.0	0.0	0.0
PMS2	5395	symbol	H. sapiens	5395	H. sapiens	PMS2	PMS1 homolog 2, mismatch repair system component	GO:0016446 somatic hypermutation of immunoglobulin genes;GO:0002566 somatic diversification of immune receptors via somatic mutation;GO:0016445 somatic diversification of immunoglobulins			Nucleoplasm(Enhanced)Cytosol(Supported)	Phosphothiophosphoric Acid-Adenylate Ester (Single base insertion or deletion binding)	(M145)PID P53 DOWNSTREAM PATHWAY	(M5925)HALLMARK E2F TARGETS	1.0	0.0	0.0	0.0	0.0	0.0	0.0	0.0	0.0	0.0	0.0	0.0	0.0	0.0	0.0	1.0	0.0	0.0	0.0	0.0
RNF170	81790	symbol	H. sapiens	81790	H. sapiens	RNF170	ring finger protein 170	GO:0016567 protein ubiquitination;GO:0032446 protein modification by small protein conjugation;GO:0070647 protein modification by small protein conjugation or removal		Enzymes/ENZYME proteins/Transferases					0.0	0.0	0.0	0.0	0.0	0.0	0.0	0.0	0.0	0.0	0.0	1.0	0.0	0.0	0.0	0.0	0.0	0.0	0.0	0.0
RNF19A	25897	symbol	H. sapiens	25897	H. sapiens	RNF19A	ring finger protein 19A, RBR E3 ubiquitin protein ligase	GO:0032436 positive regulation of proteasomal ubiquitin-dependent protein catabolic process;GO:2000060 positive regulation of ubiquitin-dependent protein catabolic process;GO:1901800 positive regulation of proteasomal protein catabolic process						(M5945)HALLMARK HEME METABOLISM	0.0	0.0	1.0	0.0	0.0	0.0	1.0	0.0	1.0	0.0	0.0	1.0	0.0	0.0	0.0	0.0	0.0	0.0	0.0	0.0
FGFR1	2260	symbol	H. sapiens	2260	H. sapiens	FGFR1	fibroblast growth factor receptor 1	GO:0048378 regulation of lateral mesodermal cell fate specification;GO:0048377 lateral mesodermal cell fate specification;GO:0048372 lateral mesodermal cell fate commitment	Tyr protein kinase family	CD markers;Enzymes/{ENZYME proteins/Transferases,Kinases/Tyr protein kinases};RAS pathway related proteins	Nucleoli(Supported)	Palifermin (Protein tyrosine kinase activity);Sorafenib (Protein tyrosine kinase activity);SU4984 (Protein tyrosine kinase activity);XL999 (Protein tyrosine kinase activity);3-(3-methoxybenzyl)-1H-pyrrolo[2,3-b]pyridine (Protein tyrosine kinase activity);(E)-[4-(3,5-difluorophenyl)-3H-pyrrolo[2,3-b]pyridin-3-ylidene](3-methoxyphenyl)methanol (Protein tyrosine kinase activity);3-[(3-(2-CARBOXYETHY…	(M33)PID GLYPICAN 1PATHWAY; (M165)PID SYNDECAN 4 PATHWAY; (M266)PID NCADHERIN PATHWAY	(M5944)HALLMARK ANGIOGENESIS	1.0	0.0	0.0	1.0	0.0	1.0	1.0	1.0	0.0	0.0	1.0	0.0	0.0	1.0	0.0	0.0	1.0	0.0	0.0	0.0
ADRB1	153	symbol	H. sapiens	153	H. sapiens	ADRB1	adrenoceptor beta 1	GO:0001997 positive regulation of the force of heart contraction by epinephrine-norepinephrine;GO:0001996 positive regulation of heart rate by epinephrine-norepinephrine;GO:0003099 positive regulation of the force of heart contraction by chemical signal		G-protein coupled receptors/GPCRs excl olfactory receptors;Transporters		Amphetamine (Receptor signaling protein activity);Esmolol (Receptor signaling protein activity);Betaxolol (Receptor signaling protein activity);Bethanidine (Receptor signaling protein activity);Isoetarine (Receptor signaling protein activity);Cabergoline (Receptor signaling protein activity);Metoprolol (Receptor signaling protein activity);Amitriptyline (Receptor signaling protein activity);Olanz…	(M2701)ST MYOCYTE AD PATHWAY		1.0	1.0	0.0	1.0	0.0	0.0	1.0	0.0	0.0	0.0	0.0	0.0	1.0	0.0	0.0	0.0	0.0	0.0	0.0	0.0
SCARB1	949	symbol	H. sapiens	949	H. sapiens	SCARB1	scavenger receptor class B member 1	GO:0010899 regulation of phosphatidylcholine catabolic process;GO:0032497 detection of lipopolysaccharide;GO:0010867 positive regulation of triglyceride biosynthetic process		Transporters	Vesicles(Approved)	Phosphatidyl serine (Virus receptor activity)		(M5907)HALLMARK ESTROGEN RESPONSE LATE; (M5906)HALLMARK ESTROGEN RESPONSE EARLY; (M5905)HALLMARK ADIPOGENESIS	1.0	1.0	0.0	1.0	1.0	0.0	0.0	0.0	1.0	0.0	0.0	0.0	0.0	0.0	0.0	0.0	1.0	0.0	0.0	0.0
BRCA2	675	symbol	H. sapiens	675	H. sapiens	BRCA2	BRCA2, DNA repair associated	GO:0031619 homologous chromosome orientation involved in meiotic metaphase I plate congression;GO:0010778 meiotic DNA repair synthesis involved in reciprocal meiotic recombination;GO:1990426 mitotic recombination-dependent replication fork processing			Nucleoplasm(Approved)Cytosol(Uncertain)		(M46)PID ATR PATHWAY; (M176)PID FOXM1 PATHWAY; (M236)PID DELTA NP63 PATHWAY	(M5901)HALLMARK G2M CHECKPOINT; (M5893)HALLMARK MITOTIC SPINDLE; (M5925)HALLMARK E2F TARGETS	1.0	1.0	1.0	1.0	1.0	1.0	0.0	0.0	1.0	1.0	0.0	0.0	1.0	0.0	0.0	0.0	0.0	0.0	0.0	0.0
RB1	5925	symbol	H. sapiens	5925	H. sapiens	RB1	RB transcriptional corepressor 1	GO:1904028 positive regulation of collagen fibril organization;GO:0045651 positive regulation of macrophage differentiation;GO:0071922 regulation of cohesin loading			Nucleoplasm(Enhanced)	Insulin Human (Ubiquitin protein ligase binding);Insulin Pork (Ubiquitin protein ligase binding)	(M176)PID FOXM1 PATHWAY; (M288)PID HES HEY PATHWAY; (M144)PID CERAMIDE PATHWAY	(M5939)HALLMARK P53 PATHWAY; (M5909)HALLMARK MYOGENESIS	1.0	1.0	1.0	1.0	1.0	1.0	0.0	1.0	0.0	1.0	0.0	0.0	0.0	0.0	0.0	0.0	1.0	0.0	0.0	0.0
AKT1	207	symbol	H. sapiens	207	H. sapiens	AKT1	AKT serine/threonine kinase 1	GO:0010748 negative regulation of plasma membrane long-chain fatty acid transport;GO:0010746 regulation of plasma membrane long-chain fatty acid transport;GO:0100002 negative regulation of protein kinase activity by protein phosphorylation	AGC Ser/Thr protein kinase family	Enzymes/{ENZYME proteins/Transferases,Kinases/AGC Ser/Thr protein kinases};RAS pathway related proteins	Microtubules;Nucleus(Supported)	Adenosine triphosphate (Protein serine/threonine/tyrosine kinase activity);Arsenic trioxide (Protein serine/threonine/tyrosine kinase activity);Inositol 1,3,4,5-Tetrakisphosphate (Protein serine/threonine/tyrosine kinase activity);N-[2-(5-methyl-4H-1,2,4-triazol-3-yl)phenyl]-7H-pyrrolo[2,3-d]pyrimidin-4-amine (Protein serine/threonine/tyrosine kinase activity);5-(5-chloro-7H-pyrrolo[2,3-d]pyrimid…	(M18895)SA TRKA RECEPTOR; (M12771)SA PTEN PATHWAY; (M184)PID ECADHERIN KERATINOCYTE PATHWAY	(M5908)HALLMARK ANDROGEN RESPONSE; (M5923)HALLMARK PI3K AKT MTOR SIGNALING; (M5950)HALLMARK ALLOGRAFT REJECTION	1.0	0.0	1.0	1.0	1.0	1.0	1.0	1.0	1.0	1.0	1.0	1.0	0.0	0.0	1.0	1.0	1.0	0.0	0.0	0.0
LOC145663						None	None	None	None	None	None	None	None	None	nan	nan	nan	nan	nan	nan	nan	nan	nan	nan	nan	nan	nan	nan	nan	nan	nan	nan	nan	nan
GATM	2628	symbol	H. sapiens	2628	H. sapiens	GATM	glycine amidinotransferase	GO:0006601 creatine biosynthetic process;GO:0006600 creatine metabolic process;GO:0014889 muscle atrophy		Enzymes/ENZYME proteins/Transferases	Mitochondria(Supported)	L-Ornithine (Glycine amidinotransferase activity);Glycine (Glycine amidinotransferase activity);Delta-Amino Valeric Acid (Glycine amidinotransferase activity);Gamma(Amino)-Butyric Acid (Glycine amidinotransferase activity);Norvaline (Glycine amidinotransferase activity);Alpha-Aminobutyric Acid (Glycine amidinotransferase activity)			0.0	0.0	0.0	0.0	0.0	0.0	0.0	0.0	0.0	0.0	0.0	0.0	1.0	0.0	0.0	0.0	0.0	0.0	0.0	0.0
RBPMS2	348093	symbol	H. sapiens	348093	H. sapiens	RBPMS2	RNA binding protein, mRNA processing factor 2	GO:0051151 negative regulation of smooth muscle cell differentiation;GO:0030514 negative regulation of BMP signaling pathway;GO:0048557 embryonic digestive tract morphogenesis							1.0	0.0	0.0	1.0	0.0	1.0	0.0	0.0	0.0	0.0	1.0	0.0	0.0	0.0	0.0	0.0	0.0	0.0	0.0	0.0
BCL2L10	10017	symbol	H. sapiens	10017	H. sapiens	BCL2L10	BCL2 like 10	GO:0006919 activation of cysteine-type endopeptidase activity involved in apoptotic process;GO:0043280 positive regulation of cysteine-type endopeptidase activity involved in apoptotic process;GO:2001056 positive regulation of cysteine-type endopeptidase activity						(M5902)HALLMARK APOPTOSIS	1.0	0.0	0.0	0.0	0.0	1.0	1.0	0.0	0.0	0.0	0.0	0.0	0.0	0.0	0.0	0.0	0.0	0.0	0.0	0.0
ATMIN	23300	symbol	H. sapiens	23300	H. sapiens	ATMIN	ATM interactor	GO:1902857 positive regulation of non-motile cilium assembly;GO:1902855 regulation of non-motile cilium assembly;GO:0045724 positive regulation of cilium assembly			Nuclear bodies(Supported)				0.0	0.0	0.0	0.0	0.0	1.0	0.0	0.0	0.0	0.0	0.0	0.0	0.0	0.0	0.0	0.0	0.0	0.0	0.0	0.0
TSC2	7249	symbol	H. sapiens	7249	H. sapiens	TSC2	TSC complex subunit 2	GO:1901525 negative regulation of mitophagy;GO:1903147 negative regulation of autophagy of mitochondrion;GO:0046627 negative regulation of insulin receptor signaling pathway			Cytosol(Enhanced)		(M199)PID P38 MK2 PATHWAY; (M87)PID LKB1 PATHWAY; (M254)PID MYC REPRESS PATHWAY	(M5923)HALLMARK PI3K AKT MTOR SIGNALING; (M5909)HALLMARK MYOGENESIS	1.0	1.0	0.0	1.0	1.0	1.0	1.0	1.0	1.0	1.0	0.0	0.0	0.0	0.0	1.0	1.0	0.0	0.0	1.0	0.0
RNF166	115992	symbol	H. sapiens	115992	H. sapiens	RNF166	ring finger protein 166				Cytosol;Nucleoplasm;Plasma membrane(Approved)				0.0	0.0	0.0	0.0	0.0	0.0	0.0	0.0	0.0	0.0	0.0	0.0	0.0	0.0	0.0	0.0	0.0	0.0	0.0	0.0
STAT3	6774	symbol	H. sapiens	6774	H. sapiens	STAT3	signal transducer and activator of transcription 3	GO:0072540 T-helper 17 cell lineage commitment;GO:1902728 positive regulation of growth factor dependent skeletal muscle satellite cell proliferation;GO:0002295 T-helper cell lineage commitment		Transcription factors/Immunoglobulin fold	Cytosol;Nucleoplasm(Supported)		(M9174)ST STAT3 PATHWAY; (M36)PID IL27 PATHWAY; (M290)PID IL12 STAT4 PATHWAY	(M5897)HALLMARK IL6 JAK STAT3 SIGNALING; (M5913)HALLMARK INTERFERON GAMMA RESPONSE	1.0	1.0	1.0	1.0	1.0	1.0	1.0	1.0	1.0	1.0	1.0	0.0	1.0	1.0	0.0	0.0	1.0	1.0	0.0	0.0
RNF126P1	376412	symbol	H. sapiens	376412	H. sapiens	RNF126P1	ring finger protein 126 pseudogene 1								0.0	0.0	0.0	0.0	0.0	0.0	0.0	0.0	0.0	0.0	0.0	0.0	0.0	0.0	0.0	0.0	0.0	0.0	0.0	0.0
C1QTNF1	114897	symbol	H. sapiens	114897	H. sapiens	C1QTNF1	C1q and TNF related 1	GO:2000860 positive regulation of aldosterone secretion;GO:2000857 positive regulation of mineralocorticoid secretion;GO:2000858 regulation of aldosterone secretion					(M5880)NABA ECM AFFILIATED; (M5885)NABA MATRISOME ASSOCIATED; (M5889)NABA MATRISOME		0.0	1.0	1.0	1.0	0.0	0.0	0.0	0.0	0.0	0.0	0.0	0.0	0.0	0.0	0.0	0.0	1.0	0.0	0.0	0.0
TP53	7157	symbol	H. sapiens	7157	H. sapiens	TP53	tumor protein p53	GO:1900740 positive regulation of protein insertion into mitochondrial membrane involved in apoptotic signaling pathway;GO:1900739 regulation of protein insertion into mitochondrial membrane involved in apoptotic signaling pathway;GO:1901030 positive regulation of mitochondrial outer membrane permeabilization involved in apoptotic signaling pathway		Transcription factors/Immunoglobulin fold;Transporters/Transporter channels and pores	Nucleoplasm(Enhanced)	Acetylsalicylic acid;AZD 3355;1-(9-ethyl-9H-carbazol-3-yl)-N-methylmethanamine	(M1529)SA G1 AND S PHASES; (M180)PID HIF1A PATHWAY; (M32)PID HDAC CLASSIII PATHWAY	(M5895)HALLMARK WNT BETA CATENIN SIGNALING; (M5898)HALLMARK DNA REPAIR; (M5925)HALLMARK E2F TARGETS	1.0	1.0	1.0	1.0	1.0	1.0	1.0	1.0	1.0	1.0	0.0	0.0	1.0	1.0	0.0	1.0	0.0	0.0	0.0	0.0
FLCN	201163	symbol	H. sapiens	201163	H. sapiens	FLCN	folliculin	GO:2001170 negative regulation of ATP biosynthetic process;GO:1901723 negative regulation of cell proliferation involved in kidney development;GO:2000973 regulation of pro-B cell differentiation			Cytosol;Plasma membrane(Supported)				1.0	1.0	1.0	1.0	0.0	1.0	0.0	1.0	1.0	1.0	1.0	0.0	1.0	0.0	0.0	0.0	1.0	0.0	0.0	0.0
ERBB2	2064	symbol	H. sapiens	2064	H. sapiens	ERBB2	erb-b2 receptor tyrosine kinase 2	GO:0033088 negative regulation of immature T cell proliferation in thymus;GO:0033085 negative regulation of T cell differentiation in thymus;GO:0033084 regulation of immature T cell proliferation in thymus	Tyr protein kinase family	CD markers;Enzymes/{ENZYME proteins/Transferases,Kinases/Tyr protein kinases}	Cytosol;Plasma membrane(Supported)	Trastuzumab (Transmembrane signaling receptor activity);Lapatinib (Transmembrane signaling receptor activity);IGN311 (Transmembrane signaling receptor activity);XL647 (Transmembrane signaling receptor activity);Trastuzumab emtansine (Transmembrane signaling receptor activity);Pertuzumab (Transmembrane signaling receptor activity);Afatinib (Transmembrane signaling receptor activity)	(M201)PID ERBB NETWORK PATHWAY; (M13)PID ERBB4 PATHWAY; (M175)PID ERBB2 ERBB3 PATHWAY	(M5942)HALLMARK UV RESPONSE DN; (M5902)HALLMARK APOPTOSIS	1.0	1.0	1.0	1.0	0.0	0.0	1.0	1.0	0.0	1.0	1.0	0.0	0.0	1.0	0.0	0.0	0.0	0.0	1.0	0.0
BCL2	596	symbol	H. sapiens	596	H. sapiens	BCL2	BCL2, apoptosis regulator	GO:0032848 negative regulation of cellular pH reduction;GO:0043375 CD8-positive, alpha-beta T cell lineage commitment;GO:1900740 positive regulation of protein insertion into mitochondrial membrane involved in apoptotic signaling pathway			Nuclear membrane(Supported)Nucleoplasm(Approved)	Ibuprofen (Ubiquitin protein ligase binding);Paclitaxel (Ubiquitin protein ligase binding);Docetaxel (Ubiquitin protein ligase binding);Rasagiline (Ubiquitin protein ligase binding);E7389 (Ubiquitin protein ligase binding);S-8184 (Ubiquitin protein ligase binding);DHA-paclitaxel (Ubiquitin protein ligase binding);ABT-263 (Ubiquitin protein ligase binding);Venetoclax (Ubiquitin protein ligase bind…	(M5060)SA FAS SIGNALING; (M13096)SA PROGRAMMED CELL DEATH; (M162)PID RXR VDR PATHWAY	(M5947)HALLMARK IL2 STAT5 SIGNALING; (M5907)HALLMARK ESTROGEN RESPONSE LATE; (M5906)HALLMARK ESTROGEN RESPONSE EARLY	1.0	1.0	1.0	1.0	1.0	1.0	0.0	0.0	1.0	1.0	1.0	1.0	1.0	0.0	0.0	0.0	0.0	0.0	1.0	0.0
APCDD1	147495	symbol	H. sapiens	147495	H. sapiens	APCDD1	APC down-regulated 1	GO:0043615 astrocyte cell migration;GO:0001942 hair follicle development;GO:0008347 glial cell migration							1.0	0.0	0.0	0.0	0.0	1.0	0.0	0.0	0.0	0.0	0.0	0.0	0.0	0.0	1.0	0.0	0.0	0.0	0.0	0.0
APC2	10297	symbol	H. sapiens	10297	H. sapiens	APC2	APC2, WNT signaling pathway regulator	GO:0007026 negative regulation of microtubule depolymerization;GO:0031114 regulation of microtubule depolymerization;GO:0031111 negative regulation of microtubule polymerization or depolymerization			Cytokinetic bridge;Cytosol;Midbody(Supported)				1.0	0.0	1.0	1.0	0.0	0.0	1.0	0.0	1.0	0.0	1.0	0.0	0.0	0.0	1.0	0.0	0.0	0.0	0.0	0.0
RNF126	55658	symbol	H. sapiens	55658	H. sapiens	RNF126	ring finger protein 126	GO:0071629 cytoplasm protein quality control by the ubiquitin-proteasome system;GO:0042059 negative regulation of epidermal growth factor receptor signaling pathway;GO:0043162 ubiquitin-dependent protein catabolic process via the multivesicular body sorting pathway		Enzymes/ENZYME proteins/Transferases	Cytosol;Nucleoplasm(Approved)				0.0	0.0	0.0	1.0	0.0	0.0	0.0	0.0	0.0	0.0	0.0	1.0	0.0	0.0	0.0	0.0	0.0	0.0	0.0	1.0
SNAPC2	6618	symbol	H. sapiens	6618	H. sapiens	SNAPC2	small nuclear RNA activating complex polypeptide 2	GO:0042795 snRNA transcription by RNA polymerase II;GO:0009301 snRNA transcription;GO:0006383 transcription by RNA polymerase III			Nuclear bodies;Nucleoplasm(Supported)Cytosol(Uncertain)				0.0	0.0	0.0	0.0	0.0	0.0	0.0	0.0	0.0	0.0	0.0	0.0	0.0	0.0	0.0	0.0	0.0	0.0	0.0	0.0
TP53INP2	58476	symbol	H. sapiens	58476	H. sapiens	TP53INP2	tumor protein p53 inducible nuclear protein 2	GO:0000045 autophagosome assembly;GO:0010508 positive regulation of autophagy;GO:1903828 negative regulation of cellular protein localization						(M5935)HALLMARK FATTY ACID METABOLISM	1.0	1.0	1.0	1.0	0.0	0.0	0.0	0.0	1.0	0.0	0.0	0.0	0.0	0.0	0.0	0.0	0.0	0.0	0.0	0.0
ZNF133	7692	symbol	H. sapiens	7692	H. sapiens	ZNF133	zinc finger protein 133	GO:0006357 regulation of transcription by RNA polymerase II;GO:0006366 transcription by RNA polymerase II;GO:0006355 regulation of transcription, DNA-templated		Transcription factors/Zinc-coordinating DNA-binding domains	Nucleus;Vesicles(Approved)				0.0	0.0	0.0	0.0	0.0	0.0	0.0	0.0	0.0	0.0	0.0	0.0	0.0	0.0	0.0	0.0	0.0	0.0	0.0	0.0
RNF114	55905	symbol	H. sapiens	55905	H. sapiens	RNF114	ring finger protein 114	GO:0000209 protein polyubiquitination;GO:0007283 spermatogenesis;GO:0048232 male gamete generation		Enzymes/ENZYME proteins/Transferases	Cytosol(Supported)Plasma membrane(Approved)				0.0	0.0	0.0	0.0	0.0	1.0	0.0	0.0	0.0	0.0	0.0	1.0	0.0	0.0	0.0	0.0	0.0	0.0	0.0	0.0
DYNLRB1	83658	symbol	H. sapiens	83658	H. sapiens	DYNLRB1	dynein light chain roadblock-type 1	GO:0035735 intraciliary transport involved in cilium assembly;GO:0042073 intraciliary transport;GO:0007632 visual behavior					(M286)PID TGFBR PATHWAY		1.0	0.0	1.0	0.0	0.0	0.0	0.0	0.0	0.0	0.0	0.0	0.0	1.0	0.0	0.0	1.0	0.0	0.0	0.0	0.0
ADARB1	104	symbol	H. sapiens	104	H. sapiens	ADARB1	adenosine deaminase, RNA specific B1	GO:0021965 spinal cord ventral commissure morphogenesis;GO:0021618 hypoglossal nerve morphogenesis;GO:0021566 hypoglossal nerve development		Enzymes/ENZYME proteins/Hydrolases	Nucleoplasm(Supported)Cytosol(Approved)				1.0	1.0	0.0	1.0	0.0	1.0	0.0	1.0	0.0	0.0	0.0	0.0	1.0	0.0	0.0	0.0	0.0	0.0	0.0	0.0
URB1	9875	symbol	H. sapiens	9875	H. sapiens	URB1	URB1 ribosome biogenesis 1 homolog (S. cerevisiae)	GO:0008150 biological_process			Nucleoli fibrillar center(Supported)				0.0	0.0	0.0	0.0	0.0	0.0	0.0	0.0	0.0	0.0	0.0	0.0	0.0	0.0	0.0	0.0	0.0	0.0	0.0	0.0

## Sheet: Enrichment
GroupID	Category	Term	Description	LogP	Log(q-value)	InTerm_InList	Genes	Symbols
1_Summary	KEGG Pathway	hsa05200	Pathways in cancer	-13.4772	-9.30514	15/395	207,596,675,1021,1499,1956,2034,2064,2260,5468,5879,5925,6774,7157,10297,949,153,10018,11116,201163,104,7249,8611,147495,10017,1616,5395,58476,133522,2887,1831,348093,83658,285533	AKT1,BCL2,BRCA2,CDK6,CTNNB1,EGFR,EPAS1,ERBB2,FGFR1,PPARG,RAC1,RB1,STAT3,TP53,APC2,SCARB1,ADRB1,BCL2L11,FGFR1OP,FLCN,ADARB1,TSC2,PLPP1,APCDD1,BCL2L10,DAXX,PMS2,TP53INP2,PPARGC1B,GRB10,TSC22D3,RBPMS2,DYNLRB1,RNF175
1_Member	KEGG Pathway	hsa05200	Pathways in cancer	-13.4772	-9.30514	15/395	207,596,675,1021,1499,1956,2034,2064,2260,5468,5879,5925,6774,7157,10297	AKT1,BCL2,BRCA2,CDK6,CTNNB1,EGFR,EPAS1,ERBB2,FGFR1,PPARG,RAC1,RB1,STAT3,TP53,APC2
1_Member	KEGG Pathway	hsa05212	Pancreatic cancer	-13.3155	-9.30514	9/64	207,675,1021,1956,2064,5879,5925,6774,7157	AKT1,BRCA2,CDK6,EGFR,ERBB2,RAC1,RB1,STAT3,TP53
1_Member	KEGG Pathway	hsa05224	Breast cancer	-11.6106	-7.77636	10/144	207,675,1021,1499,1956,2064,2260,5925,7157,10297	AKT1,BRCA2,CDK6,CTNNB1,EGFR,ERBB2,FGFR1,RB1,TP53,APC2
1_Member	KEGG Pathway	hsa05215	Prostate cancer	-10.3418	-6.6325	8/87	207,596,1499,1956,2064,2260,5925,7157	AKT1,BCL2,CTNNB1,EGFR,ERBB2,FGFR1,RB1,TP53
1_Member	KEGG Pathway	hsa05223	Non-small cell lung cancer	-9.94852	-6.33612	7/58	207,1021,1956,2064,5925,6774,7157	AKT1,CDK6,EGFR,ERBB2,RB1,STAT3,TP53
1_Member	GO Biological Processes	GO:0050673	epithelial cell proliferation	-8.09966	-4.80924	11/430	207,675,949,1021,1499,1956,2064,2260,5468,5925,6774	AKT1,BRCA2,SCARB1,CDK6,CTNNB1,EGFR,ERBB2,FGFR1,PPARG,RB1,STAT3
1_Member	KEGG Pathway	hsa05210	Colorectal cancer	-8.07922	-4.80924	6/60	207,596,1499,5879,7157,10297	AKT1,BCL2,CTNNB1,RAC1,TP53,APC2
1_Member	GO Biological Processes	GO:0040008	regulation of growth	-8.01718	-4.78499	13/680	153,207,596,1956,2064,2260,5468,5925,6774,7157,10018,11116,201163	ADRB1,AKT1,BCL2,EGFR,ERBB2,FGFR1,PPARG,RB1,STAT3,TP53,BCL2L11,FGFR1OP,FLCN
1_Member	KEGG Pathway	hsa05218	Melanoma	-7.70751	-4.54226	6/69	207,1021,1956,2260,5925,7157	AKT1,CDK6,EGFR,FGFR1,RB1,TP53
1_Member	GO Biological Processes	GO:0050678	regulation of epithelial cell proliferation	-7.54643	-4.42834	10/376	207,675,1021,1499,1956,2064,2260,5468,5925,6774	AKT1,BRCA2,CDK6,CTNNB1,EGFR,ERBB2,FGFR1,PPARG,RB1,STAT3
1_Member	GO Biological Processes	GO:0008285	negative regulation of cell proliferation	-7.5356	-4.42834	13/747	104,596,675,1021,1499,2064,5468,5925,6774,7157,7249,8611,201163	ADARB1,BCL2,BRCA2,CDK6,CTNNB1,ERBB2,PPARG,RB1,STAT3,TP53,TSC2,PLPP1,FLCN
1_Member	KEGG Pathway	hsa01521	EGFR tyrosine kinase inhibitor resistance	-7.35059	-4.31797	6/79	207,596,1956,2064,6774,10018	AKT1,BCL2,EGFR,ERBB2,STAT3,BCL2L11
1_Member	Reactome Gene Sets	R-HSA-109606	Intrinsic Pathway for Apoptosis	-7.08805	-4.0989	5/44	207,596,6774,7157,10018	AKT1,BCL2,STAT3,TP53,BCL2L11
1_Member	KEGG Pathway	hsa01522	Endocrine resistance	-6.84164	-3.87269	6/96	207,596,1956,2064,5925,7157	AKT1,BCL2,EGFR,ERBB2,RB1,TP53
1_Member	GO Biological Processes	GO:0042063	gliogenesis	-6.59831	-3.75132	8/259	207,1021,1499,1956,2064,5468,6774,147495	AKT1,CDK6,CTNNB1,EGFR,ERBB2,PPARG,STAT3,APCDD1
1_Member	GO Biological Processes	GO:0016049	cell growth	-6.59355	-3.75132	10/476	207,596,1499,1956,2064,5468,5925,7157,11116,201163	AKT1,BCL2,CTNNB1,EGFR,ERBB2,PPARG,RB1,TP53,FGFR1OP,FLCN
1_Member	GO Biological Processes	GO:0010001	glial cell differentiation	-6.30591	-3.53861	7/192	207,1021,1499,1956,2064,5468,6774	AKT1,CDK6,CTNNB1,EGFR,ERBB2,PPARG,STAT3
1_Member	KEGG Pathway	hsa05214	Glioma	-6.25818	-3.515	5/64	207,1021,1956,5925,7157	AKT1,CDK6,EGFR,RB1,TP53
1_Member	KEGG Pathway	hsa05206	MicroRNAs in cancer	-6.12631	-3.42661	8/299	596,1021,1956,2064,6774,7157,10018,10297	BCL2,CDK6,EGFR,ERBB2,STAT3,TP53,BCL2L11,APC2
1_Member	GO Biological Processes	GO:0001558	regulation of cell growth	-6.1252	-3.42661	9/410	207,596,1956,2064,5468,5925,7157,11116,201163	AKT1,BCL2,EGFR,ERBB2,PPARG,RB1,TP53,FGFR1OP,FLCN
1_Member	Reactome Gene Sets	R-HSA-114452	Activation of BH3-only proteins	-6.04089	-3.37975	4/30	207,596,7157,10018	AKT1,BCL2,TP53,BCL2L11
1_Member	GO Biological Processes	GO:0038034	signal transduction in absence of ligand	-6.03155	-3.37975	5/71	207,596,2260,10017,10018	AKT1,BCL2,FGFR1,BCL2L10,BCL2L11
1_Member	GO Biological Processes	GO:0097192	extrinsic apoptotic signaling pathway in absence of ligand	-6.03155	-3.37975	5/71	207,596,2260,10017,10018	AKT1,BCL2,FGFR1,BCL2L10,BCL2L11
1_Member	GO Biological Processes	GO:0070997	neuron death	-5.93589	-3.32432	8/317	104,207,596,1499,1616,5925,6774,10018	ADARB1,AKT1,BCL2,CTNNB1,DAXX,RB1,STAT3,BCL2L11
1_Member	Canonical Pathways	M145	PID P53 DOWNSTREAM PATHWAY	-5.92812	-3.32432	6/137	596,1956,5395,5925,7157,7249	BCL2,EGFR,PMS2,RB1,TP53,TSC2
1_Member	Reactome Gene Sets	R-HSA-111453	BH3-only proteins associate with and inactivate anti-apoptotic BCL-2 members	-5.91207	-3.32219	3/9	596,6774,10018	BCL2,STAT3,BCL2L11
1_Member	GO Biological Processes	GO:0010564	regulation of cell cycle process	-5.81079	-3.24436	11/727	207,596,675,1021,1499,1956,2260,5925,7157,11116,201163	AKT1,BCL2,BRCA2,CDK6,CTNNB1,EGFR,FGFR1,RB1,TP53,FGFR1OP,FLCN
1_Member	KEGG Pathway	hsa05161	Hepatitis B	-5.80173	-3.24436	6/144	207,596,1021,5925,6774,7157	AKT1,BCL2,CDK6,RB1,STAT3,TP53
1_Member	KEGG Pathway	hsa05222	Small cell lung cancer	-5.66732	-3.14128	5/84	207,596,1021,5925,7157	AKT1,BCL2,CDK6,RB1,TP53
1_Member	GO Biological Processes	GO:1903827	regulation of cellular protein localization	-5.52497	-3.02651	9/485	207,596,1499,1956,2064,5925,7157,58476,201163	AKT1,BCL2,CTNNB1,EGFR,ERBB2,RB1,TP53,TP53INP2,FLCN
1_Member	KEGG Pathway	hsa05219	Bladder cancer	-5.48211	-2.99028	4/41	1956,2064,5925,7157	EGFR,ERBB2,RB1,TP53
1_Member	Reactome Gene Sets	R-HSA-109581	Apoptosis	-5.39855	-2.93844	6/169	207,596,1499,6774,7157,10018	AKT1,BCL2,CTNNB1,STAT3,TP53,BCL2L11
1_Member	Reactome Gene Sets	R-HSA-5357801	Programmed Cell Death	-5.35452	-2.90647	6/172	207,596,1499,6774,7157,10018	AKT1,BCL2,CTNNB1,STAT3,TP53,BCL2L11
1_Member	GO Biological Processes	GO:0010821	regulation of mitochondrion organization	-5.34002	-2.90371	6/173	207,596,7157,7249,10018,201163	AKT1,BCL2,TP53,TSC2,BCL2L11,FLCN
1_Member	GO Biological Processes	GO:2000045	regulation of G1/S transition of mitotic cell cycle	-5.34002	-2.90371	6/173	207,596,1021,1956,5925,7157	AKT1,BCL2,CDK6,EGFR,RB1,TP53
1_Member	GO Biological Processes	GO:0007346	regulation of mitotic cell cycle	-5.32046	-2.88993	10/659	207,596,675,1021,1499,1956,2260,5925,7157,11116	AKT1,BCL2,BRCA2,CDK6,CTNNB1,EGFR,FGFR1,RB1,TP53,FGFR1OP
1_Member	GO Biological Processes	GO:0051205	protein insertion into membrane	-5.27895	-2.87066	4/46	596,1956,7157,10018	BCL2,EGFR,TP53,BCL2L11
1_Member	KEGG Pathway	hsa04066	HIF-1 signaling pathway	-5.27213	-2.86924	5/101	207,596,1956,2064,6774	AKT1,BCL2,EGFR,ERBB2,STAT3
1_Member	GO Biological Processes	GO:0051052	regulation of DNA metabolic process	-5.24516	-2.8476	8/393	207,675,1499,1956,2260,5468,5879,7157	AKT1,BRCA2,CTNNB1,EGFR,FGFR1,PPARG,RAC1,TP53
1_Member	GO Biological Processes	GO:0008630	intrinsic apoptotic signaling pathway in response to DNA damage	-5.23034	-2.83805	5/103	596,675,7157,10017,10018	BCL2,BRCA2,TP53,BCL2L10,BCL2L11
1_Member	GO Biological Processes	GO:0034599	cellular response to oxidative stress	-5.15711	-2.78526	7/286	207,596,1499,1956,2034,7157,133522	AKT1,BCL2,CTNNB1,EGFR,EPAS1,TP53,PPARGC1B
1_Member	KEGG Pathway	hsa05014	Amyotrophic lateral sclerosis (ALS)	-5.09789	-2.73634	4/51	596,1616,5879,7157	BCL2,DAXX,RAC1,TP53
1_Member	GO Biological Processes	GO:1902806	regulation of cell cycle G1/S phase transition	-5.09347	-2.73634	6/191	207,596,1021,1956,5925,7157	AKT1,BCL2,CDK6,EGFR,RB1,TP53
1_Member	Canonical Pathways	M231	PID KIT PATHWAY	-5.06394	-2.71635	4/52	207,596,2887,6774	AKT1,BCL2,GRB10,STAT3
1_Member	GO Biological Processes	GO:1905477	positive regulation of protein localization to membrane	-4.9964	-2.66406	5/115	207,596,1956,2064,7157	AKT1,BCL2,EGFR,ERBB2,TP53
1_Member	GO Biological Processes	GO:0001836	release of cytochrome c from mitochondria	-4.93468	-2.62763	4/56	207,596,7157,10018	AKT1,BCL2,TP53,BCL2L11
1_Member	GO Biological Processes	GO:0097190	apoptotic signaling pathway	-4.92346	-2.62069	9/576	207,596,675,1499,1616,2260,7157,10017,10018	AKT1,BCL2,BRCA2,CTNNB1,DAXX,FGFR1,TP53,BCL2L10,BCL2L11
1_Member	GO Biological Processes	GO:0097191	extrinsic apoptotic signaling pathway	-4.74471	-2.46272	6/220	207,596,1616,2260,10017,10018	AKT1,BCL2,DAXX,FGFR1,BCL2L10,BCL2L11
1_Member	GO Biological Processes	GO:0009411	response to UV	-4.64353	-2.38906	5/136	207,596,675,1956,7157	AKT1,BCL2,BRCA2,EGFR,TP53
1_Member	GO Biological Processes	GO:0048589	developmental growth	-4.6267	-2.37979	9/628	104,153,207,596,675,1499,2260,6774,10018	ADARB1,ADRB1,AKT1,BCL2,BRCA2,CTNNB1,FGFR1,STAT3,BCL2L11
1_Member	KEGG Pathway	hsa04210	Apoptosis	-4.613	-2.36982	5/138	207,596,1616,7157,10018	AKT1,BCL2,DAXX,TP53,BCL2L11
1_Member	Canonical Pathways	M153	PID P75 NTR PATHWAY	-4.5734	-2.34839	4/69	207,5879,7157,10018	AKT1,RAC1,TP53,BCL2L11
1_Member	GO Biological Processes	GO:0002521	leukocyte differentiation	-4.5536	-2.33888	8/490	596,1021,1499,2064,5468,5925,6774,133522	BCL2,CDK6,CTNNB1,ERBB2,PPARG,RB1,STAT3,PPARGC1B
1_Member	KEGG Pathway	hsa05418	Fluid shear stress and atherosclerosis	-4.55334	-2.33888	5/142	207,596,1499,5879,7157	AKT1,BCL2,CTNNB1,RAC1,TP53
1_Member	KEGG Pathway	hsa05220	Chronic myeloid leukemia	-4.52427	-2.3167	4/71	207,1021,5925,7157	AKT1,CDK6,RB1,TP53
1_Member	GO Biological Processes	GO:0061061	muscle structure development	-4.47848	-2.28248	9/656	104,207,596,1499,1831,2034,2260,5925,348093	ADARB1,AKT1,BCL2,CTNNB1,TSC22D3,EPAS1,FGFR1,RB1,RBPMS2
1_Member	KEGG Pathway	hsa01524	Platinum drug resistance	-4.47659	-2.28248	4/73	207,596,2064,7157	AKT1,BCL2,ERBB2,TP53
1_Member	GO Biological Processes	GO:0046902	regulation of mitochondrial membrane permeability	-4.43026	-2.24274	4/75	596,6774,7157,10018	BCL2,STAT3,TP53,BCL2L11
1_Member	GO Biological Processes	GO:1901990	regulation of mitotic cell cycle phase transition	-4.36378	-2.19229	7/380	207,596,1021,1956,5925,7157,11116	AKT1,BCL2,CDK6,EGFR,RB1,TP53,FGFR1OP
1_Member	GO Biological Processes	GO:0007005	mitochondrion organization	-4.35903	-2.19197	8/522	207,596,2034,6774,7157,7249,10018,201163	AKT1,BCL2,EPAS1,STAT3,TP53,TSC2,BCL2L11,FLCN
1_Member	GO Biological Processes	GO:0010942	positive regulation of cell death	-4.35721	-2.19197	9/680	207,596,1499,1616,5468,7157,10017,10018,201163	AKT1,BCL2,CTNNB1,DAXX,PPARG,TP53,BCL2L10,BCL2L11,FLCN
1_Member	GO Biological Processes	GO:0001844	protein insertion into mitochondrial membrane involved in apoptotic signaling pathway	-4.33564	-2.17656	3/28	596,7157,10018	BCL2,TP53,BCL2L11
1_Member	GO Biological Processes	GO:0030307	positive regulation of cell growth	-4.29262	-2.1508	5/161	207,596,1956,2064,11116	AKT1,BCL2,EGFR,ERBB2,FGFR1OP
1_Member	GO Biological Processes	GO:1905475	regulation of protein localization to membrane	-4.29262	-2.1508	5/161	207,596,1956,2064,7157	AKT1,BCL2,EGFR,ERBB2,TP53
1_Member	GO Biological Processes	GO:0045927	positive regulation of growth	-4.29213	-2.1508	6/265	207,596,1956,2064,2260,11116	AKT1,BCL2,EGFR,ERBB2,FGFR1,FGFR1OP
1_Member	GO Biological Processes	GO:0000082	G1/S transition of mitotic cell cycle	-4.26501	-2.13262	6/268	207,596,1021,1956,5925,7157	AKT1,BCL2,CDK6,EGFR,RB1,TP53
1_Member	GO Biological Processes	GO:0090559	regulation of membrane permeability	-4.25718	-2.12782	4/83	596,6774,7157,10018	BCL2,STAT3,TP53,BCL2L11
1_Member	GO Biological Processes	GO:0045787	positive regulation of cell cycle	-4.23704	-2.11576	7/398	207,675,1956,2260,5925,7157,10018	AKT1,BRCA2,EGFR,FGFR1,RB1,TP53,BCL2L11
1_Member	GO Biological Processes	GO:0045596	negative regulation of cell differentiation	-4.21723	-2.10441	9/709	596,1021,1499,1956,2064,5468,5925,6774,348093	BCL2,CDK6,CTNNB1,EGFR,ERBB2,PPARG,RB1,STAT3,RBPMS2
1_Member	GO Biological Processes	GO:0051204	protein insertion into mitochondrial membrane	-4.20056	-2.09331	3/31	596,7157,10018	BCL2,TP53,BCL2L11
1_Member	GO Biological Processes	GO:1901214	regulation of neuron death	-4.14276	-2.0567	6/282	207,596,1499,1616,6774,10018	AKT1,BCL2,CTNNB1,DAXX,STAT3,BCL2L11
1_Member	GO Biological Processes	GO:1901987	regulation of cell cycle phase transition	-4.12315	-2.04962	7/415	207,596,1021,1956,5925,7157,11116	AKT1,BCL2,CDK6,EGFR,RB1,TP53,FGFR1OP
1_Member	GO Biological Processes	GO:0043276	anoikis	-4.11796	-2.04962	3/33	207,596,7249	AKT1,BCL2,TSC2
1_Member	GO Biological Processes	GO:0044843	cell cycle G1/S phase transition	-4.10072	-2.03976	6/287	207,596,1021,1956,5925,7157	AKT1,BCL2,CDK6,EGFR,RB1,TP53
1_Member	GO Biological Processes	GO:0097193	intrinsic apoptotic signaling pathway	-4.10072	-2.03976	6/287	207,596,675,7157,10017,10018	AKT1,BCL2,BRCA2,TP53,BCL2L10,BCL2L11
1_Member	Canonical Pathways	M143	PID IL2 PI3K PATHWAY	-4.07861	-2.02251	3/34	207,596,5879	AKT1,BCL2,RAC1
1_Member	GO Biological Processes	GO:0071453	cellular response to oxygen levels	-4.01816	-1.96924	5/184	207,596,2034,5468,7157	AKT1,BCL2,EPAS1,PPARG,TP53
1_Member	GO Biological Processes	GO:0007568	aging	-3.9951	-1.96019	6/300	207,596,675,1021,6774,7157	AKT1,BCL2,BRCA2,CDK6,STAT3,TP53
1_Member	GO Biological Processes	GO:0043029	T cell homeostasis	-3.96749	-1.94167	3/37	207,596,10018	AKT1,BCL2,BCL2L11
1_Member	GO Biological Processes	GO:0009416	response to light stimulus	-3.96363	-1.94006	6/304	207,596,675,1956,7157,83658	AKT1,BCL2,BRCA2,EGFR,TP53,DYNLRB1
1_Member	GO Biological Processes	GO:0006979	response to oxidative stress	-3.94667	-1.92977	7/443	207,596,1499,1956,2034,7157,133522	AKT1,BCL2,CTNNB1,EGFR,EPAS1,TP53,PPARGC1B
1_Member	GO Biological Processes	GO:0043065	positive regulation of apoptotic process	-3.83955	-1.85024	8/620	207,596,1499,5468,7157,10017,10018,201163	AKT1,BCL2,CTNNB1,PPARG,TP53,BCL2L10,BCL2L11,FLCN
1_Member	GO Biological Processes	GO:0060341	regulation of cellular localization	-3.83508	-1.85024	9/796	207,596,1499,1956,2064,5925,7157,58476,201163	AKT1,BCL2,CTNNB1,EGFR,ERBB2,RB1,TP53,TP53INP2,FLCN
1_Member	KEGG Pathway	hsa05169	Epstein-Barr virus infection	-3.81816	-1.8372	5/203	207,596,5925,6774,7157	AKT1,BCL2,RB1,STAT3,TP53
1_Member	Reactome Gene Sets	R-HSA-6785807	Interleukin-4 and Interleukin-13 signaling	-3.81246	-1.83401	4/108	207,596,6774,7157	AKT1,BCL2,STAT3,TP53
1_Member	GO Biological Processes	GO:0043068	positive regulation of programmed cell death	-3.81093	-1.83401	8/626	207,596,1499,5468,7157,10017,10018,201163	AKT1,BCL2,CTNNB1,PPARG,TP53,BCL2L10,BCL2L11,FLCN
1_Member	GO Biological Processes	GO:0048638	regulation of developmental growth	-3.78401	-1.80962	6/328	153,207,596,2260,6774,10018	ADRB1,AKT1,BCL2,FGFR1,STAT3,BCL2L11
1_Member	GO Biological Processes	GO:0031667	response to nutrient levels	-3.78253	-1.80962	7/471	153,207,596,675,1956,5468,7157	ADRB1,AKT1,BCL2,BRCA2,EGFR,PPARG,TP53
1_Member	GO Biological Processes	GO:0007569	cell aging	-3.76661	-1.80354	4/111	596,675,1021,7157	BCL2,BRCA2,CDK6,TP53
1_Member	GO Biological Processes	GO:0090199	regulation of release of cytochrome c from mitochondria	-3.71208	-1.7712	3/45	207,7157,10018	AKT1,TP53,BCL2L11
1_Member	KEGG Pathway	hsa04071	Sphingolipid signaling pathway	-3.66458	-1.73523	4/118	207,596,5879,7157	AKT1,BCL2,RAC1,TP53
1_Member	KEGG Pathway	hsa04722	Neurotrophin signaling pathway	-3.65054	-1.72655	4/119	207,596,5879,7157	AKT1,BCL2,RAC1,TP53
1_Member	GO Biological Processes	GO:0070231	T cell apoptotic process	-3.62842	-1.71499	3/48	207,7157,10018	AKT1,TP53,BCL2L11
1_Member	GO Biological Processes	GO:2001239	regulation of extrinsic apoptotic signaling pathway in absence of ligand	-3.62842	-1.71499	3/48	207,596,2260	AKT1,BCL2,FGFR1
1_Member	Canonical Pathways	M144	PID CERAMIDE PATHWAY	-3.62842	-1.71499	3/48	207,596,5925	AKT1,BCL2,RB1
1_Member	GO Biological Processes	GO:0008637	apoptotic mitochondrial changes	-3.62282	-1.71112	4/121	207,596,7157,10018	AKT1,BCL2,TP53,BCL2L11
1_Member	GO Biological Processes	GO:0009991	response to extracellular stimulus	-3.61873	-1.70876	7/501	153,207,596,675,1956,5468,7157	ADRB1,AKT1,BCL2,BRCA2,EGFR,PPARG,TP53
1_Member	GO Biological Processes	GO:0097345	mitochondrial outer membrane permeabilization	-3.55009	-1.65867	3/51	596,7157,10018	BCL2,TP53,BCL2L11
1_Member	GO Biological Processes	GO:0044772	mitotic cell cycle phase transition	-3.54616	-1.65639	7/515	207,596,1021,1956,5925,7157,11116	AKT1,BCL2,CDK6,EGFR,RB1,TP53,FGFR1OP
1_Member	KEGG Pathway	hsa04140	Autophagy - animal	-3.52955	-1.64306	4/128	207,596,7249,58476	AKT1,BCL2,TSC2,TP53INP2
1_Member	GO Biological Processes	GO:0007006	mitochondrial membrane organization	-3.5039	-1.62389	4/130	596,6774,7157,10018	BCL2,STAT3,TP53,BCL2L11
1_Member	GO Biological Processes	GO:0010332	response to gamma radiation	-3.47645	-1.60756	3/54	596,675,7157	BCL2,BRCA2,TP53
1_Member	KEGG Pathway	hsa05162	Measles	-3.45386	-1.59174	4/134	207,1021,6774,7157	AKT1,CDK6,STAT3,TP53
1_Member	GO Biological Processes	GO:1902110	positive regulation of mitochondrial membrane permeability involved in apoptotic process	-3.407	-1.55653	3/57	596,7157,10018	BCL2,TP53,BCL2L11
1_Member	GO Biological Processes	GO:0072655	establishment of protein localization to mitochondrion	-3.4054	-1.55643	4/138	207,596,7157,10018	AKT1,BCL2,TP53,BCL2L11
1_Member	GO Biological Processes	GO:2001233	regulation of apoptotic signaling pathway	-3.39307	-1.54809	6/388	207,596,1499,2260,7157,10018	AKT1,BCL2,CTNNB1,FGFR1,TP53,BCL2L11
1_Member	GO Biological Processes	GO:0070585	protein localization to mitochondrion	-3.38174	-1.54019	4/140	207,596,7157,10018	AKT1,BCL2,TP53,BCL2L11
1_Member	GO Biological Processes	GO:1902686	mitochondrial outer membrane permeabilization involved in programmed cell death	-3.36281	-1.52711	3/59	596,7157,10018	BCL2,TP53,BCL2L11
1_Member	GO Biological Processes	GO:2001244	positive regulation of intrinsic apoptotic signaling pathway	-3.36281	-1.52711	3/59	596,7157,10018	BCL2,TP53,BCL2L11
1_Member	GO Biological Processes	GO:0072594	establishment of protein localization to organelle	-3.36028	-1.52603	7/553	207,596,675,6774,7157,7249,10018	AKT1,BCL2,BRCA2,STAT3,TP53,TSC2,BCL2L11
1_Member	GO Biological Processes	GO:0002260	lymphocyte homeostasis	-3.3413	-1.5128	3/60	207,596,10018	AKT1,BCL2,BCL2L11
1_Member	GO Biological Processes	GO:0044770	cell cycle phase transition	-3.33695	-1.50988	7/558	207,596,1021,1956,5925,7157,11116	AKT1,BCL2,CDK6,EGFR,RB1,TP53,FGFR1OP
1_Member	GO Biological Processes	GO:0035794	positive regulation of mitochondrial membrane permeability	-3.32017	-1.49875	3/61	596,7157,10018	BCL2,TP53,BCL2L11
1_Member	GO Biological Processes	GO:1902108	regulation of mitochondrial membrane permeability involved in apoptotic process	-3.27897	-1.47948	3/63	596,7157,10018	BCL2,TP53,BCL2L11
1_Member	GO Biological Processes	GO:1905710	positive regulation of membrane permeability	-3.27897	-1.47948	3/63	596,7157,10018	BCL2,TP53,BCL2L11
1_Member	GO Biological Processes	GO:0009895	negative regulation of catabolic process	-3.18418	-1.40945	5/279	207,596,1956,6774,7249	AKT1,BCL2,EGFR,STAT3,TSC2
1_Member	GO Biological Processes	GO:0071456	cellular response to hypoxia	-3.17365	-1.40386	4/159	207,596,2034,7157	AKT1,BCL2,EPAS1,TP53
1_Member	GO Biological Processes	GO:0070227	lymphocyte apoptotic process	-3.14495	-1.3838	3/70	207,7157,10018	AKT1,TP53,BCL2L11
1_Member	GO Biological Processes	GO:2001242	regulation of intrinsic apoptotic signaling pathway	-3.12337	-1.3695	4/164	207,596,7157,10018	AKT1,BCL2,TP53,BCL2L11
1_Member	GO Biological Processes	GO:0009314	response to radiation	-3.11685	-1.36506	6/438	207,596,675,1956,7157,83658	AKT1,BCL2,BRCA2,EGFR,TP53,DYNLRB1
1_Member	GO Biological Processes	GO:0036294	cellular response to decreased oxygen levels	-3.08433	-1.33762	4/168	207,596,2034,7157	AKT1,BCL2,EPAS1,TP53
1_Member	GO Biological Processes	GO:0010507	negative regulation of autophagy	-3.02441	-1.28937	3/77	207,596,7249	AKT1,BCL2,TSC2
1_Member	GO Biological Processes	GO:0090150	establishment of protein localization to membrane	-2.97926	-1.25408	5/310	596,1956,2064,7157,10018	BCL2,EGFR,ERBB2,TP53,BCL2L11
1_Member	GO Biological Processes	GO:1903829	positive regulation of cellular protein localization	-2.97305	-1.25162	5/311	207,596,1956,2064,7157	AKT1,BCL2,EGFR,ERBB2,TP53
1_Member	GO Biological Processes	GO:0001776	leukocyte homeostasis	-2.96063	-1.24365	3/81	207,596,10018	AKT1,BCL2,BCL2L11
1_Member	GO Biological Processes	GO:1901215	negative regulation of neuron death	-2.91183	-1.20684	4/187	207,596,1499,6774	AKT1,BCL2,CTNNB1,STAT3
1_Member	GO Biological Processes	GO:0035265	organ growth	-2.90329	-1.19937	4/188	207,596,2260,10018	AKT1,BCL2,FGFR1,BCL2L11
1_Member	GO Biological Processes	GO:0070482	response to oxygen levels	-2.79644	-1.11651	5/341	207,596,2034,5468,7157	AKT1,BCL2,EPAS1,PPARG,TP53
1_Member	GO Biological Processes	GO:0036473	cell death in response to oxidative stress	-2.76122	-1.09192	3/95	207,596,1499	AKT1,BCL2,CTNNB1
1_Member	GO Biological Processes	GO:0051098	regulation of binding	-2.7094	-1.057	5/357	207,596,1499,5468,5925	AKT1,BCL2,CTNNB1,PPARG,RB1
1_Member	GO Biological Processes	GO:0071887	leukocyte apoptotic process	-2.68519	-1.03657	3/101	207,7157,10018	AKT1,TP53,BCL2L11
1_Member	GO Biological Processes	GO:0046620	regulation of organ growth	-2.63714	-0.998792	3/105	207,2260,10018	AKT1,FGFR1,BCL2L11
1_Member	GO Biological Processes	GO:0042692	muscle cell differentiation	-2.60677	-0.973005	5/377	207,596,1499,5925,348093	AKT1,BCL2,CTNNB1,RB1,RBPMS2
1_Member	GO Biological Processes	GO:2000134	negative regulation of G1/S transition of mitotic cell cycle	-2.56865	-0.949239	3/111	596,5925,7157	BCL2,RB1,TP53
1_Member	GO Biological Processes	GO:0010822	positive regulation of mitochondrion organization	-2.55762	-0.941218	3/112	596,7157,10018	BCL2,TP53,BCL2L11
1_Member	KEGG Pathway	hsa05145	Toxoplasmosis	-2.5467	-0.934295	3/113	207,596,6774	AKT1,BCL2,STAT3
1_Member	GO Biological Processes	GO:0072657	protein localization to membrane	-2.52533	-0.916221	6/573	207,596,1956,2064,7157,10018	AKT1,BCL2,EGFR,ERBB2,TP53,BCL2L11
1_Member	GO Biological Processes	GO:0031330	negative regulation of cellular catabolic process	-2.52414	-0.916059	4/239	207,596,6774,7249	AKT1,BCL2,STAT3,TSC2
1_Member	GO Biological Processes	GO:0006839	mitochondrial transport	-2.51117	-0.90408	4/241	596,6774,7157,10018	BCL2,STAT3,TP53,BCL2L11
1_Member	GO Biological Processes	GO:1902807	negative regulation of cell cycle G1/S phase transition	-2.49361	-0.890658	3/118	596,5925,7157	BCL2,RB1,TP53
1_Member	GO Biological Processes	GO:0034976	response to endoplasmic reticulum stress	-2.35289	-0.780295	4/267	596,7157,10018,285533	BCL2,TP53,BCL2L11,RNF175
1_Member	Reactome Gene Sets	R-HSA-1640170	Cell Cycle	-2.28179	-0.717825	6/643	207,675,1021,5925,7157,11116	AKT1,BRCA2,CDK6,RB1,TP53,FGFR1OP
1_Member	GO Biological Processes	GO:0010212	response to ionizing radiation	-2.2354	-0.682186	3/146	596,675,7157	BCL2,BRCA2,TP53
1_Member	KEGG Pathway	hsa04630	Jak-STAT signaling pathway	-2.15612	-0.616676	3/156	207,596,6774	AKT1,BCL2,STAT3
1_Member	GO Biological Processes	GO:0010948	negative regulation of cell cycle process	-2.15573	-0.616676	4/304	596,675,5925,7157	BCL2,BRCA2,RB1,TP53
1_Member	GO Biological Processes	GO:2001236	regulation of extrinsic apoptotic signaling pathway	-2.1485	-0.611648	3/157	207,596,2260	AKT1,BCL2,FGFR1
1_Member	GO Biological Processes	GO:0001666	response to hypoxia	-2.13609	-0.601419	4/308	207,596,2034,7157	AKT1,BCL2,EPAS1,TP53
1_Member	GO Biological Processes	GO:0009615	response to virus	-2.11196	-0.580182	4/313	104,596,1021,10018	ADARB1,BCL2,CDK6,BCL2L11
1_Member	GO Biological Processes	GO:0036293	response to decreased oxygen levels	-2.08827	-0.56009	4/318	207,596,2034,7157	AKT1,BCL2,EPAS1,TP53
1_Member	GO Biological Processes	GO:2001235	positive regulation of apoptotic signaling pathway	-2.06107	-0.538573	3/169	596,7157,10018	BCL2,TP53,BCL2L11
1_Member	GO Biological Processes	GO:0046677	response to antibiotic	-2.02868	-0.508299	4/331	596,1616,6774,7157	BCL2,DAXX,STAT3,TP53
2_Summary	GO Biological Processes	GO:0048871	multicellular organismal homeostasis	-9.0049	-5.47167	11/352	153,596,1499,1956,2034,5879,5925,6774,58476,133522,201163,104,949,1616,7157,7249,10018,675,2064,2887,114897	ADRB1,BCL2,CTNNB1,EGFR,EPAS1,RAC1,RB1,STAT3,TP53INP2,PPARGC1B,FLCN,ADARB1,SCARB1,DAXX,TP53,TSC2,BCL2L11,BRCA2,ERBB2,GRB10,C1QTNF1
2_Member	GO Biological Processes	GO:0048871	multicellular organismal homeostasis	-9.0049	-5.47167	11/352	153,596,1499,1956,2034,5879,5925,6774,58476,133522,201163	ADRB1,BCL2,CTNNB1,EGFR,EPAS1,RAC1,RB1,STAT3,TP53INP2,PPARGC1B,FLCN
2_Member	GO Biological Processes	GO:0001894	tissue homeostasis	-7.18729	-4.17695	8/217	596,1499,1956,2034,5879,5925,58476,133522	BCL2,CTNNB1,EGFR,EPAS1,RAC1,RB1,TP53INP2,PPARGC1B
2_Member	GO Biological Processes	GO:0044403	symbiont process	-6.56943	-3.74942	12/751	104,596,949,1499,1616,1956,5879,5925,6774,7157,7249,10018	ADARB1,BCL2,SCARB1,CTNNB1,DAXX,EGFR,RAC1,RB1,STAT3,TP53,TSC2,BCL2L11
2_Member	GO Biological Processes	GO:0044419	interspecies interaction between organisms	-6.28318	-3.52811	12/799	104,596,949,1499,1616,1956,5879,5925,6774,7157,7249,10018	ADARB1,BCL2,SCARB1,CTNNB1,DAXX,EGFR,RAC1,RB1,STAT3,TP53,TSC2,BCL2L11
2_Member	GO Biological Processes	GO:0060249	anatomical structure homeostasis	-6.16058	-3.44027	9/406	596,675,1499,1956,2034,5879,5925,58476,133522	BCL2,BRCA2,CTNNB1,EGFR,EPAS1,RAC1,RB1,TP53INP2,PPARGC1B
2_Member	GO Biological Processes	GO:0016032	viral process	-6.02561	-3.37975	11/691	104,596,949,1616,1956,5879,5925,6774,7157,7249,10018	ADARB1,BCL2,SCARB1,DAXX,EGFR,RAC1,RB1,STAT3,TP53,TSC2,BCL2L11
2_Member	GO Biological Processes	GO:0045453	bone resorption	-4.87366	-2.57932	4/58	1499,1956,5879,133522	CTNNB1,EGFR,RAC1,PPARGC1B
2_Member	GO Biological Processes	GO:0046849	bone remodeling	-4.2368	-2.11576	4/84	1499,1956,5879,133522	CTNNB1,EGFR,RAC1,PPARGC1B
2_Member	GO Biological Processes	GO:0048771	tissue remodeling	-4.12089	-2.04962	5/175	1499,1956,2034,5879,133522	CTNNB1,EGFR,EPAS1,RAC1,PPARGC1B
2_Member	Canonical Pathways	M142	PID AJDISS 2PATHWAY	-3.62842	-1.71499	3/48	1499,1956,5879	CTNNB1,EGFR,RAC1
2_Member	GO Biological Processes	GO:0048812	neuron projection morphogenesis	-3.11652	-1.36506	7/608	104,596,1499,1956,2064,2887,5879	ADARB1,BCL2,CTNNB1,EGFR,ERBB2,GRB10,RAC1
2_Member	GO Biological Processes	GO:0120039	plasma membrane bounded cell projection morphogenesis	-3.05868	-1.31668	7/622	104,596,1499,1956,2064,2887,5879	ADARB1,BCL2,CTNNB1,EGFR,ERBB2,GRB10,RAC1
2_Member	GO Biological Processes	GO:0048858	cell projection morphogenesis	-3.05461	-1.31495	7/623	104,596,1499,1956,2064,2887,5879	ADARB1,BCL2,CTNNB1,EGFR,ERBB2,GRB10,RAC1
2_Member	GO Biological Processes	GO:0032990	cell part morphogenesis	-2.98266	-1.25562	7/641	104,596,1499,1956,2064,2887,5879	ADARB1,BCL2,CTNNB1,EGFR,ERBB2,GRB10,RAC1
2_Member	GO Biological Processes	GO:0000904	cell morphogenesis involved in differentiation	-2.76663	-1.09374	7/699	104,596,1499,2064,2887,5879,5925	ADARB1,BCL2,CTNNB1,ERBB2,GRB10,RAC1,RB1
2_Member	GO Biological Processes	GO:0019058	viral life cycle	-2.25862	-0.7016	4/284	104,596,949,1956	ADARB1,BCL2,SCARB1,EGFR
2_Member	GO Biological Processes	GO:0009611	response to wounding	-2.23704	-0.683064	6/657	596,949,1956,2064,5879,114897	BCL2,SCARB1,EGFR,ERBB2,RAC1,C1QTNF1
3_Summary	KEGG Pathway	hsa05213	Endometrial cancer	-8.56927	-5.10299	6/50	207,1499,1956,2064,7157,10297,596,5879,2034,201163,5925,1021,675,11116,25897,83658,2195,114897,2887,6774,5468,58476,1616,10018	AKT1,CTNNB1,EGFR,ERBB2,TP53,APC2,BCL2,RAC1,EPAS1,FLCN,RB1,CDK6,BRCA2,FGFR1OP,RNF19A,DYNLRB1,FAT1,C1QTNF1,GRB10,STAT3,PPARG,TP53INP2,DAXX,BCL2L11
3_Member	KEGG Pathway	hsa05213	Endometrial cancer	-8.56927	-5.10299	6/50	207,1499,1956,2064,7157,10297	AKT1,CTNNB1,EGFR,ERBB2,TP53,APC2
3_Member	KEGG Pathway	hsa04510	Focal adhesion	-4.99181	-2.66406	6/199	207,596,1499,1956,2064,5879	AKT1,BCL2,CTNNB1,EGFR,ERBB2,RAC1
3_Member	KEGG Pathway	hsa05211	Renal cell carcinoma	-4.67633	-2.41803	4/65	207,2034,5879,201163	AKT1,EPAS1,RAC1,FLCN
3_Member	Reactome Gene Sets	R-HSA-5218920	VEGFR2 mediated vascular permeability	-4.28899	-2.1508	3/29	207,1499,5879	AKT1,CTNNB1,RAC1
3_Member	Canonical Pathways	M156	PID ECADHERIN NASCENT AJ PATHWAY	-3.89855	-1.89037	3/39	207,1499,5879	AKT1,CTNNB1,RAC1
3_Member	Canonical Pathways	M71	PID ILK PATHWAY	-3.71208	-1.7712	3/45	207,1499,5879	AKT1,CTNNB1,RAC1
3_Member	KEGG Pathway	hsa05217	Basal cell carcinoma	-3.45286	-1.59174	3/55	1499,7157,10297	CTNNB1,TP53,APC2
3_Member	KEGG Pathway	hsa05166	HTLV-I infection	-3.35353	-1.52216	5/256	207,1499,5925,7157,10297	AKT1,CTNNB1,RB1,TP53,APC2
3_Member	KEGG Pathway	hsa04310	Wnt signaling pathway	-3.34692	-1.51699	4/143	1499,5879,7157,10297	CTNNB1,RAC1,TP53,APC2
3_Member	Canonical Pathways	M58	PID AR PATHWAY	-3.32017	-1.49875	3/61	207,1021,1499	AKT1,CDK6,CTNNB1
3_Member	GO Biological Processes	GO:0007017	microtubule-based process	-3.20486	-1.41982	8/771	675,1499,2064,5879,10297,11116,25897,83658	BRCA2,CTNNB1,ERBB2,RAC1,APC2,FGFR1OP,RNF19A,DYNLRB1
3_Member	GO Biological Processes	GO:0098609	cell-cell adhesion	-3.19015	-1.40945	8/775	207,596,1499,1956,2064,2195,5879,114897	AKT1,BCL2,CTNNB1,EGFR,ERBB2,FAT1,RAC1,C1QTNF1
3_Member	GO Biological Processes	GO:0033077	T cell differentiation in thymus	-3.18174	-1.40945	3/68	596,1499,2064	BCL2,CTNNB1,ERBB2
3_Member	Canonical Pathways	M237	PID VEGFR1 2 PATHWAY	-3.16321	-1.39961	3/69	207,1499,2887	AKT1,CTNNB1,GRB10
3_Member	GO Biological Processes	GO:0042110	T cell activation	-3.066	-1.32283	6/448	207,596,1499,2064,5879,6774	AKT1,BCL2,CTNNB1,ERBB2,RAC1,STAT3
3_Member	GO Biological Processes	GO:0031016	pancreas development	-3.02441	-1.28937	3/77	207,1021,1499	AKT1,CDK6,CTNNB1
3_Member	Canonical Pathways	M48	PID MET PATHWAY	-2.97626	-1.25372	3/80	207,1499,5879	AKT1,CTNNB1,RAC1
3_Member	GO Biological Processes	GO:0030155	regulation of cell adhesion	-2.95922	-1.24334	7/647	207,596,1021,2064,5879,114897,201163	AKT1,BCL2,CDK6,ERBB2,RAC1,C1QTNF1,FLCN
3_Member	GO Biological Processes	GO:0048709	oligodendrocyte differentiation	-2.88547	-1.18899	3/86	1499,2064,5468	CTNNB1,ERBB2,PPARG
3_Member	GO Biological Processes	GO:0032886	regulation of microtubule-based process	-2.78091	-1.10402	4/203	1499,2064,5879,10297	CTNNB1,ERBB2,RAC1,APC2
3_Member	GO Biological Processes	GO:0001649	osteoblast differentiation	-2.72719	-1.06709	4/210	207,1021,1499,58476	AKT1,CDK6,CTNNB1,TP53INP2
3_Member	GO Biological Processes	GO:1902106	negative regulation of leukocyte differentiation	-2.72258	-1.06442	3/98	1021,1499,2064	CDK6,CTNNB1,ERBB2
3_Member	Reactome Gene Sets	R-HSA-4420097	VEGFA-VEGFR2 Pathway	-2.70998	-1.057	3/99	207,1499,5879	AKT1,CTNNB1,RAC1
3_Member	Reactome Gene Sets	R-HSA-194138	Signaling by VEGF	-2.61385	-0.978801	3/107	207,1499,5879	AKT1,CTNNB1,RAC1
3_Member	GO Biological Processes	GO:0000226	microtubule cytoskeleton organization	-2.61348	-0.978801	6/550	675,1499,5879,10297,11116,25897	BRCA2,CTNNB1,RAC1,APC2,FGFR1OP,RNF19A
3_Member	GO Biological Processes	GO:0030217	T cell differentiation	-2.57727	-0.952536	4/231	596,1499,2064,6774	BCL2,CTNNB1,ERBB2,STAT3
3_Member	GO Biological Processes	GO:0042552	myelination	-2.56865	-0.949239	3/111	207,1499,2064	AKT1,CTNNB1,ERBB2
3_Member	GO Biological Processes	GO:0045785	positive regulation of cell adhesion	-2.56264	-0.944993	5/386	207,1021,2064,5879,201163	AKT1,CDK6,ERBB2,RAC1,FLCN
3_Member	GO Biological Processes	GO:0007272	ensheathment of neurons	-2.5467	-0.934295	3/113	207,1499,2064	AKT1,CTNNB1,ERBB2
3_Member	GO Biological Processes	GO:0008366	axon ensheathment	-2.5467	-0.934295	3/113	207,1499,2064	AKT1,CTNNB1,ERBB2
3_Member	GO Biological Processes	GO:0050865	regulation of cell activation	-2.51044	-0.90408	6/577	207,596,1499,2064,5879,114897	AKT1,BCL2,CTNNB1,ERBB2,RAC1,C1QTNF1
3_Member	GO Biological Processes	GO:1903707	negative regulation of hemopoiesis	-2.21908	-0.670384	3/148	1021,1499,2064	CDK6,CTNNB1,ERBB2
3_Member	GO Biological Processes	GO:0080135	regulation of cellular response to stress	-2.21823	-0.670287	6/663	207,1021,1499,1616,1956,10018	AKT1,CDK6,CTNNB1,DAXX,EGFR,BCL2L11
3_Member	GO Biological Processes	GO:0051249	regulation of lymphocyte activation	-2.20557	-0.661349	5/469	207,596,1499,2064,5879	AKT1,BCL2,CTNNB1,ERBB2,RAC1
3_Member	GO Biological Processes	GO:0050863	regulation of T cell activation	-2.16068	-0.620162	4/303	207,1499,2064,5879	AKT1,CTNNB1,ERBB2,RAC1
3_Member	GO Biological Processes	GO:0046649	lymphocyte activation	-2.08661	-0.559144	6/707	207,596,1499,2064,5879,6774	AKT1,BCL2,CTNNB1,ERBB2,RAC1,STAT3
3_Member	GO Biological Processes	GO:0070507	regulation of microtubule cytoskeleton organization	-2.02666	-0.507677	3/174	1499,5879,10297	CTNNB1,RAC1,APC2
4_Summary	Reactome Gene Sets	R-HSA-8848021	Signaling by PTK6	-8.36167	-5.00454	6/54	207,1956,2034,2064,5879,6774,1499,2260,7157,596,1021,7249,10018,11116,2887,2888,55658,114897,201163,5468,348093,8611,949,58476,133522,1616,153,675,5925,104,2560,10297	AKT1,EGFR,EPAS1,ERBB2,RAC1,STAT3,CTNNB1,FGFR1,TP53,BCL2,CDK6,TSC2,BCL2L11,FGFR1OP,GRB10,GRB14,RNF126,C1QTNF1,FLCN,PPARG,RBPMS2,PLPP1,SCARB1,TP53INP2,PPARGC1B,DAXX,ADRB1,BRCA2,RB1,ADARB1,GABRB1,APC2
4_Member	Reactome Gene Sets	R-HSA-8848021	Signaling by PTK6	-8.36167	-5.00454	6/54	207,1956,2034,2064,5879,6774	AKT1,EGFR,EPAS1,ERBB2,RAC1,STAT3
4_Member	Reactome Gene Sets	R-HSA-9006927	Signaling by Non-Receptor Tyrosine Kinases	-8.36167	-5.00454	6/54	207,1956,2034,2064,5879,6774	AKT1,EGFR,EPAS1,ERBB2,RAC1,STAT3
4_Member	KEGG Pathway	hsa05205	Proteoglycans in cancer	-7.41129	-4.33076	8/203	207,1499,1956,2064,2260,5879,6774,7157	AKT1,CTNNB1,EGFR,ERBB2,FGFR1,RAC1,STAT3,TP53
4_Member	KEGG Pathway	hsa04151	PI3K-Akt signaling pathway	-6.78525	-3.85409	9/342	207,596,1021,1956,2260,5879,7157,7249,10018	AKT1,BCL2,CDK6,EGFR,FGFR1,RAC1,TP53,TSC2,BCL2L11
4_Member	Canonical Pathways	M184	PID ECADHERIN KERATINOCYTE PATHWAY	-6.69439	-3.79799	4/21	207,1499,1956,5879	AKT1,CTNNB1,EGFR,RAC1
4_Member	Reactome Gene Sets	R-HSA-5663202	Diseases of signal transduction	-6.44851	-3.64229	9/375	207,1499,1956,2064,2260,6774,7249,10018,11116	AKT1,CTNNB1,EGFR,ERBB2,FGFR1,STAT3,TSC2,BCL2L11,FGFR1OP
4_Member	KEGG Pathway	hsa05230	Central carbon metabolism in cancer	-6.22424	-3.49265	5/65	207,1956,2064,2260,7157	AKT1,EGFR,ERBB2,FGFR1,TP53
4_Member	KEGG Pathway	hsa04520	Adherens junction	-6.00112	-3.37099	5/72	1499,1956,2064,2260,5879	CTNNB1,EGFR,ERBB2,FGFR1,RAC1
4_Member	GO Biological Processes	GO:0007169	transmembrane receptor protein tyrosine kinase signaling pathway	-5.93458	-3.32432	11/706	207,1499,1956,2064,2260,2887,2888,5879,6774,7249,55658	AKT1,CTNNB1,EGFR,ERBB2,FGFR1,GRB10,GRB14,RAC1,STAT3,TSC2,RNF126
4_Member	GO Biological Processes	GO:0051896	regulation of protein kinase B signaling	-5.90928	-3.32219	7/220	207,1956,2064,2260,7249,114897,201163	AKT1,EGFR,ERBB2,FGFR1,TSC2,C1QTNF1,FLCN
4_Member	GO Biological Processes	GO:0033002	muscle cell proliferation	-5.75567	-3.21515	7/232	207,1499,1956,2260,5468,6774,348093	AKT1,CTNNB1,EGFR,FGFR1,PPARG,STAT3,RBPMS2
4_Member	GO Biological Processes	GO:0043491	protein kinase B signaling	-5.63408	-3.1151	7/242	207,1956,2064,2260,7249,114897,201163	AKT1,EGFR,ERBB2,FGFR1,TSC2,C1QTNF1,FLCN
4_Member	GO Biological Processes	GO:0048145	regulation of fibroblast proliferation	-5.56717	-3.05514	5/88	1021,1499,1956,5468,7157	CDK6,CTNNB1,EGFR,PPARG,TP53
4_Member	GO Biological Processes	GO:0048144	fibroblast proliferation	-5.54288	-3.03769	5/89	1021,1499,1956,5468,7157	CDK6,CTNNB1,EGFR,PPARG,TP53
4_Member	Reactome Gene Sets	R-HSA-1257604	PIP3 activates AKT signaling	-5.46156	-2.97626	7/257	207,1956,2064,2260,5468,7157,7249	AKT1,EGFR,ERBB2,FGFR1,PPARG,TP53,TSC2
4_Member	Reactome Gene Sets	R-HSA-2219528	PI3K/AKT Signaling in Cancer	-5.42563	-2.95311	5/94	207,1956,2064,2260,7249	AKT1,EGFR,ERBB2,FGFR1,TSC2
4_Member	Canonical Pathways	M175	PID ERBB2 ERBB3 PATHWAY	-5.35727	-2.90647	4/44	207,2064,5879,6774	AKT1,ERBB2,RAC1,STAT3
4_Member	KEGG Pathway	hsa05231	Choline metabolism in cancer	-5.31481	-2.88993	5/99	207,1956,5879,7249,8611	AKT1,EGFR,RAC1,TSC2,PLPP1
4_Member	GO Biological Processes	GO:2000377	regulation of reactive oxygen species metabolic process	-5.28292	-2.87066	6/177	207,596,1956,5879,6774,7157	AKT1,BCL2,EGFR,RAC1,STAT3,TP53
4_Member	Canonical Pathways	M239	PID A6B1 A6B4 INTEGRIN PATHWAY	-5.27895	-2.87066	4/46	207,1956,2064,5879	AKT1,EGFR,ERBB2,RAC1
4_Member	GO Biological Processes	GO:0031657	regulation of cyclin-dependent protein serine/threonine kinase activity involved in G1/S transition	-5.18296	-2.79587	3/15	207,1021,1956	AKT1,CDK6,EGFR
4_Member	Reactome Gene Sets	R-HSA-9006925	Intracellular signaling by second messengers	-5.11778	-2.75089	7/290	207,1956,2064,2260,5468,7157,7249	AKT1,EGFR,ERBB2,FGFR1,PPARG,TP53,TSC2
4_Member	GO Biological Processes	GO:0050679	positive regulation of epithelial cell proliferation	-4.97942	-2.66406	6/200	207,1499,1956,2064,2260,6774	AKT1,CTNNB1,EGFR,ERBB2,FGFR1,STAT3
4_Member	Reactome Gene Sets	R-HSA-9006934	Signaling by Receptor Tyrosine Kinases	-4.78375	-2.49356	8/455	207,1499,1956,2064,2260,2887,5879,6774	AKT1,CTNNB1,EGFR,ERBB2,FGFR1,GRB10,RAC1,STAT3
4_Member	GO Biological Processes	GO:0014065	phosphatidylinositol 3-kinase signaling	-4.75428	-2.46821	5/129	207,1956,2064,2260,7249	AKT1,EGFR,ERBB2,FGFR1,TSC2
4_Member	KEGG Pathway	hsa05160	Hepatitis C	-4.72199	-2.4478	5/131	207,949,1956,6774,7157	AKT1,SCARB1,EGFR,STAT3,TP53
4_Member	Reactome Gene Sets	R-HSA-445144	Signal transduction by L1	-4.72174	-2.4478	3/21	1956,2260,5879	EGFR,FGFR1,RAC1
4_Member	GO Biological Processes	GO:0001503	ossification	-4.38556	-2.20944	7/377	207,596,1021,1499,1956,58476,133522	AKT1,BCL2,CDK6,CTNNB1,EGFR,TP53INP2,PPARGC1B
4_Member	KEGG Pathway	hsa04010	MAPK signaling pathway	-4.38502	-2.20944	6/255	207,1616,1956,2260,5879,7157	AKT1,DAXX,EGFR,FGFR1,RAC1,TP53
4_Member	Canonical Pathways	M2701	ST MYOCYTE AD PATHWAY	-4.38409	-2.20944	3/27	153,207,5879	ADRB1,AKT1,RAC1
4_Member	GO Biological Processes	GO:0048015	phosphatidylinositol-mediated signaling	-4.34466	-2.18251	5/157	207,1956,2064,2260,7249	AKT1,EGFR,ERBB2,FGFR1,TSC2
4_Member	GO Biological Processes	GO:0048017	inositol lipid-mediated signaling	-4.3055	-2.1508	5/160	207,1956,2064,2260,7249	AKT1,EGFR,ERBB2,FGFR1,TSC2
4_Member	Reactome Gene Sets	R-HSA-8863795	Downregulation of ERBB2 signaling	-4.28899	-2.1508	3/29	207,1956,2064	AKT1,EGFR,ERBB2
4_Member	GO Biological Processes	GO:0072593	reactive oxygen species metabolic process	-4.27401	-2.13873	6/267	207,596,1956,5879,6774,7157	AKT1,BCL2,EGFR,RAC1,STAT3,TP53
4_Member	GO Biological Processes	GO:0048660	regulation of smooth muscle cell proliferation	-4.2545	-2.12782	5/164	207,1499,1956,5468,348093	AKT1,CTNNB1,EGFR,PPARG,RBPMS2
4_Member	GO Biological Processes	GO:0048659	smooth muscle cell proliferation	-4.21712	-2.10441	5/167	207,1499,1956,5468,348093	AKT1,CTNNB1,EGFR,PPARG,RBPMS2
4_Member	GO Biological Processes	GO:1901184	regulation of ERBB signaling pathway	-4.15776	-2.06649	4/88	207,1956,2064,55658	AKT1,EGFR,ERBB2,RNF126
4_Member	GO Biological Processes	GO:0030258	lipid modification	-4.0924	-2.03389	6/288	207,1956,2064,2260,5468,8611	AKT1,EGFR,ERBB2,FGFR1,PPARG,PLPP1
4_Member	Canonical Pathways	M18342	ST G ALPHA I PATHWAY	-4.04046	-1.98916	3/35	207,1956,6774	AKT1,EGFR,STAT3
4_Member	Reactome Gene Sets	R-HSA-6811558	PI5P, PP2A and IER3 Regulate PI3K/AKT Signaling	-4.01051	-1.96634	4/96	207,1956,2064,2260	AKT1,EGFR,ERBB2,FGFR1
4_Member	GO Biological Processes	GO:0045740	positive regulation of DNA replication	-3.96749	-1.94167	3/37	1956,2260,5879	EGFR,FGFR1,RAC1
4_Member	KEGG Pathway	hsa04933	AGE-RAGE signaling pathway in diabetic complications	-3.95862	-1.93728	4/99	207,596,5879,6774	AKT1,BCL2,RAC1,STAT3
4_Member	Reactome Gene Sets	R-HSA-199418	Negative regulation of the PI3K/AKT network	-3.89199	-1.88596	4/103	207,1956,2064,2260	AKT1,EGFR,ERBB2,FGFR1
4_Member	GO Biological Processes	GO:0071496	cellular response to external stimulus	-3.88692	-1.88518	6/314	207,596,1956,5468,5879,7157	AKT1,BCL2,EGFR,PPARG,RAC1,TP53
4_Member	GO Biological Processes	GO:0006275	regulation of DNA replication	-3.87576	-1.87614	4/104	675,1956,2260,5879	BRCA2,EGFR,FGFR1,RAC1
4_Member	GO Biological Processes	GO:0071364	cellular response to epidermal growth factor stimulus	-3.86546	-1.86795	3/40	207,1956,2064	AKT1,EGFR,ERBB2
4_Member	Canonical Pathways	M164	PID ERBB1 DOWNSTREAM PATHWAY	-3.85969	-1.86429	4/105	207,1956,5879,6774	AKT1,EGFR,RAC1,STAT3
4_Member	KEGG Pathway	hsa04015	Rap1 signaling pathway	-3.74958	-1.79348	5/210	207,1499,1956,2260,5879	AKT1,CTNNB1,EGFR,FGFR1,RAC1
4_Member	GO Biological Processes	GO:0070849	response to epidermal growth factor	-3.74127	-1.79163	3/44	207,1956,2064	AKT1,EGFR,ERBB2
4_Member	GO Biological Processes	GO:0051054	positive regulation of DNA metabolic process	-3.73045	-1.78269	5/212	207,1499,1956,2260,5879	AKT1,CTNNB1,EGFR,FGFR1,RAC1
4_Member	GO Biological Processes	GO:1901185	negative regulation of ERBB signaling pathway	-3.68356	-1.74876	3/46	1956,2064,55658	EGFR,ERBB2,RNF126
4_Member	GO Biological Processes	GO:0030335	positive regulation of cell migration	-3.66665	-1.73523	7/492	207,596,949,1956,2260,5879,11116	AKT1,BCL2,SCARB1,EGFR,FGFR1,RAC1,FGFR1OP
4_Member	GO Biological Processes	GO:0050999	regulation of nitric-oxide synthase activity	-3.65568	-1.72991	3/47	207,949,1956	AKT1,SCARB1,EGFR
4_Member	Canonical Pathways	M183	PID IL6 7 PATHWAY	-3.65568	-1.72991	3/47	207,5879,6774	AKT1,RAC1,STAT3
4_Member	Canonical Pathways	M92	PID ANGIOPOIETIN RECEPTOR PATHWAY	-3.57565	-1.67757	3/50	207,2888,5879	AKT1,GRB14,RAC1
4_Member	Reactome Gene Sets	R-HSA-1227986	Signaling by ERBB2	-3.57565	-1.67757	3/50	207,1956,2064	AKT1,EGFR,ERBB2
4_Member	GO Biological Processes	GO:2000147	positive regulation of cell motility	-3.57181	-1.67541	7/510	207,596,949,1956,2260,5879,11116	AKT1,BCL2,SCARB1,EGFR,FGFR1,RAC1,FGFR1OP
4_Member	Canonical Pathways	M50	PID PTP1B PATHWAY	-3.52505	-1.64019	3/52	207,1956,6774	AKT1,EGFR,STAT3
4_Member	GO Biological Processes	GO:0051272	positive regulation of cellular component movement	-3.49571	-1.62051	7/525	207,596,949,1956,2260,5879,11116	AKT1,BCL2,SCARB1,EGFR,FGFR1,RAC1,FGFR1OP
4_Member	KEGG Pathway	hsa04068	FoxO signaling pathway	-3.47868	-1.60756	4/132	207,1956,6774,10018	AKT1,EGFR,STAT3,BCL2L11
4_Member	GO Biological Processes	GO:0040017	positive regulation of locomotion	-3.41731	-1.56231	7/541	207,596,949,1956,2260,5879,11116	AKT1,BCL2,SCARB1,EGFR,FGFR1,RAC1,FGFR1OP
4_Member	GO Biological Processes	GO:0042743	hydrogen peroxide metabolic process	-3.407	-1.55653	3/57	1956,5879,6774	EGFR,RAC1,STAT3
4_Member	Canonical Pathways	M99	PID TXA2PATHWAY	-3.407	-1.55653	3/57	207,1956,5879	AKT1,EGFR,RAC1
4_Member	GO Biological Processes	GO:0032768	regulation of monooxygenase activity	-3.38471	-1.54168	3/58	207,949,1956	AKT1,SCARB1,EGFR
4_Member	GO Biological Processes	GO:0038127	ERBB signaling pathway	-3.35843	-1.52563	4/142	207,1956,2064,55658	AKT1,EGFR,ERBB2,RNF126
4_Member	GO Biological Processes	GO:0007507	heart development	-3.31846	-1.49845	7/562	1499,1956,2064,2260,5468,5925,7249	CTNNB1,EGFR,ERBB2,FGFR1,PPARG,RB1,TSC2
4_Member	KEGG Pathway	hsa04072	Phospholipase D signaling pathway	-3.31288	-1.49454	4/146	207,1956,7249,8611	AKT1,EGFR,TSC2,PLPP1
4_Member	GO Biological Processes	GO:0051384	response to glucocorticoid	-3.3017	-1.48864	4/147	596,1956,10018,133522	BCL2,EGFR,BCL2L11,PPARGC1B
4_Member	GO Biological Processes	GO:0001890	placenta development	-3.26865	-1.47183	4/150	207,1956,2034,5468	AKT1,EGFR,EPAS1,PPARG
4_Member	Canonical Pathways	M15	PID LYSOPHOSPHOLIPID PATHWAY	-3.2197	-1.43207	3/66	207,1956,5879	AKT1,EGFR,RAC1
4_Member	GO Biological Processes	GO:0043408	regulation of MAPK cascade	-3.20855	-1.42222	8/770	207,1499,1616,1956,2064,2260,114897,201163	AKT1,CTNNB1,DAXX,EGFR,ERBB2,FGFR1,C1QTNF1,FLCN
4_Member	GO Biological Processes	GO:0048708	astrocyte differentiation	-3.18174	-1.40945	3/68	1021,1956,6774	CDK6,EGFR,STAT3
4_Member	Reactome Gene Sets	R-HSA-2219530	Constitutive Signaling by Aberrant PI3K in Cancer	-3.18174	-1.40945	3/68	1956,2064,2260	EGFR,ERBB2,FGFR1
4_Member	Canonical Pathways	M121	PID MTOR 4PATHWAY	-3.16321	-1.39961	3/69	207,5879,7249	AKT1,RAC1,TSC2
4_Member	GO Biological Processes	GO:0051897	positive regulation of protein kinase B signaling	-3.14328	-1.38335	4/162	1956,2064,2260,114897	EGFR,ERBB2,FGFR1,C1QTNF1
4_Member	GO Biological Processes	GO:1903524	positive regulation of blood circulation	-3.12697	-1.3695	3/71	153,207,1956	ADRB1,AKT1,EGFR
4_Member	GO Biological Processes	GO:0031960	response to corticosteroid	-3.12337	-1.3695	4/164	596,1956,10018,133522	BCL2,EGFR,BCL2L11,PPARGC1B
4_Member	GO Biological Processes	GO:0048729	tissue morphogenesis	-3.07094	-1.3266	7/619	104,596,1499,1956,2260,5879,7249	ADARB1,BCL2,CTNNB1,EGFR,FGFR1,RAC1,TSC2
4_Member	GO Biological Processes	GO:0071260	cellular response to mechanical stimulus	-3.00814	-1.27541	3/78	207,1956,5879	AKT1,EGFR,RAC1
4_Member	GO Biological Processes	GO:0042058	regulation of epidermal growth factor receptor signaling pathway	-2.96063	-1.24365	3/81	207,1956,55658	AKT1,EGFR,RNF126
4_Member	GO Biological Processes	GO:0002009	morphogenesis of an epithelium	-2.89341	-1.19057	6/484	596,1499,1956,2260,5879,7249	BCL2,CTNNB1,EGFR,FGFR1,RAC1,TSC2
4_Member	GO Biological Processes	GO:1901654	response to ketone	-2.88636	-1.18899	4/190	207,1956,2560,5468	AKT1,EGFR,GABRB1,PPARG
4_Member	KEGG Pathway	hsa04012	ErbB signaling pathway	-2.88547	-1.18899	3/86	207,1956,2064	AKT1,EGFR,ERBB2
4_Member	GO Biological Processes	GO:0001892	embryonic placenta development	-2.8567	-1.16546	3/88	207,1956,2034	AKT1,EGFR,EPAS1
4_Member	KEGG Pathway	hsa04666	Fc gamma R-mediated phagocytosis	-2.81482	-1.12979	3/91	207,5879,8611	AKT1,RAC1,PLPP1
4_Member	GO Biological Processes	GO:0021782	glial cell development	-2.80119	-1.11923	3/92	207,1021,1956	AKT1,CDK6,EGFR
4_Member	GO Biological Processes	GO:1901655	cellular response to ketone	-2.78771	-1.10981	3/93	207,1956,5468	AKT1,EGFR,PPARG
4_Member	GO Biological Processes	GO:0071902	positive regulation of protein serine/threonine kinase activity	-2.77976	-1.10388	5/344	207,1616,1956,2064,2260	AKT1,DAXX,EGFR,ERBB2,FGFR1
4_Member	GO Biological Processes	GO:0051341	regulation of oxidoreductase activity	-2.77439	-1.10051	3/94	207,949,1956	AKT1,SCARB1,EGFR
4_Member	GO Biological Processes	GO:0048661	positive regulation of smooth muscle cell proliferation	-2.76122	-1.09192	3/95	207,1956,348093	AKT1,EGFR,RBPMS2
4_Member	GO Biological Processes	GO:0071900	regulation of protein serine/threonine kinase activity	-2.76083	-1.09192	6/514	207,1021,1616,1956,2064,2260	AKT1,CDK6,DAXX,EGFR,ERBB2,FGFR1
4_Member	GO Biological Processes	GO:0009266	response to temperature stimulus	-2.74997	-1.08421	4/207	153,207,1616,5468	ADRB1,AKT1,DAXX,PPARG
4_Member	GO Biological Processes	GO:0009612	response to mechanical stimulus	-2.74997	-1.08421	4/207	207,1956,5468,5879	AKT1,EGFR,PPARG,RAC1
4_Member	GO Biological Processes	GO:2000379	positive regulation of reactive oxygen species metabolic process	-2.7482	-1.08421	3/96	207,1956,7157	AKT1,EGFR,TP53
4_Member	GO Biological Processes	GO:0051701	interaction with host	-2.74233	-1.0803	4/208	949,1499,1956,10018	SCARB1,CTNNB1,EGFR,BCL2L11
4_Member	KEGG Pathway	hsa04810	Regulation of actin cytoskeleton	-2.7122	-1.057	4/212	1956,2260,5879,10297	EGFR,FGFR1,RAC1,APC2
4_Member	GO Biological Processes	GO:0014066	regulation of phosphatidylinositol 3-kinase signaling	-2.69752	-1.04606	3/100	1956,2260,7249	EGFR,FGFR1,TSC2
4_Member	GO Biological Processes	GO:0000079	regulation of cyclin-dependent protein serine/threonine kinase activity	-2.68519	-1.03657	3/101	207,1021,1956	AKT1,CDK6,EGFR
4_Member	Canonical Pathways	M124	PID CXCR4 PATHWAY	-2.67299	-1.02626	3/102	207,5879,6774	AKT1,RAC1,STAT3
4_Member	GO Biological Processes	GO:0033138	positive regulation of peptidyl-serine phosphorylation	-2.66092	-1.017	3/103	207,596,1956	AKT1,BCL2,EGFR
4_Member	GO Biological Processes	GO:1904029	regulation of cyclin-dependent protein kinase activity	-2.62544	-0.988009	3/106	207,1021,1956	AKT1,CDK6,EGFR
4_Member	KEGG Pathway	hsa04014	Ras signaling pathway	-2.60462	-0.971766	4/227	207,1956,2260,5879	AKT1,EGFR,FGFR1,RAC1
4_Member	GO Biological Processes	GO:0000302	response to reactive oxygen species	-2.59088	-0.96083	4/229	207,596,1956,133522	AKT1,BCL2,EGFR,PPARGC1B
4_Member	GO Biological Processes	GO:0043410	positive regulation of MAPK cascade	-2.59006	-0.96083	6/556	1499,1616,1956,2064,2260,114897	CTNNB1,DAXX,EGFR,ERBB2,FGFR1,C1QTNF1
4_Member	GO Biological Processes	GO:0046854	phosphatidylinositol phosphorylation	-2.57978	-0.954151	3/110	1956,2064,2260	EGFR,ERBB2,FGFR1
4_Member	GO Biological Processes	GO:0046777	protein autophosphorylation	-2.57052	-0.949239	4/232	207,1956,2064,2260	AKT1,EGFR,ERBB2,FGFR1
4_Member	GO Biological Processes	GO:0044057	regulation of system process	-2.56694	-0.948415	6/562	153,207,1956,2034,2260,114897	ADRB1,AKT1,EGFR,EPAS1,FGFR1,C1QTNF1
4_Member	GO Biological Processes	GO:0007173	epidermal growth factor receptor signaling pathway	-2.48328	-0.882875	3/119	207,1956,55658	AKT1,EGFR,RNF126
4_Member	GO Biological Processes	GO:0022612	gland morphogenesis	-2.48328	-0.882875	3/119	596,1956,2260	BCL2,EGFR,FGFR1
4_Member	Reactome Gene Sets	R-HSA-373760	L1CAM interactions	-2.48328	-0.882875	3/119	1956,2260,5879	EGFR,FGFR1,RAC1
4_Member	GO Biological Processes	GO:0046834	lipid phosphorylation	-2.45286	-0.859161	3/122	1956,2064,2260	EGFR,ERBB2,FGFR1
4_Member	GO Biological Processes	GO:0046887	positive regulation of hormone secretion	-2.37555	-0.79496	3/130	1956,2260,114897	EGFR,FGFR1,C1QTNF1
4_Member	KEGG Pathway	hsa04380	Osteoclast differentiation	-2.37555	-0.79496	3/130	207,5468,5879	AKT1,PPARG,RAC1
4_Member	GO Biological Processes	GO:0006260	DNA replication	-2.37023	-0.791256	4/264	675,1956,2260,5879	BRCA2,EGFR,FGFR1,RAC1
4_Member	GO Biological Processes	GO:0030260	entry into host cell	-2.36625	-0.790478	3/131	949,1499,1956	SCARB1,CTNNB1,EGFR
4_Member	GO Biological Processes	GO:0044409	entry into host	-2.36625	-0.790478	3/131	949,1499,1956	SCARB1,CTNNB1,EGFR
4_Member	GO Biological Processes	GO:0051806	entry into cell of other organism involved in symbiotic interaction	-2.36625	-0.790478	3/131	949,1499,1956	SCARB1,CTNNB1,EGFR
4_Member	GO Biological Processes	GO:0051828	entry into other organism involved in symbiotic interaction	-2.36625	-0.790478	3/131	949,1499,1956	SCARB1,CTNNB1,EGFR
4_Member	GO Biological Processes	GO:0043406	positive regulation of MAP kinase activity	-2.35289	-0.780295	4/267	1616,1956,2064,2260	DAXX,EGFR,ERBB2,FGFR1
4_Member	GO Biological Processes	GO:0033135	regulation of peptidyl-serine phosphorylation	-2.32982	-0.760382	3/135	207,596,1956	AKT1,BCL2,EGFR
4_Member	GO Biological Processes	GO:1903522	regulation of blood circulation	-2.31326	-0.745398	4/274	153,207,1956,2034	ADRB1,AKT1,EGFR,EPAS1
4_Member	GO Biological Processes	GO:0035296	regulation of tube diameter	-2.27732	-0.71568	3/141	153,207,1956	ADRB1,AKT1,EGFR
4_Member	GO Biological Processes	GO:0097746	regulation of blood vessel diameter	-2.27732	-0.71568	3/141	153,207,1956	ADRB1,AKT1,EGFR
4_Member	KEGG Pathway	hsa04261	Adrenergic signaling in cardiomyocytes	-2.25198	-0.696479	3/144	153,207,596	ADRB1,AKT1,BCL2
4_Member	GO Biological Processes	GO:0051347	positive regulation of transferase activity	-2.23075	-0.678287	6/659	207,1499,1616,1956,2064,2260	AKT1,CTNNB1,DAXX,EGFR,ERBB2,FGFR1
4_Member	Reactome Gene Sets	R-HSA-5683057	MAPK family signaling cascades	-2.2269	-0.675191	4/290	1956,2064,2260,5879	EGFR,ERBB2,FGFR1,RAC1
4_Member	GO Biological Processes	GO:0006644	phospholipid metabolic process	-2.21711	-0.669914	5/466	949,1956,2064,2260,8611	SCARB1,EGFR,ERBB2,FGFR1,PLPP1
4_Member	GO Biological Processes	GO:0050880	regulation of blood vessel size	-2.21101	-0.666046	3/149	153,207,1956	ADRB1,AKT1,EGFR
4_Member	KEGG Pathway	hsa04932	Non-alcoholic fatty liver disease (NAFLD)	-2.21101	-0.666046	3/149	207,5879,10018	AKT1,RAC1,BCL2L11
4_Member	GO Biological Processes	GO:0035150	regulation of tube size	-2.20299	-0.659518	3/150	153,207,1956	ADRB1,AKT1,EGFR
4_Member	GO Biological Processes	GO:0016999	antibiotic metabolic process	-2.18714	-0.645148	3/152	1956,5879,6774	EGFR,RAC1,STAT3
4_Member	GO Biological Processes	GO:0071214	cellular response to abiotic stimulus	-2.12156	-0.589059	4/311	207,1956,5879,7157	AKT1,EGFR,RAC1,TP53
4_Member	GO Biological Processes	GO:0104004	cellular response to environmental stimulus	-2.12156	-0.589059	4/311	207,1956,5879,7157	AKT1,EGFR,RAC1,TP53
4_Member	GO Biological Processes	GO:0034614	cellular response to reactive oxygen species	-2.10389	-0.573559	3/163	207,1956,133522	AKT1,EGFR,PPARGC1B
4_Member	GO Biological Processes	GO:0008015	blood circulation	-2.0913	-0.561683	5/500	153,207,1956,2034,5468	ADRB1,AKT1,EGFR,EPAS1,PPARG
4_Member	GO Biological Processes	GO:0021543	pallium development	-2.08943	-0.560528	3/165	1021,1499,1956	CDK6,CTNNB1,EGFR
4_Member	GO Biological Processes	GO:0070372	regulation of ERK1 and ERK2 cascade	-2.07427	-0.548228	4/321	1956,2064,2260,201163	EGFR,ERBB2,FGFR1,FLCN
4_Member	GO Biological Processes	GO:0003013	circulatory system process	-2.06322	-0.540015	5/508	153,207,1956,2034,5468	ADRB1,AKT1,EGFR,EPAS1,PPARG
4_Member	GO Biological Processes	GO:0003018	vascular process in circulatory system	-2.02666	-0.507677	3/174	153,207,1956	ADRB1,AKT1,EGFR
4_Member	GO Biological Processes	GO:0045860	positive regulation of protein kinase activity	-2.02211	-0.503825	5/520	207,1616,1956,2064,2260	AKT1,DAXX,EGFR,ERBB2,FGFR1
5_Summary	GO Biological Processes	GO:0032870	cellular response to hormone stimulus	-7.91969	-4.72226	13/693	207,1499,1616,1956,2887,2888,5468,5925,6774,7249,8611,10018,133522,596,2560,949,7157,675	AKT1,CTNNB1,DAXX,EGFR,GRB10,GRB14,PPARG,RB1,STAT3,TSC2,PLPP1,BCL2L11,PPARGC1B,BCL2,GABRB1,SCARB1,TP53,BRCA2
5_Member	GO Biological Processes	GO:0032870	cellular response to hormone stimulus	-7.91969	-4.72226	13/693	207,1499,1616,1956,2887,2888,5468,5925,6774,7249,8611,10018,133522	AKT1,CTNNB1,DAXX,EGFR,GRB10,GRB14,PPARG,RB1,STAT3,TSC2,PLPP1,BCL2L11,PPARGC1B
5_Member	GO Biological Processes	GO:0048545	response to steroid hormone	-7.38686	-4.33076	10/391	596,1499,1616,1956,2560,5468,5925,8611,10018,133522	BCL2,CTNNB1,DAXX,EGFR,GABRB1,PPARG,RB1,PLPP1,BCL2L11,PPARGC1B
5_Member	GO Biological Processes	GO:0071407	cellular response to organic cyclic compound	-6.80804	-3.8584	11/576	207,1499,1616,1956,2560,5468,5925,6774,8611,10018,133522	AKT1,CTNNB1,DAXX,EGFR,GABRB1,PPARG,RB1,STAT3,PLPP1,BCL2L11,PPARGC1B
5_Member	GO Biological Processes	GO:0071383	cellular response to steroid hormone stimulus	-6.58557	-3.75132	8/260	1499,1616,1956,5468,5925,8611,10018,133522	CTNNB1,DAXX,EGFR,PPARG,RB1,PLPP1,BCL2L11,PPARGC1B
5_Member	GO Biological Processes	GO:0071396	cellular response to lipid	-5.76704	-3.21909	10/587	207,949,1499,1616,1956,5468,5925,8611,10018,133522	AKT1,SCARB1,CTNNB1,DAXX,EGFR,PPARG,RB1,PLPP1,BCL2L11,PPARGC1B
5_Member	GO Biological Processes	GO:0030522	intracellular receptor signaling pathway	-5.177	-2.79505	7/284	1499,1616,5468,5925,6774,8611,133522	CTNNB1,DAXX,PPARG,RB1,STAT3,PLPP1,PPARGC1B
5_Member	GO Biological Processes	GO:0043401	steroid hormone mediated signaling pathway	-5.06763	-2.71635	6/193	1499,1616,5468,5925,8611,133522	CTNNB1,DAXX,PPARG,RB1,PLPP1,PPARGC1B
5_Member	GO Biological Processes	GO:0030521	androgen receptor signaling pathway	-4.59853	-2.36209	4/68	1499,1616,5925,8611	CTNNB1,DAXX,RB1,PLPP1
5_Member	GO Biological Processes	GO:0030518	intracellular steroid hormone receptor signaling pathway	-4.58295	-2.35436	5/140	1499,1616,5925,8611,133522	CTNNB1,DAXX,RB1,PLPP1,PPARGC1B
5_Member	GO Biological Processes	GO:0009755	hormone-mediated signaling pathway	-4.54228	-2.33128	6/239	1499,1616,5468,5925,8611,133522	CTNNB1,DAXX,PPARG,RB1,PLPP1,PPARGC1B
5_Member	KEGG Pathway	hsa05216	Thyroid cancer	-4.28899	-2.1508	3/29	1499,5468,7157	CTNNB1,PPARG,TP53
5_Member	GO Biological Processes	GO:0051972	regulation of telomerase activity	-3.57565	-1.67757	3/50	1499,5468,7157	CTNNB1,PPARG,TP53
5_Member	GO Biological Processes	GO:0043388	positive regulation of DNA binding	-3.45286	-1.59174	3/55	1499,5468,5925	CTNNB1,PPARG,RB1
5_Member	GO Biological Processes	GO:0097306	cellular response to alcohol	-2.94521	-1.23481	3/82	207,1499,5468	AKT1,CTNNB1,PPARG
5_Member	GO Biological Processes	GO:0071897	DNA biosynthetic process	-2.83673	-1.14788	4/196	675,1499,5468,7157	BRCA2,CTNNB1,PPARG,TP53
5_Member	GO Biological Processes	GO:2000278	regulation of DNA biosynthetic process	-2.60238	-0.970439	3/108	1499,5468,7157	CTNNB1,PPARG,TP53
5_Member	GO Biological Processes	GO:0097305	response to alcohol	-2.55711	-0.941218	4/234	207,1499,5468,6774	AKT1,CTNNB1,PPARG,STAT3
5_Member	GO Biological Processes	GO:0051101	regulation of DNA binding	-2.50403	-0.899376	3/117	1499,5468,5925	CTNNB1,PPARG,RB1
5_Member	GO Biological Processes	GO:0051090	regulation of DNA-binding transcription factor activity	-2.47332	-0.874255	5/405	207,1499,5468,5925,133522	AKT1,CTNNB1,PPARG,RB1,PPARGC1B
5_Member	GO Biological Processes	GO:0051091	positive regulation of DNA-binding transcription factor activity	-2.4481	-0.855224	4/251	207,1499,5468,133522	AKT1,CTNNB1,PPARG,PPARGC1B
5_Member	GO Biological Processes	GO:0051053	negative regulation of DNA metabolic process	-2.29454	-0.72746	3/139	675,5468,7157	BRCA2,PPARG,TP53
5_Member	GO Biological Processes	GO:0006338	chromatin remodeling	-2.06809	-0.543468	3/168	1499,1616,5925	CTNNB1,DAXX,RB1
5_Member	GO Biological Processes	GO:0051099	positive regulation of binding	-2.04717	-0.525379	3/171	1499,5468,5925	CTNNB1,PPARG,RB1
6_Summary	GO Biological Processes	GO:0048469	cell maturation	-6.73417	-3.82073	7/166	596,675,1499,2034,2260,5468,5925,207,1956,10018,201163,348093,7249,7707,8611,10017,55905,147495,5879,1021,104,6774,1831,7157,23300,1616	BCL2,BRCA2,CTNNB1,EPAS1,FGFR1,PPARG,RB1,AKT1,EGFR,BCL2L11,FLCN,RBPMS2,TSC2,ZNF148,PLPP1,BCL2L10,RNF114,APCDD1,RAC1,CDK6,ADARB1,STAT3,TSC22D3,TP53,ATMIN,DAXX
6_Member	GO Biological Processes	GO:0048469	cell maturation	-6.73417	-3.82073	7/166	596,675,1499,2034,2260,5468,5925	BCL2,BRCA2,CTNNB1,EPAS1,FGFR1,PPARG,RB1
6_Member	GO Biological Processes	GO:0001701	in utero embryonic development	-6.01902	-3.37975	8/309	207,675,1499,1956,2034,2260,10018,201163	AKT1,BRCA2,CTNNB1,EGFR,EPAS1,FGFR1,BCL2L11,FLCN
6_Member	GO Biological Processes	GO:0021700	developmental maturation	-5.40647	-2.94019	7/262	596,675,1499,2034,2260,5468,5925	BCL2,BRCA2,CTNNB1,EPAS1,FGFR1,PPARG,RB1
6_Member	GO Biological Processes	GO:0048546	digestive tract morphogenesis	-5.16796	-2.79109	4/49	596,1499,1956,348093	BCL2,CTNNB1,EGFR,RBPMS2
6_Member	GO Biological Processes	GO:0048608	reproductive structure development	-4.99756	-2.66406	8/425	207,596,675,1499,1956,2034,5468,10018	AKT1,BCL2,BRCA2,CTNNB1,EGFR,EPAS1,PPARG,BCL2L11
6_Member	GO Biological Processes	GO:0043009	chordate embryonic development	-4.99634	-2.66406	9/564	207,675,1499,1956,2034,2260,7249,10018,201163	AKT1,BRCA2,CTNNB1,EGFR,EPAS1,FGFR1,TSC2,BCL2L11,FLCN
6_Member	GO Biological Processes	GO:0061458	reproductive system development	-4.97543	-2.66406	8/428	207,596,675,1499,1956,2034,5468,10018	AKT1,BCL2,BRCA2,CTNNB1,EGFR,EPAS1,PPARG,BCL2L11
6_Member	GO Biological Processes	GO:0009792	embryo development ending in birth or egg hatching	-4.89361	-2.59507	9/581	207,675,1499,1956,2034,2260,7249,10018,201163	AKT1,BRCA2,CTNNB1,EGFR,EPAS1,FGFR1,TSC2,BCL2L11,FLCN
6_Member	GO Biological Processes	GO:0048565	digestive tract development	-4.70605	-2.44	5/132	596,1499,1956,5925,348093	BCL2,CTNNB1,EGFR,RB1,RBPMS2
6_Member	GO Biological Processes	GO:0055123	digestive system development	-4.50977	-2.30561	5/145	596,1499,1956,5925,348093	BCL2,CTNNB1,EGFR,RB1,RBPMS2
6_Member	GO Biological Processes	GO:0007276	gamete generation	-4.39707	-2.2128	9/672	207,596,675,1499,7707,8611,10017,10018,55905	AKT1,BCL2,BRCA2,CTNNB1,ZNF148,PLPP1,BCL2L10,BCL2L11,RNF114
6_Member	GO Biological Processes	GO:0001942	hair follicle development	-4.19679	-2.09224	4/86	596,1499,1956,147495	BCL2,CTNNB1,EGFR,APCDD1
6_Member	GO Biological Processes	GO:0022404	molting cycle process	-4.15776	-2.06649	4/88	596,1499,1956,147495	BCL2,CTNNB1,EGFR,APCDD1
6_Member	GO Biological Processes	GO:0022405	hair cycle process	-4.15776	-2.06649	4/88	596,1499,1956,147495	BCL2,CTNNB1,EGFR,APCDD1
6_Member	GO Biological Processes	GO:0098773	skin epidermis development	-4.15776	-2.06649	4/88	596,1499,1956,147495	BCL2,CTNNB1,EGFR,APCDD1
6_Member	Canonical Pathways	M266	PID NCADHERIN PATHWAY	-4.11796	-2.04962	3/33	1499,2260,5879	CTNNB1,FGFR1,RAC1
6_Member	GO Biological Processes	GO:0048732	gland development	-4.0082	-1.96634	7/433	207,596,675,1499,1956,2260,10018	AKT1,BCL2,BRCA2,CTNNB1,EGFR,FGFR1,BCL2L11
6_Member	GO Biological Processes	GO:0042303	molting cycle	-3.75162	-1.79348	4/112	596,1499,1956,147495	BCL2,CTNNB1,EGFR,APCDD1
6_Member	GO Biological Processes	GO:0042633	hair cycle	-3.75162	-1.79348	4/112	596,1499,1956,147495	BCL2,CTNNB1,EGFR,APCDD1
6_Member	GO Biological Processes	GO:0048538	thymus development	-3.74127	-1.79163	3/44	596,1499,10018	BCL2,CTNNB1,BCL2L11
6_Member	GO Biological Processes	GO:0048599	oocyte development	-3.74127	-1.79163	3/44	596,675,1499	BCL2,BRCA2,CTNNB1
6_Member	GO Biological Processes	GO:0007160	cell-matrix adhesion	-3.71151	-1.7712	5/214	596,1021,1499,5879,10018	BCL2,CDK6,CTNNB1,RAC1,BCL2L11
6_Member	GO Biological Processes	GO:0051402	neuron apoptotic process	-3.69276	-1.75614	5/216	104,596,1499,5925,10018	ADARB1,BCL2,CTNNB1,RB1,BCL2L11
6_Member	GO Biological Processes	GO:0003006	developmental process involved in reproduction	-3.63245	-1.71499	8/665	207,596,675,1499,1956,2034,5468,10018	AKT1,BCL2,BRCA2,CTNNB1,EGFR,EPAS1,PPARG,BCL2L11
6_Member	GO Biological Processes	GO:0009994	oocyte differentiation	-3.60175	-1.69862	3/49	596,675,1499	BCL2,BRCA2,CTNNB1
6_Member	Canonical Pathways	M136	PID FOXO PATHWAY	-3.60175	-1.69862	3/49	207,1499,10018	AKT1,CTNNB1,BCL2L11
6_Member	GO Biological Processes	GO:0032355	response to estradiol	-3.56883	-1.6741	4/125	675,1499,1956,6774	BRCA2,CTNNB1,EGFR,STAT3
6_Member	GO Biological Processes	GO:0007292	female gamete generation	-3.5039	-1.62389	4/130	596,675,1499,10017	BCL2,BRCA2,CTNNB1,BCL2L10
6_Member	GO Biological Processes	GO:0048641	regulation of skeletal muscle tissue development	-3.50051	-1.62371	3/53	596,1499,1831	BCL2,CTNNB1,TSC22D3
6_Member	Canonical Pathways	M278	PID RAC1 PATHWAY	-3.47645	-1.60756	3/54	1499,5879,6774	CTNNB1,RAC1,STAT3
6_Member	GO Biological Processes	GO:0007420	brain development	-3.44557	-1.58598	8/709	596,675,1021,1499,1956,2260,7707,10018	BCL2,BRCA2,CDK6,CTNNB1,EGFR,FGFR1,ZNF148,BCL2L11
6_Member	GO Biological Processes	GO:0007517	muscle organ development	-3.31175	-1.49454	6/402	104,596,1499,1831,2260,5925	ADARB1,BCL2,CTNNB1,TSC22D3,FGFR1,RB1
6_Member	GO Biological Processes	GO:0016202	regulation of striated muscle tissue development	-3.3017	-1.48864	4/147	596,1499,1831,2260	BCL2,CTNNB1,TSC22D3,FGFR1
6_Member	GO Biological Processes	GO:0001822	kidney development	-3.29276	-1.48166	5/264	596,1499,2260,10018,201163	BCL2,CTNNB1,FGFR1,BCL2L11,FLCN
6_Member	GO Biological Processes	GO:0001764	neuron migration	-3.2906	-1.48166	4/148	1499,2260,5879,6774	CTNNB1,FGFR1,RAC1,STAT3
6_Member	GO Biological Processes	GO:0060322	head development	-3.28365	-1.47948	8/750	596,675,1021,1499,1956,2260,7707,10018	BCL2,BRCA2,CDK6,CTNNB1,EGFR,FGFR1,ZNF148,BCL2L11
6_Member	GO Biological Processes	GO:1901861	regulation of muscle tissue development	-3.27959	-1.47948	4/149	596,1499,1831,2260	BCL2,CTNNB1,TSC22D3,FGFR1
6_Member	GO Biological Processes	GO:0048634	regulation of muscle organ development	-3.25779	-1.46362	4/151	596,1499,1831,2260	BCL2,CTNNB1,TSC22D3,FGFR1
6_Member	GO Biological Processes	GO:0071695	anatomical structure maturation	-3.24701	-1.45416	4/152	596,675,1499,5925	BCL2,BRCA2,CTNNB1,RB1
6_Member	GO Biological Processes	GO:0045786	negative regulation of cell cycle	-3.202	-1.41825	7/588	596,675,1021,1499,1956,5925,7157	BCL2,BRCA2,CDK6,CTNNB1,EGFR,RB1,TP53
6_Member	GO Biological Processes	GO:0045930	negative regulation of mitotic cell cycle	-3.19121	-1.40945	5/278	596,1499,1956,5925,7157	BCL2,CTNNB1,EGFR,RB1,TP53
6_Member	GO Biological Processes	GO:0010638	positive regulation of organelle organization	-3.18896	-1.40945	7/591	596,1499,5879,5925,7157,10018,23300	BCL2,CTNNB1,RAC1,RB1,TP53,BCL2L11,ATMIN
6_Member	GO Biological Processes	GO:0072001	renal system development	-3.17718	-1.40613	5/280	596,1499,2260,10018,201163	BCL2,CTNNB1,FGFR1,BCL2L11,FLCN
6_Member	Canonical Pathways	M167	PID AP1 PATHWAY	-3.14495	-1.3838	3/70	1499,7157,10018	CTNNB1,TP53,BCL2L11
6_Member	GO Biological Processes	GO:0007519	skeletal muscle tissue development	-3.13329	-1.37458	4/163	596,1499,1831,5925	BCL2,CTNNB1,TSC22D3,RB1
6_Member	GO Biological Processes	GO:0060538	skeletal muscle organ development	-3.04629	-1.30779	4/172	596,1499,1831,5925	BCL2,CTNNB1,TSC22D3,RB1
6_Member	GO Biological Processes	GO:1901216	positive regulation of neuron death	-2.96063	-1.24365	3/81	1499,1616,10018	CTNNB1,DAXX,BCL2L11
6_Member	GO Biological Processes	GO:0001655	urogenital system development	-2.9484	-1.23481	5/315	596,1499,2260,10018,201163	BCL2,CTNNB1,FGFR1,BCL2L11,FLCN
6_Member	GO Biological Processes	GO:0048477	oogenesis	-2.94521	-1.23481	3/82	596,675,1499	BCL2,BRCA2,CTNNB1
6_Member	GO Biological Processes	GO:0034333	adherens junction assembly	-2.91496	-1.20782	3/84	596,1499,5879	BCL2,CTNNB1,RAC1
6_Member	GO Biological Processes	GO:0045844	positive regulation of striated muscle tissue development	-2.88547	-1.18899	3/86	596,1499,2260	BCL2,CTNNB1,FGFR1
6_Member	GO Biological Processes	GO:0048636	positive regulation of muscle organ development	-2.88547	-1.18899	3/86	596,1499,2260	BCL2,CTNNB1,FGFR1
6_Member	GO Biological Processes	GO:1901863	positive regulation of muscle tissue development	-2.871	-1.17737	3/87	596,1499,2260	BCL2,CTNNB1,FGFR1
6_Member	GO Biological Processes	GO:0031589	cell-substrate adhesion	-2.87069	-1.17737	5/328	596,1021,1499,5879,10018	BCL2,CDK6,CTNNB1,RAC1,BCL2L11
6_Member	GO Biological Processes	GO:0022412	cellular process involved in reproduction in multicellular organism	-2.80203	-1.11923	5/340	207,596,675,1499,8611	AKT1,BCL2,BRCA2,CTNNB1,PLPP1
6_Member	GO Biological Processes	GO:2000027	regulation of animal organ morphogenesis	-2.76536	-1.09347	4/205	596,1499,2260,5879	BCL2,CTNNB1,FGFR1,RAC1
6_Member	Reactome Gene Sets	R-HSA-8878159	Transcriptional regulation by RUNX3	-2.7482	-1.08421	3/96	1499,7157,10018	CTNNB1,TP53,BCL2L11
6_Member	GO Biological Processes	GO:0007423	sensory organ development	-2.73122	-1.07016	6/521	596,1499,1956,2260,6774,10018	BCL2,CTNNB1,EGFR,FGFR1,STAT3,BCL2L11
6_Member	GO Biological Processes	GO:0001657	ureteric bud development	-2.72258	-1.06442	3/98	596,1499,2260	BCL2,CTNNB1,FGFR1
6_Member	GO Biological Processes	GO:0072163	mesonephric epithelium development	-2.70998	-1.057	3/99	596,1499,2260	BCL2,CTNNB1,FGFR1
6_Member	GO Biological Processes	GO:0072164	mesonephric tubule development	-2.70998	-1.057	3/99	596,1499,2260	BCL2,CTNNB1,FGFR1
6_Member	GO Biological Processes	GO:0001823	mesonephros development	-2.66092	-1.017	3/103	596,1499,2260	BCL2,CTNNB1,FGFR1
6_Member	GO Biological Processes	GO:0001952	regulation of cell-matrix adhesion	-2.59103	-0.96083	3/109	596,1021,5879	BCL2,CDK6,RAC1
6_Member	GO Biological Processes	GO:0014706	striated muscle tissue development	-2.58701	-0.95868	5/381	596,1499,1831,2260,5925	BCL2,CTNNB1,TSC22D3,FGFR1,RB1
6_Member	GO Biological Processes	GO:0034329	cell junction assembly	-2.57052	-0.949239	4/232	596,1499,5879,201163	BCL2,CTNNB1,RAC1,FLCN
6_Member	GO Biological Processes	GO:0060537	muscle tissue development	-2.50564	-0.900131	5/398	596,1499,1831,2260,5925	BCL2,CTNNB1,TSC22D3,FGFR1,RB1
6_Member	GO Biological Processes	GO:0090596	sensory organ morphogenesis	-2.47298	-0.874255	4/247	596,1499,2260,6774	BCL2,CTNNB1,FGFR1,STAT3
6_Member	GO Biological Processes	GO:0007281	germ cell development	-2.45427	-0.859739	4/250	207,596,675,1499	AKT1,BCL2,BRCA2,CTNNB1
6_Member	GO Biological Processes	GO:0030326	embryonic limb morphogenesis	-2.40392	-0.817642	3/127	1499,2260,10018	CTNNB1,FGFR1,BCL2L11
6_Member	GO Biological Processes	GO:0035113	embryonic appendage morphogenesis	-2.40392	-0.817642	3/127	1499,2260,10018	CTNNB1,FGFR1,BCL2L11
6_Member	GO Biological Processes	GO:0031334	positive regulation of protein complex assembly	-2.39965	-0.814193	4/259	1499,5879,7157,10018	CTNNB1,RAC1,TP53,BCL2L11
6_Member	GO Biological Processes	GO:0034332	adherens junction organization	-2.35703	-0.78285	3/132	596,1499,5879	BCL2,CTNNB1,RAC1
6_Member	GO Biological Processes	GO:1905330	regulation of morphogenesis of an epithelium	-2.35703	-0.78285	3/132	1499,2260,5879	CTNNB1,FGFR1,RAC1
6_Member	GO Biological Processes	GO:0007548	sex differentiation	-2.34715	-0.775353	4/268	596,675,1499,10018	BCL2,BRCA2,CTNNB1,BCL2L11
6_Member	GO Biological Processes	GO:0034330	cell junction organization	-2.29114	-0.724838	4/278	596,1499,5879,201163	BCL2,CTNNB1,RAC1,FLCN
6_Member	GO Biological Processes	GO:0072073	kidney epithelium development	-2.28589	-0.721156	3/140	596,1499,2260	BCL2,CTNNB1,FGFR1
6_Member	GO Biological Processes	GO:0008544	epidermis development	-2.2682	-0.708876	5/453	596,1499,1956,2260,147495	BCL2,CTNNB1,EGFR,FGFR1,APCDD1
6_Member	GO Biological Processes	GO:0043254	regulation of protein complex assembly	-2.2682	-0.708876	5/453	1499,5879,5925,7157,10018	CTNNB1,RAC1,RB1,TP53,BCL2L11
6_Member	GO Biological Processes	GO:0030879	mammary gland development	-2.26036	-0.702569	3/143	207,675,10018	AKT1,BRCA2,BCL2L11
6_Member	GO Biological Processes	GO:0048592	eye morphogenesis	-2.26036	-0.702569	3/143	596,1499,6774	BCL2,CTNNB1,STAT3
6_Member	GO Biological Processes	GO:0035148	tube formation	-2.25198	-0.696479	3/144	1499,7249,10018	CTNNB1,TSC2,BCL2L11
6_Member	GO Biological Processes	GO:0035107	appendage morphogenesis	-2.21908	-0.670384	3/148	1499,2260,10018	CTNNB1,FGFR1,BCL2L11
6_Member	GO Biological Processes	GO:0035108	limb morphogenesis	-2.21908	-0.670384	3/148	1499,2260,10018	CTNNB1,FGFR1,BCL2L11
6_Member	GO Biological Processes	GO:0045931	positive regulation of mitotic cell cycle	-2.1485	-0.611648	3/157	675,2260,5925	BRCA2,FGFR1,RB1
6_Member	GO Biological Processes	GO:0046661	male sex differentiation	-2.14094	-0.605541	3/158	596,1499,10018	BCL2,CTNNB1,BCL2L11
6_Member	GO Biological Processes	GO:0010720	positive regulation of cell development	-2.06322	-0.540015	5/508	596,1499,2260,5468,5879	BCL2,CTNNB1,FGFR1,PPARG,RAC1
6_Member	GO Biological Processes	GO:0044089	positive regulation of cellular component biogenesis	-2.02888	-0.508299	5/518	1499,5879,7157,10018,23300	CTNNB1,RAC1,TP53,BCL2L11,ATMIN
6_Member	GO Biological Processes	GO:0048736	appendage development	-2.01991	-0.503023	3/175	1499,2260,10018	CTNNB1,FGFR1,BCL2L11
6_Member	GO Biological Processes	GO:0060173	limb development	-2.01991	-0.503023	3/175	1499,2260,10018	CTNNB1,FGFR1,BCL2L11
7_Summary	GO Biological Processes	GO:0051345	positive regulation of hydrolase activity	-6.60045	-3.75132	12/746	153,207,1956,2064,2260,5468,6774,7249,10017,10018,10297,133522,7157,25897,2560	ADRB1,AKT1,EGFR,ERBB2,FGFR1,PPARG,STAT3,TSC2,BCL2L10,BCL2L11,APC2,PPARGC1B,TP53,RNF19A,GABRB1
7_Member	GO Biological Processes	GO:0051345	positive regulation of hydrolase activity	-6.60045	-3.75132	12/746	153,207,1956,2064,2260,5468,6774,7249,10017,10018,10297,133522	ADRB1,AKT1,EGFR,ERBB2,FGFR1,PPARG,STAT3,TSC2,BCL2L10,BCL2L11,APC2,PPARGC1B
7_Member	GO Biological Processes	GO:0061614	pri-miRNA transcription by RNA polymerase II	-3.83323	-1.85024	3/41	5468,6774,7157	PPARG,STAT3,TP53
7_Member	GO Biological Processes	GO:0045862	positive regulation of proteolysis	-3.64527	-1.72306	6/348	207,5468,6774,10017,10018,25897	AKT1,PPARG,STAT3,BCL2L10,BCL2L11,RNF19A
7_Member	GO Biological Processes	GO:0010950	positive regulation of endopeptidase activity	-3.08433	-1.33762	4/168	5468,6774,10017,10018	PPARG,STAT3,BCL2L10,BCL2L11
7_Member	GO Biological Processes	GO:0060964	regulation of gene silencing by miRNA	-3.00814	-1.27541	3/78	1956,5468,6774	EGFR,PPARG,STAT3
7_Member	GO Biological Processes	GO:0060147	regulation of posttranscriptional gene silencing	-2.94521	-1.23481	3/82	1956,5468,6774	EGFR,PPARG,STAT3
7_Member	GO Biological Processes	GO:0060966	regulation of gene silencing by RNA	-2.94521	-1.23481	3/82	1956,5468,6774	EGFR,PPARG,STAT3
7_Member	GO Biological Processes	GO:0010952	positive regulation of peptidase activity	-2.92042	-1.21219	4/186	5468,6774,10017,10018	PPARG,STAT3,BCL2L10,BCL2L11
7_Member	GO Biological Processes	GO:0043281	regulation of cysteine-type endopeptidase activity involved in apoptotic process	-2.74233	-1.0803	4/208	207,5468,10017,10018	AKT1,PPARG,BCL2L10,BCL2L11
7_Member	GO Biological Processes	GO:0060968	regulation of gene silencing	-2.64897	-1.00784	3/104	1956,5468,6774	EGFR,PPARG,STAT3
7_Member	GO Biological Processes	GO:2000116	regulation of cysteine-type endopeptidase activity	-2.58406	-0.956634	4/230	207,5468,10017,10018	AKT1,PPARG,BCL2L10,BCL2L11
7_Member	GO Biological Processes	GO:0052548	regulation of endopeptidase activity	-2.5482	-0.934295	5/389	207,5468,6774,10017,10018	AKT1,PPARG,STAT3,BCL2L10,BCL2L11
7_Member	GO Biological Processes	GO:0043280	positive regulation of cysteine-type endopeptidase activity involved in apoptotic process	-2.42324	-0.834503	3/125	5468,10017,10018	PPARG,BCL2L10,BCL2L11
7_Member	GO Biological Processes	GO:0052547	regulation of peptidase activity	-2.41942	-0.831501	5/417	207,5468,6774,10017,10018	AKT1,PPARG,STAT3,BCL2L10,BCL2L11
7_Member	GO Biological Processes	GO:0048511	rhythmic process	-2.31326	-0.745398	4/274	1956,2560,5468,7157	EGFR,GABRB1,PPARG,TP53
7_Member	GO Biological Processes	GO:2001056	positive regulation of cysteine-type endopeptidase activity	-2.27732	-0.71568	3/141	5468,10017,10018	PPARG,BCL2L10,BCL2L11
8_Summary	GO Biological Processes	GO:0051348	negative regulation of transferase activity	-6.34137	-3.55293	8/280	104,207,1021,5468,5925,7157,7249,11116,2887,6774,201163,1616,1956,2064,2260,1499	ADARB1,AKT1,CDK6,PPARG,RB1,TP53,TSC2,FGFR1OP,GRB10,STAT3,FLCN,DAXX,EGFR,ERBB2,FGFR1,CTNNB1
8_Member	GO Biological Processes	GO:0051348	negative regulation of transferase activity	-6.34137	-3.55293	8/280	104,207,1021,5468,5925,7157,7249,11116	ADARB1,AKT1,CDK6,PPARG,RB1,TP53,TSC2,FGFR1OP
8_Member	GO Biological Processes	GO:0042326	negative regulation of phosphorylation	-5.80706	-3.24436	9/448	104,207,1021,2887,5925,6774,7249,11116,201163	ADARB1,AKT1,CDK6,GRB10,RB1,STAT3,TSC2,FGFR1OP,FLCN
8_Member	GO Biological Processes	GO:0045936	negative regulation of phosphate metabolic process	-4.98407	-2.66406	9/566	104,207,1021,2887,5925,6774,7249,11116,201163	ADARB1,AKT1,CDK6,GRB10,RB1,STAT3,TSC2,FGFR1OP,FLCN
8_Member	GO Biological Processes	GO:0010563	negative regulation of phosphorus metabolic process	-4.97795	-2.66406	9/567	104,207,1021,2887,5925,6774,7249,11116,201163	ADARB1,AKT1,CDK6,GRB10,RB1,STAT3,TSC2,FGFR1OP,FLCN
8_Member	GO Biological Processes	GO:0045859	regulation of protein kinase activity	-4.68402	-2.42187	10/780	104,207,1021,1616,1956,2064,2260,5925,7249,11116	ADARB1,AKT1,CDK6,DAXX,EGFR,ERBB2,FGFR1,RB1,TSC2,FGFR1OP
8_Member	GO Biological Processes	GO:0006469	negative regulation of protein kinase activity	-4.63589	-2.38522	6/230	104,207,1021,5925,7249,11116	ADARB1,AKT1,CDK6,RB1,TSC2,FGFR1OP
8_Member	GO Biological Processes	GO:0033673	negative regulation of kinase activity	-4.43297	-2.24274	6/250	104,207,1021,5925,7249,11116	ADARB1,AKT1,CDK6,RB1,TSC2,FGFR1OP
8_Member	GO Biological Processes	GO:0001933	negative regulation of protein phosphorylation	-4.14947	-2.06081	7/411	104,207,1021,5925,7249,11116,201163	ADARB1,AKT1,CDK6,RB1,TSC2,FGFR1OP,FLCN
8_Member	GO Biological Processes	GO:0031400	negative regulation of protein modification process	-4.0082	-1.96634	8/586	104,207,1021,1499,5925,7249,11116,201163	ADARB1,AKT1,CDK6,CTNNB1,RB1,TSC2,FGFR1OP,FLCN
8_Member	GO Biological Processes	GO:0043086	negative regulation of catalytic activity	-3.17189	-1.40335	8/780	104,207,1021,5468,5925,7157,7249,11116	ADARB1,AKT1,CDK6,PPARG,RB1,TP53,TSC2,FGFR1OP
9_Summary	GO Biological Processes	GO:1901699	cellular response to nitrogen compound	-6.33282	-3.55293	11/643	207,1499,1616,1956,2560,2887,2888,5468,6774,7157,7249,201163,10297,25897,58476,596,949,1021,675,5879	AKT1,CTNNB1,DAXX,EGFR,GABRB1,GRB10,GRB14,PPARG,STAT3,TP53,TSC2,FLCN,APC2,RNF19A,TP53INP2,BCL2,SCARB1,CDK6,BRCA2,RAC1
9_Member	GO Biological Processes	GO:1901699	cellular response to nitrogen compound	-6.33282	-3.55293	11/643	207,1499,1616,1956,2560,2887,2888,5468,6774,7157,7249	AKT1,CTNNB1,DAXX,EGFR,GABRB1,GRB10,GRB14,PPARG,STAT3,TP53,TSC2
9_Member	GO Biological Processes	GO:0071417	cellular response to organonitrogen compound	-6.09357	-3.40545	10/540	207,1499,1956,2560,2887,2888,5468,6774,7157,7249	AKT1,CTNNB1,EGFR,GABRB1,GRB10,GRB14,PPARG,STAT3,TP53,TSC2
9_Member	GO Biological Processes	GO:1901653	cellular response to peptide	-4.59079	-2.3586	7/350	207,2887,2888,5468,6774,7157,7249	AKT1,GRB10,GRB14,PPARG,STAT3,TP53,TSC2
9_Member	GO Biological Processes	GO:0046627	negative regulation of insulin receptor signaling pathway	-4.15858	-2.06649	3/32	2887,2888,7249	GRB10,GRB14,TSC2
9_Member	KEGG Pathway	hsa04211	Longevity regulating pathway	-4.13859	-2.05535	4/89	207,5468,7157,7249	AKT1,PPARG,TP53,TSC2
9_Member	GO Biological Processes	GO:1900077	negative regulation of cellular response to insulin stimulus	-4.00344	-1.96623	3/36	2887,2888,7249	GRB10,GRB14,TSC2
9_Member	GO Biological Processes	GO:0071375	cellular response to peptide hormone stimulus	-3.95583	-1.93672	6/305	207,2887,2888,5468,6774,7249	AKT1,GRB10,GRB14,PPARG,STAT3,TSC2
9_Member	GO Biological Processes	GO:0048009	insulin-like growth factor receptor signaling pathway	-3.89855	-1.89037	3/39	207,2887,7249	AKT1,GRB10,TSC2
9_Member	GO Biological Processes	GO:0032869	cellular response to insulin stimulus	-3.76892	-1.80354	5/208	207,2887,2888,5468,7249	AKT1,GRB10,GRB14,PPARG,TSC2
9_Member	GO Biological Processes	GO:1901652	response to peptide	-3.74882	-1.79348	7/477	207,2887,2888,5468,6774,7157,7249	AKT1,GRB10,GRB14,PPARG,STAT3,TP53,TSC2
9_Member	Canonical Pathways	M16	PID INSULIN PATHWAY	-3.71208	-1.7712	3/45	207,2887,2888	AKT1,GRB10,GRB14
9_Member	KEGG Pathway	hsa04919	Thyroid hormone signaling pathway	-3.69306	-1.75614	4/116	207,1499,7157,7249	AKT1,CTNNB1,TP53,TSC2
9_Member	GO Biological Processes	GO:0010823	negative regulation of mitochondrion organization	-3.55009	-1.65867	3/51	207,7249,201163	AKT1,TSC2,FLCN
9_Member	GO Biological Processes	GO:0008286	insulin receptor signaling pathway	-3.54253	-1.65441	4/127	207,2887,2888,7249	AKT1,GRB10,GRB14,TSC2
9_Member	GO Biological Processes	GO:0046626	regulation of insulin receptor signaling pathway	-3.50051	-1.62371	3/53	2887,2888,7249	GRB10,GRB14,TSC2
9_Member	GO Biological Processes	GO:0051898	negative regulation of protein kinase B signaling	-3.47645	-1.60756	3/54	207,7249,201163	AKT1,TSC2,FLCN
9_Member	GO Biological Processes	GO:0009896	positive regulation of catabolic process	-3.33465	-1.509	6/398	207,7249,10297,25897,58476,201163	AKT1,TSC2,APC2,RNF19A,TP53INP2,FLCN
9_Member	GO Biological Processes	GO:0032868	response to insulin	-3.32288	-1.49875	5/260	207,2887,2888,5468,7249	AKT1,GRB10,GRB14,PPARG,TSC2
9_Member	GO Biological Processes	GO:0031329	regulation of cellular catabolic process	-3.2913	-1.48166	8/748	207,596,949,6774,7249,25897,58476,201163	AKT1,BCL2,SCARB1,STAT3,TSC2,RNF19A,TP53INP2,FLCN
9_Member	KEGG Pathway	hsa04150	mTOR signaling pathway	-3.25779	-1.46362	4/151	207,2887,7249,201163	AKT1,GRB10,TSC2,FLCN
9_Member	GO Biological Processes	GO:0043434	response to peptide hormone	-3.22818	-1.43925	6/417	207,2887,2888,5468,6774,7249	AKT1,GRB10,GRB14,PPARG,STAT3,TSC2
9_Member	KEGG Pathway	hsa04115	p53 signaling pathway	-3.16321	-1.39961	3/69	1021,7157,7249	CDK6,TP53,TSC2
9_Member	GO Biological Processes	GO:1900076	regulation of cellular response to insulin stimulus	-3.07458	-1.32906	3/74	2887,2888,7249	GRB10,GRB14,TSC2
9_Member	GO Biological Processes	GO:0010506	regulation of autophagy	-3.04273	-1.30539	5/300	207,596,7249,58476,201163	AKT1,BCL2,TSC2,TP53INP2,FLCN
9_Member	GO Biological Processes	GO:0006914	autophagy	-2.97774	-1.25408	6/466	207,596,7157,7249,58476,201163	AKT1,BCL2,TP53,TSC2,TP53INP2,FLCN
9_Member	GO Biological Processes	GO:0061919	process utilizing autophagic mechanism	-2.97774	-1.25408	6/466	207,596,7157,7249,58476,201163	AKT1,BCL2,TP53,TSC2,TP53INP2,FLCN
9_Member	Reactome Gene Sets	R-HSA-5628897	TP53 Regulates Metabolic Genes	-2.871	-1.17737	3/87	207,7157,7249	AKT1,TP53,TSC2
9_Member	GO Biological Processes	GO:0062014	negative regulation of small molecule metabolic process	-2.82861	-1.14255	3/90	207,6774,201163	AKT1,STAT3,FLCN
9_Member	GO Biological Processes	GO:0031331	positive regulation of cellular catabolic process	-2.81328	-1.12927	5/338	207,7249,25897,58476,201163	AKT1,TSC2,RNF19A,TP53INP2,FLCN
9_Member	GO Biological Processes	GO:0010639	negative regulation of organelle organization	-2.67793	-1.03025	5/363	207,675,7249,10297,201163	AKT1,BRCA2,TSC2,APC2,FLCN
9_Member	GO Biological Processes	GO:0010508	positive regulation of autophagy	-2.63714	-0.998792	3/105	7249,58476,201163	TSC2,TP53INP2,FLCN
9_Member	GO Biological Processes	GO:0031929	TOR signaling	-2.52516	-0.916221	3/115	207,7249,201163	AKT1,TSC2,FLCN
9_Member	KEGG Pathway	hsa04152	AMPK signaling pathway	-2.46291	-0.866707	3/121	207,5468,7249	AKT1,PPARG,TSC2
9_Member	GO Biological Processes	GO:0034504	protein localization to nucleus	-2.37607	-0.79496	4/263	207,6774,7249,201163	AKT1,STAT3,TSC2,FLCN
9_Member	Reactome Gene Sets	R-HSA-6807070	PTEN Regulation	-2.28589	-0.721156	3/140	207,5468,7157	AKT1,PPARG,TP53
9_Member	GO Biological Processes	GO:0051129	negative regulation of cellular component organization	-2.17517	-0.633914	6/677	207,675,5879,7249,10297,201163	AKT1,BRCA2,RAC1,TSC2,APC2,FLCN
9_Member	GO Biological Processes	GO:0006606	protein import into nucleus	-2.1485	-0.611648	3/157	207,6774,7249	AKT1,STAT3,TSC2
10_Summary	Canonical Pathways	M19	PID P73PATHWAY	-5.79986	-3.24436	5/79	675,1021,5925,8611,10018,207,596,2034,6774,1499,5468,133522,2064,201163,7157,5879,7249	BRCA2,CDK6,RB1,PLPP1,BCL2L11,AKT1,BCL2,EPAS1,STAT3,CTNNB1,PPARG,PPARGC1B,ERBB2,FLCN,TP53,RAC1,TSC2
10_Member	Canonical Pathways	M19	PID P73PATHWAY	-5.79986	-3.24436	5/79	675,1021,5925,8611,10018	BRCA2,CDK6,RB1,PLPP1,BCL2L11
10_Member	GO Biological Processes	GO:0048872	homeostasis of number of cells	-5.69418	-3.16096	7/237	207,596,1021,2034,5925,6774,10018	AKT1,BCL2,CDK6,EPAS1,RB1,STAT3,BCL2L11
10_Member	GO Biological Processes	GO:0002262	myeloid cell homeostasis	-4.55334	-2.33888	5/142	1021,2034,5925,6774,10018	CDK6,EPAS1,RB1,STAT3,BCL2L11
10_Member	GO Biological Processes	GO:0030099	myeloid cell differentiation	-4.22336	-2.10511	7/400	1021,1499,2034,5468,5925,6774,133522	CDK6,CTNNB1,EPAS1,PPARG,RB1,STAT3,PPARGC1B
10_Member	GO Biological Processes	GO:1903706	regulation of hemopoiesis	-4.13627	-2.05535	7/413	1021,1499,2064,5925,6774,133522,201163	CDK6,CTNNB1,ERBB2,RB1,STAT3,PPARGC1B,FLCN
10_Member	Reactome Gene Sets	R-HSA-2559585	Oncogene Induced Senescence	-4.11796	-2.04962	3/33	1021,5925,7157	CDK6,RB1,TP53
10_Member	GO Biological Processes	GO:0002573	myeloid leukocyte differentiation	-3.93133	-1.91881	5/192	1021,1499,5468,5925,133522	CDK6,CTNNB1,PPARG,RB1,PPARGC1B
10_Member	KEGG Pathway	hsa05203	Viral carcinogenesis	-3.83823	-1.85024	5/201	1021,5879,5925,6774,7157	CDK6,RAC1,RB1,STAT3,TP53
10_Member	GO Biological Processes	GO:0002761	regulation of myeloid leukocyte differentiation	-3.76661	-1.80354	4/111	1021,1499,5925,133522	CDK6,CTNNB1,RB1,PPARGC1B
10_Member	GO Biological Processes	GO:0030218	erythrocyte differentiation	-3.76661	-1.80354	4/111	1021,2034,5925,6774	CDK6,EPAS1,RB1,STAT3
10_Member	GO Biological Processes	GO:0034101	erythrocyte homeostasis	-3.66458	-1.73523	4/118	1021,2034,5925,6774	CDK6,EPAS1,RB1,STAT3
10_Member	GO Biological Processes	GO:0045637	regulation of myeloid cell differentiation	-3.44063	-1.5841	5/245	1021,1499,5925,6774,133522	CDK6,CTNNB1,RB1,STAT3,PPARGC1B
10_Member	GO Biological Processes	GO:1902105	regulation of leukocyte differentiation	-3.30776	-1.49193	5/262	1021,1499,2064,5925,133522	CDK6,CTNNB1,ERBB2,RB1,PPARGC1B
10_Member	Canonical Pathways	M279	PID RB 1PATHWAY	-3.23914	-1.4489	3/65	1021,5468,5925	CDK6,PPARG,RB1
10_Member	GO Biological Processes	GO:0050680	negative regulation of epithelial cell proliferation	-3.12337	-1.3695	4/164	675,1021,5468,5925	BRCA2,CDK6,PPARG,RB1
10_Member	Reactome Gene Sets	R-HSA-2559583	Cellular Senescence	-2.84489	-1.15469	4/195	1021,5925,6774,7157	CDK6,RB1,STAT3,TP53
10_Member	GO Biological Processes	GO:0045639	positive regulation of myeloid cell differentiation	-2.82861	-1.14255	3/90	5925,6774,133522	RB1,STAT3,PPARGC1B
10_Member	Reactome Gene Sets	R-HSA-8953897	Cellular responses to external stimuli	-2.79962	-1.11867	6/505	1021,2034,5925,6774,7157,7249	CDK6,EPAS1,RB1,STAT3,TP53,TSC2
10_Member	KEGG Pathway	hsa04931	Insulin resistance	-2.61385	-0.978801	3/107	207,6774,133522	AKT1,STAT3,PPARGC1B
10_Member	Reactome Gene Sets	R-HSA-8878166	Transcriptional regulation by RUNX2	-2.46291	-0.866707	3/121	207,5925,133522	AKT1,RB1,PPARGC1B
10_Member	KEGG Pathway	hsa04110	Cell cycle	-2.43303	-0.843467	3/124	1021,5925,7157	CDK6,RB1,TP53
10_Member	Reactome Gene Sets	R-HSA-2262752	Cellular responses to stress	-2.3716	-0.791821	5/428	1021,2034,5925,6774,7157	CDK6,EPAS1,RB1,STAT3,TP53
10_Member	Reactome Gene Sets	R-HSA-453279	Mitotic G1-G1/S phases	-2.21101	-0.666046	3/149	207,1021,5925	AKT1,CDK6,RB1
11_Summary	GO Biological Processes	GO:0045165	cell fate commitment	-5.42836	-2.95311	7/260	596,1499,2034,2260,5468,6774,10297,207,1956,2064,2887,201163,348093,7707	BCL2,CTNNB1,EPAS1,FGFR1,PPARG,STAT3,APC2,AKT1,EGFR,ERBB2,GRB10,FLCN,RBPMS2,ZNF148
11_Member	GO Biological Processes	GO:0045165	cell fate commitment	-5.42836	-2.95311	7/260	596,1499,2034,2260,5468,6774,10297	BCL2,CTNNB1,EPAS1,FGFR1,PPARG,STAT3,APC2
11_Member	KEGG Pathway	hsa04550	Signaling pathways regulating pluripotency of stem cells	-4.59792	-2.36209	5/139	207,1499,2260,6774,10297	AKT1,CTNNB1,FGFR1,STAT3,APC2
11_Member	GO Biological Processes	GO:0071363	cellular response to growth factor stimulus	-3.51187	-1.62863	8/693	207,1499,1956,2064,2260,2887,201163,348093	AKT1,CTNNB1,EGFR,ERBB2,FGFR1,GRB10,FLCN,RBPMS2
11_Member	GO Biological Processes	GO:0070848	response to growth factor	-3.39302	-1.54809	8/722	207,1499,1956,2064,2260,2887,201163,348093	AKT1,CTNNB1,EGFR,ERBB2,FGFR1,GRB10,FLCN,RBPMS2
11_Member	GO Biological Processes	GO:0048568	embryonic organ development	-3.18501	-1.40945	6/425	207,1499,1956,2034,2260,348093	AKT1,CTNNB1,EGFR,EPAS1,FGFR1,RBPMS2
11_Member	GO Biological Processes	GO:0090287	regulation of cellular response to growth factor stimulus	-3.1702	-1.4029	5/281	1499,2260,2887,201163,348093	CTNNB1,FGFR1,GRB10,FLCN,RBPMS2
11_Member	GO Biological Processes	GO:0030324	lung development	-3.09399	-1.34491	4/167	1499,1956,2034,2260	CTNNB1,EGFR,EPAS1,FGFR1
11_Member	GO Biological Processes	GO:0030323	respiratory tube development	-3.05571	-1.31495	4/171	1499,1956,2034,2260	CTNNB1,EGFR,EPAS1,FGFR1
11_Member	GO Biological Processes	GO:0001708	cell fate specification	-2.88547	-1.18899	3/86	1499,2260,10297	CTNNB1,FGFR1,APC2
11_Member	GO Biological Processes	GO:0060541	respiratory system development	-2.86963	-1.17735	4/192	1499,1956,2034,2260	CTNNB1,EGFR,EPAS1,FGFR1
11_Member	GO Biological Processes	GO:0030901	midbrain development	-2.77439	-1.10051	3/94	1499,2260,7707	CTNNB1,FGFR1,ZNF148
11_Member	GO Biological Processes	GO:0001568	blood vessel development	-2.57497	-0.951128	7/756	207,1499,2034,2064,2260,5468,6774	AKT1,CTNNB1,EPAS1,ERBB2,FGFR1,PPARG,STAT3
11_Member	GO Biological Processes	GO:0001525	angiogenesis	-2.49568	-0.89188	6/581	1499,2034,2064,2260,5468,6774	CTNNB1,EPAS1,ERBB2,FGFR1,PPARG,STAT3
11_Member	GO Biological Processes	GO:0001944	vasculature development	-2.46913	-0.871244	7/790	207,1499,2034,2064,2260,5468,6774	AKT1,CTNNB1,EPAS1,ERBB2,FGFR1,PPARG,STAT3
11_Member	GO Biological Processes	GO:0072358	cardiovascular system development	-2.44208	-0.851691	7/799	207,1499,2034,2064,2260,5468,6774	AKT1,CTNNB1,EPAS1,ERBB2,FGFR1,PPARG,STAT3
11_Member	GO Biological Processes	GO:0048514	blood vessel morphogenesis	-2.19656	-0.653824	6/670	1499,2034,2064,2260,5468,6774	CTNNB1,EPAS1,ERBB2,FGFR1,PPARG,STAT3
12_Summary	GO Biological Processes	GO:0016567	protein ubiquitination	-4.70796	-2.44	10/775	207,596,1616,11342,25897,55658,55905,81790,285533,285671	AKT1,BCL2,DAXX,RNF13,RNF19A,RNF126,RNF114,RNF170,RNF175,RNF180
12_Member	GO Biological Processes	GO:0016567	protein ubiquitination	-4.70796	-2.44	10/775	207,596,1616,11342,25897,55658,55905,81790,285533,285671	AKT1,BCL2,DAXX,RNF13,RNF19A,RNF126,RNF114,RNF170,RNF175,RNF180
12_Member	GO Biological Processes	GO:0000209	protein polyubiquitination	-2.45427	-0.859739	4/250	596,25897,55658,55905	BCL2,RNF19A,RNF126,RNF114
13_Summary	GO Biological Processes	GO:0035264	multicellular organism growth	-4.49546	-2.29468	5/146	104,153,596,675,6774,1956,2628,7157,83658,285671,5468,201163	ADARB1,ADRB1,BCL2,BRCA2,STAT3,EGFR,GATM,TP53,DYNLRB1,RNF180,PPARG,FLCN
13_Member	GO Biological Processes	GO:0035264	multicellular organism growth	-4.49546	-2.29468	5/146	104,153,596,675,6774	ADARB1,ADRB1,BCL2,BRCA2,STAT3
13_Member	GO Biological Processes	GO:0007610	behavior	-4.07574	-2.02204	8/573	104,596,1956,2628,6774,7157,83658,285671	ADARB1,BCL2,EGFR,GATM,STAT3,TP53,DYNLRB1,RNF180
13_Member	GO Biological Processes	GO:0045926	negative regulation of growth	-3.39259	-1.54809	5/251	153,596,5468,7157,201163	ADRB1,BCL2,PPARG,TP53,FLCN
13_Member	GO Biological Processes	GO:0040014	regulation of multicellular organism growth	-3.18174	-1.40945	3/68	153,596,6774	ADRB1,BCL2,STAT3
13_Member	GO Biological Processes	GO:0030336	negative regulation of cell migration	-3.00437	-1.27278	5/306	104,596,5468,6774,201163	ADARB1,BCL2,PPARG,STAT3,FLCN
13_Member	GO Biological Processes	GO:0030308	negative regulation of cell growth	-3.00009	-1.26964	4/177	596,5468,7157,201163	BCL2,PPARG,TP53,FLCN
13_Member	GO Biological Processes	GO:2000146	negative regulation of cell motility	-2.91209	-1.20684	5/321	104,596,5468,6774,201163	ADARB1,BCL2,PPARG,STAT3,FLCN
13_Member	GO Biological Processes	GO:0051271	negative regulation of cellular component movement	-2.72003	-1.06284	5/355	104,596,5468,6774,201163	ADARB1,BCL2,PPARG,STAT3,FLCN
13_Member	GO Biological Processes	GO:0040013	negative regulation of locomotion	-2.65727	-1.01522	5/367	104,596,5468,6774,201163	ADARB1,BCL2,PPARG,STAT3,FLCN
14_Summary	Reactome Gene Sets	R-HSA-1839124	FGFR1 mutant receptor activation	-4.20056	-2.09331	3/31	2260,6774,11116,1956,2064,7157	FGFR1,STAT3,FGFR1OP,EGFR,ERBB2,TP53
14_Member	Reactome Gene Sets	R-HSA-1839124	FGFR1 mutant receptor activation	-4.20056	-2.09331	3/31	2260,6774,11116	FGFR1,STAT3,FGFR1OP
14_Member	Reactome Gene Sets	R-HSA-5655302	Signaling by FGFR1 in disease	-3.93254	-1.91881	3/38	2260,6774,11116	FGFR1,STAT3,FGFR1OP
14_Member	GO Biological Processes	GO:0018108	peptidyl-tyrosine phosphorylation	-3.45936	-1.59203	6/377	1956,2064,2260,6774,7157,11116	EGFR,ERBB2,FGFR1,STAT3,TP53,FGFR1OP
14_Member	GO Biological Processes	GO:0018212	peptidyl-tyrosine modification	-3.44106	-1.5841	6/380	1956,2064,2260,6774,7157,11116	EGFR,ERBB2,FGFR1,STAT3,TP53,FGFR1OP
14_Member	Reactome Gene Sets	R-HSA-1226099	Signaling by FGFR in disease	-3.27897	-1.47948	3/63	2260,6774,11116	FGFR1,STAT3,FGFR1OP
14_Member	GO Biological Processes	GO:0050730	regulation of peptidyl-tyrosine phosphorylation	-2.53067	-0.920003	4/238	1956,6774,7157,11116	EGFR,STAT3,TP53,FGFR1OP
15_Summary	GO Biological Processes	GO:1905114	cell surface receptor signaling pathway involved in cell-cell signaling	-4.11285	-2.04699	8/566	207,1499,1956,2887,5879,7249,10297,147495	AKT1,CTNNB1,EGFR,GRB10,RAC1,TSC2,APC2,APCDD1
15_Member	GO Biological Processes	GO:1905114	cell surface receptor signaling pathway involved in cell-cell signaling	-4.11285	-2.04699	8/566	207,1499,1956,2887,5879,7249,10297,147495	AKT1,CTNNB1,EGFR,GRB10,RAC1,TSC2,APC2,APCDD1
15_Member	GO Biological Processes	GO:0016055	Wnt signaling pathway	-3.84564	-1.85233	7/460	1499,1956,2887,5879,7249,10297,147495	CTNNB1,EGFR,GRB10,RAC1,TSC2,APC2,APCDD1
15_Member	GO Biological Processes	GO:0198738	cell-cell signaling by wnt	-3.83404	-1.85024	7/462	1499,1956,2887,5879,7249,10297,147495	CTNNB1,EGFR,GRB10,RAC1,TSC2,APC2,APCDD1
15_Member	GO Biological Processes	GO:0030178	negative regulation of Wnt signaling pathway	-3.11351	-1.36324	4/165	2887,7249,10297,147495	GRB10,TSC2,APC2,APCDD1
15_Member	GO Biological Processes	GO:0030111	regulation of Wnt signaling pathway	-2.99806	-1.26875	5/307	1956,2887,7249,10297,147495	EGFR,GRB10,TSC2,APC2,APCDD1
16_Summary	Reactome Gene Sets	R-HSA-6804757	Regulation of TP53 Degradation	-4.00344	-1.96623	3/36	207,1616,7157,1956,1499,83658,285671,5395,7249	AKT1,DAXX,TP53,EGFR,CTNNB1,DYNLRB1,RNF180,PMS2,TSC2
16_Member	Reactome Gene Sets	R-HSA-6804757	Regulation of TP53 Degradation	-4.00344	-1.96623	3/36	207,1616,7157	AKT1,DAXX,TP53
16_Member	GO Biological Processes	GO:0071276	cellular response to cadmium ion	-3.96749	-1.94167	3/37	207,1616,1956	AKT1,DAXX,EGFR
16_Member	Reactome Gene Sets	R-HSA-6806003	Regulation of TP53 Expression and Degradation	-3.96749	-1.94167	3/37	207,1616,7157	AKT1,DAXX,TP53
16_Member	Canonical Pathways	M286	PID TGFBR PATHWAY	-3.45286	-1.59174	3/55	1499,1616,83658	CTNNB1,DAXX,DYNLRB1
16_Member	Canonical Pathways	M261	PID P53 REGULATION PATHWAY	-3.36281	-1.52711	3/59	207,1616,7157	AKT1,DAXX,TP53
16_Member	GO Biological Processes	GO:0046686	response to cadmium ion	-3.27897	-1.47948	3/63	207,1616,1956	AKT1,DAXX,EGFR
16_Member	Canonical Pathways	M8873	ST FAS SIGNALING PATHWAY	-3.23914	-1.4489	3/65	1616,1956,7157	DAXX,EGFR,TP53
16_Member	GO Biological Processes	GO:0097327	response to antineoplastic agent	-2.78771	-1.10981	3/93	1499,1616,1956	CTNNB1,DAXX,EGFR
16_Member	GO Biological Processes	GO:1903320	regulation of protein modification by small protein conjugation or removal	-2.69002	-1.03951	4/215	207,1499,1616,285671	AKT1,CTNNB1,DAXX,RNF180
16_Member	Reactome Gene Sets	R-HSA-3700989	Transcriptional Regulation by TP53	-2.66241	-1.017	5/366	207,1616,5395,7157,7249	AKT1,DAXX,PMS2,TP53,TSC2
16_Member	Reactome Gene Sets	R-HSA-5633007	Regulation of TP53 Activity	-2.12597	-0.592021	3/160	207,1616,7157	AKT1,DAXX,TP53
16_Member	GO Biological Processes	GO:0046328	regulation of JNK cascade	-2.00654	-0.491043	3/177	207,1616,1956	AKT1,DAXX,EGFR
17_Summary	GO Biological Processes	GO:0001935	endothelial cell proliferation	-3.88938	-1.8855	5/196	207,949,2260,5468,6774,114897,201163,5925,8611	AKT1,SCARB1,FGFR1,PPARG,STAT3,C1QTNF1,FLCN,RB1,PLPP1
17_Member	GO Biological Processes	GO:0001935	endothelial cell proliferation	-3.88938	-1.8855	5/196	207,949,2260,5468,6774	AKT1,SCARB1,FGFR1,PPARG,STAT3
17_Member	GO Biological Processes	GO:0101023	vascular endothelial cell proliferation	-3.60175	-1.69862	3/49	2260,5468,6774	FGFR1,PPARG,STAT3
17_Member	GO Biological Processes	GO:1905562	regulation of vascular endothelial cell proliferation	-3.60175	-1.69862	3/49	2260,5468,6774	FGFR1,PPARG,STAT3
17_Member	GO Biological Processes	GO:1905952	regulation of lipid localization	-3.37004	-1.52996	4/141	207,949,5468,114897	AKT1,SCARB1,PPARG,C1QTNF1
17_Member	GO Biological Processes	GO:0043534	blood vessel endothelial cell migration	-2.99102	-1.26285	4/178	207,949,2260,5468	AKT1,SCARB1,FGFR1,PPARG
17_Member	GO Biological Processes	GO:0001936	regulation of endothelial cell proliferation	-2.96414	-1.24384	4/181	207,2260,5468,6774	AKT1,FGFR1,PPARG,STAT3
17_Member	GO Biological Processes	GO:0062012	regulation of small molecule metabolic process	-2.83601	-1.14788	5/334	207,5468,6774,114897,201163	AKT1,PPARG,STAT3,C1QTNF1,FLCN
17_Member	GO Biological Processes	GO:0019216	regulation of lipid metabolic process	-2.65727	-1.01522	5/367	207,949,5468,5925,8611	AKT1,SCARB1,PPARG,RB1,PLPP1
17_Member	GO Biological Processes	GO:0010594	regulation of endothelial cell migration	-2.63958	-0.999376	4/222	207,949,2260,5468	AKT1,SCARB1,FGFR1,PPARG
17_Member	GO Biological Processes	GO:0001938	positive regulation of endothelial cell proliferation	-2.57978	-0.954151	3/110	207,2260,6774	AKT1,FGFR1,STAT3
17_Member	GO Biological Processes	GO:0032368	regulation of lipid transport	-2.56865	-0.949239	3/111	207,5468,114897	AKT1,PPARG,C1QTNF1
17_Member	GO Biological Processes	GO:0010595	positive regulation of endothelial cell migration	-2.4429	-0.851691	3/123	207,949,2260	AKT1,SCARB1,FGFR1
17_Member	GO Biological Processes	GO:0010675	regulation of cellular carbohydrate metabolic process	-2.4429	-0.851691	3/123	207,6774,114897	AKT1,STAT3,C1QTNF1
17_Member	GO Biological Processes	GO:0043542	endothelial cell migration	-2.38193	-0.798094	4/262	207,949,2260,5468	AKT1,SCARB1,FGFR1,PPARG
17_Member	GO Biological Processes	GO:0045834	positive regulation of lipid metabolic process	-2.37555	-0.79496	3/130	207,949,5468	AKT1,SCARB1,PPARG
17_Member	GO Biological Processes	GO:0062013	positive regulation of small molecule metabolic process	-2.33881	-0.767803	3/134	207,5468,6774	AKT1,PPARG,STAT3
17_Member	GO Biological Processes	GO:0010632	regulation of epithelial cell migration	-2.27478	-0.713916	4/281	207,949,2260,5468	AKT1,SCARB1,FGFR1,PPARG
17_Member	GO Biological Processes	GO:0006109	regulation of carbohydrate metabolic process	-2.21908	-0.670384	3/148	207,6774,114897	AKT1,STAT3,C1QTNF1
17_Member	GO Biological Processes	GO:0043535	regulation of blood vessel endothelial cell migration	-2.14094	-0.605541	3/158	207,2260,5468	AKT1,FGFR1,PPARG
17_Member	GO Biological Processes	GO:0010634	positive regulation of epithelial cell migration	-2.10389	-0.573559	3/163	207,949,2260	AKT1,SCARB1,FGFR1
17_Member	GO Biological Processes	GO:0010631	epithelial cell migration	-2.0021	-0.487305	4/337	207,949,2260,5468	AKT1,SCARB1,FGFR1,PPARG
18_Summary	Reactome Gene Sets	R-HSA-1433557	Signaling by SCF-KIT	-3.77117	-1.80354	3/43	2887,5879,6774	GRB10,RAC1,STAT3
18_Member	Reactome Gene Sets	R-HSA-1433557	Signaling by SCF-KIT	-3.77117	-1.80354	3/43	2887,5879,6774	GRB10,RAC1,STAT3
18_Member	Canonical Pathways	M186	PID PDGFRB PATHWAY	-2.38493	-0.800282	3/129	2887,5879,6774	GRB10,RAC1,STAT3
19_Summary	Canonical Pathways	M254	PID MYC REPRESS PATHWAY	-3.27897	-1.47948	3/63	596,2064,7249	BCL2,ERBB2,TSC2
19_Member	Canonical Pathways	M254	PID MYC REPRESS PATHWAY	-3.27897	-1.47948	3/63	596,2064,7249	BCL2,ERBB2,TSC2
20_Summary	GO Biological Processes	GO:0035967	cellular response to topologically incorrect protein	-3.26865	-1.47183	4/150	1616,10018,55658,285533	DAXX,BCL2L11,RNF126,RNF175
20_Member	GO Biological Processes	GO:0035967	cellular response to topologically incorrect protein	-3.26865	-1.47183	4/150	1616,10018,55658,285533	DAXX,BCL2L11,RNF126,RNF175
20_Member	GO Biological Processes	GO:0035966	response to topologically incorrect protein	-2.92906	-1.21975	4/185	1616,10018,55658,285533	DAXX,BCL2L11,RNF126,RNF175
20_Member	GO Biological Processes	GO:0034620	cellular response to unfolded protein	-2.32982	-0.760382	3/135	1616,10018,285533	DAXX,BCL2L11,RNF175
20_Member	GO Biological Processes	GO:0006986	response to unfolded protein	-2.06809	-0.543468	3/168	1616,10018,285533	DAXX,BCL2L11,RNF175

## Sheet: gene-probs
TSC22D3	TSC22D3	1
SPACA5	SPACA5	1
ZNF185	ZNF185	2
ZNF185	BCL2L15	1
BCL2L15	GRB14	1
GRB14	EPAS1	4
EPAS1	BCL2L11	1
BCL2L11	ZNF148	3
EPAS1	CTNNB1	1
EPAS1	PPARG	1
EPAS1	RNF13	1
ZNF148	GABRB1	3
CTNNB1	FAT1	1
PPARG	RNF175	3
ZNF148	PPAP2A	1
ZNF148	PPARGC1B	1
RNF13	RNF180	1
GABRB1	DAXX	1
FAT1	ZNF192	1
RNF175	FGFR1OP	1
GABRB1	TSC22D4	2
RNF175	CDK6	4
RNF175	GRB10	6
GABRB1	EGFR	4
PPAP2A	RAC1	2
PPARGC1B	PMS2	1
RNF180	RNF170	1
DAXX	RNF19A	1
ZNF192	FGFR1	1
FGFR1OP	ADRB1	3
TSC22D4	SCARB1	1
CDK6	BRCA2	1
GRB10	RB1	1
EGFR	AKT1	1
RAC1	LOC145663	7
EGFR	RBPMS2	1
PMS2	BCL2L10	1
CDK6	ATMIN	1
TSC22D4	TSC2	6
CDK6	RNF166	3
GRB10	STAT3	4
EGFR	RNF126P1	2
GRB10	C1QTNF1	1
EGFR	TP53	1
GRB10	FLCN	1
GRB10	ERBB2	1
RAC1	BCL2	6
GRB10	APCDD1	1
RNF170	APC2	4
RNF19A	RNF126	2
FGFR1	SNAPC2	1
ADRB1	TP53INP2	5
ADRB1	ZNF133	1
ADRB1	RNF114	1
SCARB1	DYNLRB1	1
BRCA2	ADARB1	1
RB1	URB1	1
AKT1	GATM	7
LOC145663	RNF138P1	1
LOC145663	ZNF182	1
LOC145663
RBPMS2
LOC145663
BCL2L10
LOC145663
LOC145663
LOC145663
ATMIN
TSC2
TSC2
RNF166
TSC2
RNF166
RNF166
TSC2
TSC2
TSC2
STAT3
RNF126P1
STAT3
C1QTNF1
TP53
STAT3
RNF126P1
FLCN
STAT3
ERBB2
BCL2
APCDD1
BCL2
BCL2
BCL2
BCL2
BCL2
APC2
RNF126
APC2
APC2
RNF126
APC2
SNAPC2
TP53INP2
TP53INP2
ZNF133
TP53INP2
TP53INP2
RNF114
DYNLRB1
TP53INP2
ADARB1
URB1
GATM
GATM
GATM
GATM
GATM
GATM
GATM
CDK6
RNF138P1
ZNF182
