# Supplementary material for: Hypomethylation of 111 Probes Predicts Poor Prognosis for Glioblastoma
Source: Front Neurosci. 2019 Oct 25;13:1137. doi: 10.3389/fnins.2019.01137 (PMC6823878; doi:10.3389/fnins.2019.01137)
Supplement: Supplementary file 5 [file Table_3.xlsx]

## Sheet: GeneAnnotation
Gene ontology analysis for genes from 3,000 methylation differential probes between high and low risk GBM groups.
hits	Gene ID	Type	Tax ID	Homologene Gene ID	Homologene Gene Tax ID	Gene Symbol	Description	Biological Process (GO)	Kinase Class (UniProt)	Protein Function (Protein Atlas)	Subcellular Location (Protein Atlas)	Drug (DrugBank)	Canonical Pathways_x000D_	Hallmark Gene Sets_x000D_	GO:0000904 cell morphogenesis involved in	GO:0030036 actin cytoskeleton organizatio	GO:0030155 regulation of cell adhesion	GO:0045859 regulation of protein kinase a	GO:0031400 negative regulation of protein	GO:0008285 negative regulation of cell pr	GO:0031589 cell-substrate adhesion	GO:0090087 regulation of peptide transpor	GO:0010942 positive regulation of cell de	GO:0016570 histone modification	GO:0002274 myeloid leukocyte activation	GO:0042060 wound healing	GO:0032870 cellular response to hormone s	M286 PID TGFBR PATHWAY	GO:1903827 regulation of cellular protein	GO:0034446 substrate adhesion-dependent c	GO:0007169 transmembrane receptor protein	GO:0051345 positive regulation of hydrola	GO:0051129 negative regulation of cellula	hsa04144 Endocytosis
ABCC1	4363	symbol	H. sapiens	4363	H. sapiens	ABCC1	ATP binding cassette subfamily C member 1	GO:0034775 glutathione transmembrane transport;GO:0035443 tripeptide transmembrane transport;GO:0099039 sphingolipid translocation		Transporters/Primary Active Transporters	Plasma membrane(Supported)	Sulfinpyrazone (Transporter activity);Biricodar dicitrate (Transporter activity)	(M103)PID S1P S1P1 PATHWAY; (M155)PID S1P META PATHWAY	(M5938)HALLMARK REACTIVE OXIGEN SPECIES PATHWAY; (M5942)HALLMARK UV RESPONSE DN	1.0	0.0	0.0	0.0	0.0	0.0	0.0	0.0	0.0	0.0	0.0	0.0	0.0	0.0	0.0	0.0	0.0	0.0	0.0	0.0
ABCC3	8714	symbol	H. sapiens	8714	H. sapiens	ABCC3	ATP binding cassette subfamily C member 3	GO:0015722 canalicular bile acid transport;GO:0099133 ATP hydrolysis coupled anion transmembrane transport;GO:0015721 bile acid and bile salt transport		Transporters/Primary Active Transporters	Plasma membrane(Approved)			(M5934)HALLMARK XENOBIOTIC METABOLISM	0.0	0.0	0.0	0.0	0.0	0.0	0.0	0.0	0.0	0.0	0.0	0.0	0.0	0.0	0.0	0.0	0.0	0.0	0.0	0.0
ABCC4	10257	symbol	H. sapiens	10257	H. sapiens	ABCC4	ATP binding cassette subfamily C member 4	GO:0032310 prostaglandin secretion;GO:0015732 prostaglandin transport;GO:0099133 ATP hydrolysis coupled anion transmembrane transport		Transporters/Primary Active Transporters				(M5908)HALLMARK ANDROGEN RESPONSE	0.0	0.0	0.0	0.0	0.0	0.0	0.0	0.0	0.0	0.0	1.0	1.0	0.0	0.0	0.0	0.0	0.0	0.0	0.0	0.0
ABCC5	10057	symbol	H. sapiens	10057	H. sapiens	ABCC5	ATP binding cassette subfamily C member 5	GO:0030213 hyaluronan biosynthetic process;GO:0099133 ATP hydrolysis coupled anion transmembrane transport;GO:0030212 hyaluronan metabolic process		Transporters/Primary Active Transporters	Plasma membrane(Supported)Cell Junctions;Nucleus(Approved)			(M5949)HALLMARK PEROXISOME; (M5939)HALLMARK P53 PATHWAY	0.0	0.0	0.0	0.0	0.0	0.0	0.0	0.0	0.0	0.0	0.0	0.0	0.0	0.0	0.0	0.0	0.0	0.0	0.0	0.0
ABCD1	215	symbol	H. sapiens	215	H. sapiens	ABCD1	ATP binding cassette subfamily D member 1	GO:0015910 peroxisomal long-chain fatty acid import;GO:0036109 alpha-linolenic acid metabolic process;GO:0033540 fatty acid beta-oxidation using acyl-CoA oxidase		Transporters/Primary Active Transporters				(M5949)HALLMARK PEROXISOME; (M5948)HALLMARK BILE ACID METABOLISM	0.0	0.0	0.0	0.0	0.0	0.0	0.0	0.0	0.0	0.0	0.0	0.0	0.0	0.0	0.0	0.0	0.0	0.0	0.0	0.0
ABCG1	9619	symbol	H. sapiens	9619	H. sapiens	ABCG1	ATP binding cassette subfamily G member 1	GO:0045542 positive regulation of cholesterol biosynthetic process;GO:0010875 positive regulation of cholesterol efflux;GO:0010887 negative regulation of cholesterol storage		Transporters/Primary Active Transporters	Golgi apparatus;Vesicles(Supported)	Adenosine triphosphate (Toxin transporter activity)			0.0	0.0	0.0	0.0	0.0	0.0	0.0	0.0	0.0	0.0	0.0	0.0	0.0	0.0	0.0	0.0	0.0	0.0	0.0	0.0
ABL2	27	symbol	H. sapiens	27	H. sapiens	ABL2	ABL proto-oncogene 2, non-receptor tyrosine kinase	GO:0010863 positive regulation of phospholipase C activity;GO:1900274 regulation of phospholipase C activity;GO:0010518 positive regulation of phospholipase activity	Tyr protein kinase family	Enzymes/{ENZYME proteins/Transferases,Kinases/Tyr protein kinases};RAS pathway related proteins	Nucleoplasm(Supported)	Adenosine triphosphate (Receptor binding);Dasatinib (Receptor binding);XL228 (Receptor binding);5-AMINO-3-{[4-(AMINOSULFONYL)PHENYL]AMINO}-N-(2,6-DIFLUOROPHENYL)-1H-1,2,4-TRIAZOLE-1-CARBOTHIOAMIDE (Receptor binding)			1.0	1.0	1.0	0.0	0.0	0.0	0.0	0.0	0.0	0.0	0.0	0.0	0.0	0.0	0.0	0.0	1.0	1.0	0.0	0.0
ABLIM2	84448	symbol	H. sapiens	84448	H. sapiens	ABLIM2	actin binding LIM protein family member 2	GO:0030032 lamellipodium assembly;GO:0097581 lamellipodium organization;GO:0120031 plasma membrane bounded cell projection assembly			Mitochondria(Approved)Nucleoplasm(Uncertain)				0.0	1.0	0.0	0.0	0.0	0.0	0.0	0.0	0.0	0.0	0.0	0.0	0.0	0.0	0.0	1.0	0.0	0.0	0.0	0.0
ABR	29	symbol	H. sapiens	29	H. sapiens	ABR	ABR, RhoGEF and GTPase activating protein	GO:0043314 negative regulation of neutrophil degranulation;GO:1902564 negative regulation of neutrophil activation;GO:0043313 regulation of neutrophil degranulation			Cytosol;Nucleoplasm(Approved)		(M241)PID RAC1 REG PATHWAY; (M68)PID RHOA REG PATHWAY	(M5893)HALLMARK MITOTIC SPINDLE	0.0	1.0	1.0	0.0	0.0	0.0	0.0	1.0	1.0	0.0	1.0	0.0	0.0	0.0	0.0	0.0	0.0	0.0	0.0	0.0
ACAA1	30	symbol	H. sapiens	30	H. sapiens	ACAA1	acetyl-CoA acyltransferase 1	GO:0010124 phenylacetate catabolic process;GO:0036109 alpha-linolenic acid metabolic process;GO:0033540 fatty acid beta-oxidation using acyl-CoA oxidase		Enzymes/ENZYME proteins/Transferases	Peroxisomes(Enhanced)	Trimetazidine (Palmitoyl-coa oxidase activity)		(M5949)HALLMARK PEROXISOME; (M5935)HALLMARK FATTY ACID METABOLISM; (M5941)HALLMARK UV RESPONSE UP	0.0	0.0	0.0	0.0	0.0	0.0	0.0	0.0	0.0	0.0	1.0	0.0	0.0	0.0	0.0	0.0	0.0	0.0	0.0	0.0
ACACA	31	symbol	H. sapiens	31	H. sapiens	ACACA	acetyl-CoA carboxylase alpha	GO:0006853 carnitine shuttle;GO:2001295 malonyl-CoA biosynthetic process;GO:2001293 malonyl-CoA metabolic process		Enzymes/ENZYME proteins/Ligase	Cytosol(Supported)Actin filaments;Nucleoli fibrillar center(Uncertain)	Biotin (Metal ion binding)		(M5923)HALLMARK PI3K AKT MTOR SIGNALING; (M5924)HALLMARK MTORC1 SIGNALING	0.0	0.0	0.0	0.0	0.0	0.0	0.0	0.0	0.0	0.0	0.0	0.0	1.0	0.0	0.0	0.0	0.0	0.0	0.0	0.0
ACAD8	27034	symbol	H. sapiens	27034	H. sapiens	ACAD8	acyl-CoA dehydrogenase family member 8	GO:0006574 valine catabolic process;GO:0006573 valine metabolic process;GO:0009083 branched-chain amino acid catabolic process				Methacrylyl-Coenzyme A (Oxidoreductase activity, acting on the ch-ch group of donors, with a flavin as acceptor);Flavin adenine dinucleotide (Oxidoreductase activity, acting on the ch-ch group of donors, with a flavin as acceptor)			0.0	0.0	0.0	0.0	0.0	0.0	0.0	0.0	0.0	0.0	0.0	0.0	0.0	0.0	0.0	0.0	0.0	0.0	0.0	0.0
ACADS	35	symbol	H. sapiens	35	H. sapiens	ACADS	acyl-CoA dehydrogenase short chain	GO:0046359 butyrate catabolic process;GO:0019605 butyrate metabolic process;GO:0019626 short-chain fatty acid catabolic process		Enzymes/ENZYME proteins/Oxidoreductases	Mitochondria(Enhanced)	NADH (Flavin adenine dinucleotide binding);Acetoacetyl-Coenzyme A (Flavin adenine dinucleotide binding);Flavin adenine dinucleotide (Flavin adenine dinucleotide binding)		(M5935)HALLMARK FATTY ACID METABOLISM; (M5905)HALLMARK ADIPOGENESIS	0.0	0.0	0.0	0.0	0.0	0.0	0.0	0.0	0.0	0.0	0.0	0.0	0.0	0.0	0.0	0.0	0.0	0.0	0.0	0.0
ACAP2	23527	symbol	H. sapiens	23527	H. sapiens	ACAP2	ArfGAP with coiled-coil, ankyrin repeat and PH domains 2	GO:0036010 protein localization to endosome;GO:1990090 cellular response to nerve growth factor stimulus;GO:1990089 response to nerve growth factor			Endosomes(Approved)		(M86)PID ARF6 PATHWAY		0.0	0.0	0.0	0.0	0.0	0.0	0.0	0.0	0.0	0.0	0.0	0.0	0.0	0.0	0.0	0.0	0.0	1.0	0.0	1.0
ACER3	55331	symbol	H. sapiens	55331	H. sapiens	ACER3	alkaline ceramidase 3	GO:0071602 phytosphingosine biosynthetic process;GO:0006671 phytosphingosine metabolic process;GO:0046512 sphingosine biosynthetic process							0.0	0.0	0.0	0.0	0.0	0.0	0.0	0.0	0.0	0.0	0.0	0.0	0.0	0.0	0.0	0.0	0.0	0.0	0.0	0.0
ACOT12	134526	symbol	H. sapiens	134526	H. sapiens	ACOT12	acyl-CoA thioesterase 12	GO:1900535 palmitic acid biosynthetic process;GO:1900533 palmitic acid metabolic process;GO:0042759 long-chain fatty acid biosynthetic process		Enzymes/ENZYME proteins/Hydrolases;Transporters	Cytosol;Nucleoplasm(Approved)				0.0	0.0	0.0	0.0	0.0	0.0	0.0	0.0	0.0	0.0	0.0	0.0	0.0	0.0	0.0	0.0	0.0	0.0	0.0	0.0
ACOT7	11332	symbol	H. sapiens	11332	H. sapiens	ACOT7	acyl-CoA thioesterase 7	GO:0036114 medium-chain fatty-acyl-CoA catabolic process;GO:0036116 long-chain fatty-acyl-CoA catabolic process;GO:0036115 fatty-acyl-CoA catabolic process		Enzymes/ENZYME proteins/Hydrolases	Cytosol(Supported)Nucleoplasm(Approved)				0.0	0.0	0.0	0.0	0.0	0.0	0.0	0.0	0.0	0.0	0.0	0.0	0.0	0.0	0.0	0.0	0.0	0.0	0.0	0.0
ACOT8	10005	symbol	H. sapiens	10005	H. sapiens	ACOT8	acyl-CoA thioesterase 8	GO:0045225 negative regulation of CD4 biosynthetic process;GO:0045223 regulation of CD4 biosynthetic process;GO:0045222 CD4 biosynthetic process		Enzymes/ENZYME proteins/Hydrolases	Vesicles(Supported)Mitochondria(Approved)			(M5949)HALLMARK PEROXISOME; (M5935)HALLMARK FATTY ACID METABOLISM	0.0	0.0	0.0	0.0	0.0	0.0	0.0	0.0	0.0	0.0	0.0	0.0	0.0	0.0	0.0	0.0	0.0	0.0	0.0	0.0
ACP5	54	symbol	H. sapiens	54	H. sapiens	ACP5	acid phosphatase 5, tartrate resistant	GO:0032929 negative regulation of superoxide anion generation;GO:0045019 negative regulation of nitric oxide biosynthetic process;GO:0032691 negative regulation of interleukin-1 beta production		Enzymes/ENZYME proteins/Hydrolases	Cytosol(Approved)	Isopropyl Alcohol (Ferrous iron binding)		(M5945)HALLMARK HEME METABOLISM	0.0	0.0	0.0	0.0	0.0	0.0	0.0	0.0	0.0	0.0	0.0	0.0	0.0	0.0	0.0	0.0	0.0	0.0	0.0	0.0
ACRBP	84519	symbol	H. sapiens	84519	H. sapiens	ACRBP	acrosin binding protein	GO:0008150 biological_process			Nucleoplasm;Vesicles(Approved)			(M5951)HALLMARK SPERMATOGENESIS	0.0	0.0	0.0	0.0	0.0	0.0	0.0	0.0	0.0	0.0	0.0	0.0	0.0	0.0	0.0	0.0	0.0	0.0	0.0	0.0
ACSBG2	81616	symbol	H. sapiens	81616	H. sapiens	ACSBG2	acyl-CoA synthetase bubblegum family member 2	GO:0035338 long-chain fatty-acyl-CoA biosynthetic process;GO:0046949 fatty-acyl-CoA biosynthetic process;GO:0035336 long-chain fatty-acyl-CoA metabolic process		Enzymes/ENZYME proteins/Ligase	Cytosol(Uncertain)				0.0	0.0	0.0	0.0	0.0	0.0	0.0	0.0	0.0	0.0	0.0	0.0	0.0	0.0	0.0	0.0	0.0	0.0	0.0	0.0
ACSL3	2181	symbol	H. sapiens	2181	H. sapiens	ACSL3	acyl-CoA synthetase long chain family member 3	GO:2001247 positive regulation of phosphatidylcholine biosynthetic process;GO:0042998 positive regulation of Golgi to plasma membrane protein transport;GO:0035338 long-chain fatty-acyl-CoA biosynthetic process		Enzymes/ENZYME proteins/Ligase	Lipid droplets;Nucleoli(Approved)	Icosapent (Protein kinase binding)		(M5908)HALLMARK ANDROGEN RESPONSE; (M5924)HALLMARK MTORC1 SIGNALING	0.0	0.0	0.0	0.0	0.0	0.0	0.0	1.0	0.0	0.0	0.0	0.0	0.0	0.0	1.0	0.0	0.0	0.0	0.0	0.0
ACSL6	23305	symbol	H. sapiens	23305	H. sapiens	ACSL6	acyl-CoA synthetase long chain family member 6	GO:0035338 long-chain fatty-acyl-CoA biosynthetic process;GO:0046949 fatty-acyl-CoA biosynthetic process;GO:0035336 long-chain fatty-acyl-CoA metabolic process		Enzymes/ENZYME proteins/Ligase				(M5945)HALLMARK HEME METABOLISM	0.0	0.0	0.0	0.0	0.0	0.0	0.0	0.0	0.0	0.0	0.0	0.0	0.0	0.0	0.0	0.0	0.0	0.0	0.0	0.0
ACSM3	6296	symbol	H. sapiens	6296	H. sapiens	ACSM3	acyl-CoA synthetase medium chain family member 3	GO:0042632 cholesterol homeostasis;GO:0006637 acyl-CoA metabolic process;GO:0055092 sterol homeostasis		Enzymes/ENZYME proteins/Ligase				(M5935)HALLMARK FATTY ACID METABOLISM	0.0	0.0	0.0	0.0	0.0	0.0	0.0	0.0	0.0	0.0	0.0	0.0	0.0	0.0	0.0	0.0	0.0	0.0	0.0	0.0
ACSS2	55902	symbol	H. sapiens	55902	H. sapiens	ACSS2	acyl-CoA synthetase short chain family member 2	GO:0019542 propionate biosynthetic process;GO:0019427 acetyl-CoA biosynthetic process from acetate;GO:0051790 short-chain fatty acid biosynthetic process		Enzymes/ENZYME proteins/Ligase	Cytosol(Supported)Vesicles(Approved)Nucleoplasm(Uncertain)	Adenosine monophosphate (Atp binding);Adenosine triphosphate (Atp binding)	(M32)PID HDAC CLASSIII PATHWAY	(M5892)HALLMARK CHOLESTEROL HOMEOSTASIS	0.0	0.0	0.0	0.0	0.0	0.0	0.0	0.0	0.0	0.0	0.0	0.0	0.0	0.0	0.0	0.0	0.0	0.0	0.0	0.0
ACVR1B	91	symbol	H. sapiens	91	H. sapiens	ACVR1B	activin A receptor type 1B	GO:1901165 positive regulation of trophoblast cell migration;GO:1901163 regulation of trophoblast cell migration;GO:0032927 positive regulation of activin receptor signaling pathway	TKL Ser/Thr protein kinase family	Enzymes/{ENZYME proteins/Transferases,Kinases/TKL Ser/Thr protein kinases}	Cytosol(Enhanced)	Adenosine triphosphate (Ubiquitin protein ligase binding)		(M5897)HALLMARK IL6 JAK STAT3 SIGNALING; (M5932)HALLMARK INFLAMMATORY RESPONSE; (M5939)HALLMARK P53 PATHWAY	0.0	0.0	1.0	0.0	0.0	0.0	0.0	0.0	0.0	0.0	0.0	0.0	0.0	0.0	0.0	0.0	0.0	0.0	0.0	0.0
ACVR1C	130399	symbol	H. sapiens	130399	H. sapiens	ACVR1C	activin A receptor type 1C	GO:1901164 negative regulation of trophoblast cell migration;GO:1901383 negative regulation of chorionic trophoblast cell proliferation;GO:1901163 regulation of trophoblast cell migration	TKL Ser/Thr protein kinase family	Enzymes/{ENZYME proteins/Transferases,Kinases/TKL Ser/Thr protein kinases}					0.0	0.0	0.0	0.0	0.0	1.0	0.0	1.0	1.0	0.0	0.0	0.0	1.0	0.0	0.0	0.0	0.0	1.0	0.0	0.0
ADCK2	90956	symbol	H. sapiens	90956	H. sapiens	ADCK2	aarF domain containing kinase 2	GO:0006468 protein phosphorylation;GO:0016310 phosphorylation;GO:0006796 phosphate-containing compound metabolic process	Atypical: ADCK protein kinase family	Enzymes/Kinases/Atypical kinases	Centrosome;Cytosol(Uncertain)				0.0	0.0	0.0	0.0	0.0	0.0	0.0	0.0	0.0	0.0	0.0	0.0	0.0	0.0	0.0	0.0	0.0	0.0	0.0	0.0
ADCY4	196883	symbol	H. sapiens	196883	H. sapiens	ADCY4	adenylate cyclase 4	GO:0006171 cAMP biosynthetic process;GO:0071377 cellular response to glucagon stimulus;GO:0003091 renal water homeostasis		Enzymes/ENZYME proteins/Lyases			(M56)PID LPA4 PATHWAY; (M8)PID ENDOTHELIN PATHWAY; (M15)PID LYSOPHOSPHOLIPID PATHWAY		0.0	0.0	0.0	0.0	0.0	0.0	0.0	0.0	0.0	0.0	0.0	1.0	1.0	0.0	0.0	0.0	0.0	0.0	0.0	0.0
ADCY7	113	symbol	H. sapiens	113	H. sapiens	ADCY7	adenylate cyclase 7	GO:0006171 cAMP biosynthetic process;GO:0071377 cellular response to glucagon stimulus;GO:0003091 renal water homeostasis		Enzymes/ENZYME proteins/Lyases	Cytosol(Approved)		(M56)PID LPA4 PATHWAY; (M8)PID ENDOTHELIN PATHWAY; (M15)PID LYSOPHOSPHOLIPID PATHWAY		0.0	0.0	0.0	0.0	0.0	0.0	0.0	0.0	0.0	0.0	0.0	1.0	1.0	0.0	0.0	0.0	0.0	0.0	0.0	0.0
ADCY9	115	symbol	H. sapiens	115	H. sapiens	ADCY9	adenylate cyclase 9	GO:0006171 cAMP biosynthetic process;GO:0071377 cellular response to glucagon stimulus;GO:0003091 renal water homeostasis		Enzymes/ENZYME proteins/Lyases	Cytosol(Approved)		(M56)PID LPA4 PATHWAY; (M8)PID ENDOTHELIN PATHWAY; (M15)PID LYSOPHOSPHOLIPID PATHWAY	(M5909)HALLMARK MYOGENESIS; (M5906)HALLMARK ESTROGEN RESPONSE EARLY	0.0	0.0	0.0	0.0	0.0	0.0	0.0	0.0	0.0	0.0	0.0	1.0	1.0	0.0	0.0	0.0	0.0	0.0	0.0	0.0
ADD2	119	symbol	H. sapiens	119	H. sapiens	ADD2	adducin 2	GO:0051016 barbed-end actin filament capping;GO:0051693 actin filament capping;GO:0030835 negative regulation of actin filament depolymerization			Plasma membrane(Supported)Cytosol(Approved)Nucleoplasm(Uncertain)			(M5945)HALLMARK HEME METABOLISM	0.0	1.0	1.0	0.0	0.0	0.0	1.0	0.0	0.0	0.0	0.0	0.0	0.0	0.0	0.0	0.0	0.0	0.0	1.0	0.0
ADIPOR1	51094	symbol	H. sapiens	51094	H. sapiens	ADIPOR1	adiponectin receptor 1	GO:0046628 positive regulation of insulin receptor signaling pathway;GO:1900078 positive regulation of cellular response to insulin stimulus;GO:0033210 leptin-mediated signaling pathway		Transporters/Transporter channels and pores				(M5945)HALLMARK HEME METABOLISM	0.0	0.0	0.0	0.0	1.0	0.0	0.0	0.0	0.0	0.0	0.0	0.0	1.0	0.0	0.0	0.0	1.0	0.0	0.0	0.0
ADORA1	134	symbol	H. sapiens	134	H. sapiens	ADORA1	adenosine A1 receptor	GO:0042323 negative regulation of circadian sleep/wake cycle, non-REM sleep;GO:1900453 negative regulation of long term synaptic depression;GO:0042321 negative regulation of circadian sleep/wake cycle, sleep		G-protein coupled receptors/{Adenosine and adenine nucleotide receptors,GPCRs excl olfactory receptors};Transporters	Plasma membrane(Supported)	Caffeine (Purine nucleoside binding);Theophylline (Purine nucleoside binding);Adenosine (Purine nucleoside binding);Dyphylline (Purine nucleoside binding);Pentoxifylline (Purine nucleoside binding);Enprofylline (Purine nucleoside binding);Gabapentin (Purine nucleoside binding);Aminophylline (Purine nucleoside binding);Oxtriphylline (Purine nucleoside binding);Theobromine (Purine nucleoside bindin…			0.0	1.0	1.0	1.0	0.0	1.0	0.0	1.0	1.0	0.0	0.0	1.0	0.0	0.0	0.0	0.0	1.0	0.0	0.0	0.0
ADPRH	141	symbol	H. sapiens	141	H. sapiens	ADPRH	ADP-ribosylarginine hydrolase	GO:0051725 protein de-ADP-ribosylation;GO:0090630 activation of GTPase activity;GO:0043547 positive regulation of GTPase activity		Enzymes/ENZYME proteins/Hydrolases	Nuclear membrane;Nucleus(Approved)				0.0	0.0	0.0	0.0	0.0	0.0	0.0	0.0	0.0	0.0	0.0	0.0	0.0	0.0	0.0	0.0	0.0	1.0	0.0	0.0
ADRBK1	156	gene_synonym	H. sapiens	156	H. sapiens	GRK2	G protein-coupled receptor kinase 2	GO:0003108 negative regulation of the force of heart contraction by chemical signal;GO:0003057 regulation of the force of heart contraction by chemical signal;GO:0033605 positive regulation of catecholamine secretion	AGC Ser/Thr protein kinase family	Enzymes/{ENZYME proteins/Transferases,Kinases/AGC Ser/Thr protein kinases}	Vesicles(Approved)	Adenosine triphosphate (Protein kinase activity)	(M211)PID HEDGEHOG 2PATHWAY; (M252)PID IL8 CXCR1 PATHWAY; (M7416)ST GAQ PATHWAY	(M5923)HALLMARK PI3K AKT MTOR SIGNALING	0.0	0.0	0.0	0.0	0.0	0.0	0.0	1.0	0.0	0.0	0.0	0.0	1.0	0.0	0.0	0.0	0.0	0.0	0.0	1.0
ADSSL1	122622	symbol	H. sapiens	122622	H. sapiens	ADSSL1	adenylosuccinate synthase like 1	GO:0044208 'de novo' AMP biosynthetic process;GO:0006167 AMP biosynthetic process;GO:0006531 aspartate metabolic process		Enzymes/ENZYME proteins/Ligase		L-Aspartic Acid (Phosphate ion binding);Hadacidin (Phosphate ion binding);6-O-Phosphoryl Inosine Monophosphate (Phosphate ion binding);Guanosine-5'-Triphosphate (Phosphate ion binding);Guanosine-5'-Diphosphate (Phosphate ion binding);Adenylosuccinic Acid (Phosphate ion binding);Inosinic Acid (Phosphate ion binding)			0.0	0.0	0.0	0.0	0.0	0.0	0.0	0.0	0.0	0.0	0.0	0.0	0.0	0.0	0.0	0.0	0.0	0.0	0.0	0.0
AEBP1	165	symbol	H. sapiens	165	H. sapiens	AEBP1	AE binding protein 1	GO:0000122 negative regulation of transcription by RNA polymerase II;GO:0016485 protein processing;GO:0007517 muscle organ development		Enzymes/Peptidases/Metallopeptidases	Vesicles(Supported)Cytosol;Nucleoplasm(Approved)		(M3008)NABA ECM GLYCOPROTEINS; (M5884)NABA CORE MATRISOME; (M5889)NABA MATRISOME	(M5909)HALLMARK MYOGENESIS	0.0	0.0	0.0	0.0	0.0	0.0	0.0	0.0	0.0	0.0	0.0	0.0	0.0	0.0	0.0	0.0	0.0	0.0	0.0	0.0
AFAP1	60312	symbol	H. sapiens	60312	H. sapiens	AFAP1	actin filament associated protein 1	GO:0051493 regulation of cytoskeleton organization;GO:0033043 regulation of organelle organization;GO:0007010 cytoskeleton organization			Actin filaments(Supported)Cytosol;Focal adhesion sites(Approved)				0.0	1.0	0.0	0.0	0.0	0.0	0.0	0.0	0.0	0.0	0.0	0.0	0.0	0.0	0.0	0.0	0.0	0.0	0.0	0.0
AGAP1	116987	symbol	H. sapiens	116987	H. sapiens	AGAP1	ArfGAP with GTPase domain, ankyrin repeat and PH domain 1	GO:0043547 positive regulation of GTPase activity;GO:0043087 regulation of GTPase activity;GO:0051345 positive regulation of hydrolase activity							0.0	0.0	0.0	0.0	0.0	0.0	0.0	0.0	0.0	0.0	0.0	0.0	0.0	0.0	0.0	0.0	0.0	1.0	0.0	1.0
AGAP11	119385	symbol	H. sapiens	119385	H. sapiens	AGAP11	ArfGAP with GTPase domain, ankyrin repeat and PH domain 11	GO:0043547 positive regulation of GTPase activity;GO:0043087 regulation of GTPase activity;GO:0051345 positive regulation of hydrolase activity							0.0	0.0	0.0	0.0	0.0	0.0	0.0	0.0	0.0	0.0	0.0	0.0	0.0	0.0	0.0	0.0	0.0	1.0	0.0	0.0
AGER	177	symbol	H. sapiens	177	H. sapiens	AGER	advanced glycosylation end-product specific receptor	GO:1904597 negative regulation of connective tissue replacement involved in inflammatory response wound healing;GO:0061890 positive regulation of astrocyte activation;GO:1900453 negative regulation of long term synaptic depression			Cell Junctions;Plasma membrane(Supported)Nucleoli fibrillar center(Approved)		(M159)PID AMB2 NEUTROPHILS PATHWAY	(M5947)HALLMARK IL2 STAT5 SIGNALING	1.0	0.0	1.0	1.0	0.0	0.0	0.0	0.0	0.0	0.0	1.0	1.0	1.0	0.0	0.0	0.0	0.0	0.0	0.0	0.0
AGPAT2	10555	symbol	H. sapiens	10555	H. sapiens	AGPAT2	1-acylglycerol-3-phosphate O-acyltransferase 2	GO:0016024 CDP-diacylglycerol biosynthetic process;GO:0006654 phosphatidic acid biosynthetic process;GO:0046341 CDP-diacylglycerol metabolic process		Enzymes/ENZYME proteins/Transferases	Centrosome(Approved)				0.0	0.0	0.0	0.0	0.0	0.0	0.0	0.0	0.0	0.0	1.0	0.0	0.0	0.0	0.0	0.0	0.0	0.0	0.0	0.0
AGXT2L2	85007	gene_synonym	H. sapiens	85007	H. sapiens	PHYKPL	5-phosphohydroxy-L-lysine phospho-lyase	GO:0006554 lysine catabolic process;GO:0006553 lysine metabolic process;GO:0009068 aspartate family amino acid catabolic process		Enzymes/ENZYME proteins/Lyases	Mitochondria(Approved)	Pyridoxal Phosphate (Transaminase activity);L-Alanine (Transaminase activity)			0.0	0.0	0.0	0.0	0.0	0.0	0.0	0.0	0.0	1.0	0.0	0.0	0.0	0.0	0.0	0.0	0.0	0.0	0.0	0.0
AHDC1	27245	symbol	H. sapiens	27245	H. sapiens	AHDC1	AT-hook DNA binding motif containing 1				Nucleus(Supported)				0.0	0.0	0.0	0.0	0.0	0.0	0.0	0.0	0.0	0.0	0.0	0.0	0.0	0.0	0.0	0.0	0.0	0.0	0.0	0.0
AHNAK	79026	symbol	H. sapiens	79026	H. sapiens	AHNAK	AHNAK nucleoprotein	GO:1901385 regulation of voltage-gated calcium channel activity;GO:1901019 regulation of calcium ion transmembrane transporter activity;GO:1903169 regulation of calcium ion transmembrane transport			Cytosol;Plasma membrane(Supported)			(M5947)HALLMARK IL2 STAT5 SIGNALING	0.0	0.0	0.0	0.0	0.0	0.0	0.0	0.0	0.0	0.0	0.0	0.0	0.0	0.0	0.0	0.0	0.0	0.0	0.0	0.0
AHNAK2	113146	symbol	H. sapiens	113146	H. sapiens	AHNAK2	AHNAK nucleoprotein 2	GO:0001778 plasma membrane repair;GO:0007009 plasma membrane organization;GO:0043484 regulation of RNA splicing			Cytosol;Plasma membrane(Enhanced)				0.0	0.0	0.0	0.0	0.0	0.0	0.0	0.0	0.0	0.0	0.0	1.0	0.0	0.0	0.0	0.0	0.0	0.0	0.0	0.0
AK2	204	symbol	H. sapiens	204	H. sapiens	AK2	adenylate kinase 2	GO:0006172 ADP biosynthetic process;GO:0009180 purine ribonucleoside diphosphate biosynthetic process;GO:0009136 purine nucleoside diphosphate biosynthetic process		Enzymes/ENZYME proteins/Transferases		Bis(Adenosine)-5'-Pentaphosphate (Atp binding)		(M5925)HALLMARK E2F TARGETS; (M5905)HALLMARK ADIPOGENESIS	0.0	0.0	0.0	0.0	0.0	0.0	0.0	0.0	0.0	0.0	0.0	0.0	0.0	0.0	0.0	0.0	0.0	0.0	0.0	0.0
AK5	26289	symbol	H. sapiens	26289	H. sapiens	AK5	adenylate kinase 5	GO:0006173 dADP biosynthetic process;GO:0009183 purine deoxyribonucleoside diphosphate biosynthetic process;GO:0009153 purine deoxyribonucleotide biosynthetic process		Enzymes/ENZYME proteins/Transferases	Cytosol(Supported)Microtubule organizing center(Approved)				0.0	0.0	0.0	0.0	0.0	0.0	0.0	0.0	0.0	0.0	0.0	0.0	0.0	0.0	0.0	0.0	0.0	0.0	0.0	0.0
AKAP12	9590	symbol	H. sapiens	9590	H. sapiens	AKAP12	A-kinase anchoring protein 12	GO:0010739 positive regulation of protein kinase A signaling;GO:0090036 regulation of protein kinase C signaling;GO:0010738 regulation of protein kinase A signaling			Cytosol;Plasma membrane(Supported)			(M5908)HALLMARK ANDROGEN RESPONSE; (M5953)HALLMARK KRAS SIGNALING UP; (M5891)HALLMARK HYPOXIA	0.0	0.0	0.0	0.0	0.0	0.0	0.0	0.0	0.0	0.0	0.0	0.0	0.0	0.0	0.0	0.0	0.0	0.0	0.0	0.0
AKAP13	11214	symbol	H. sapiens	11214	H. sapiens	AKAP13	A-kinase anchoring protein 13	GO:1900169 regulation of glucocorticoid mediated signaling pathway;GO:0043402 glucocorticoid mediated signaling pathway;GO:0086023 adenylate cyclase-activating adrenergic receptor signaling pathway involved in heart process			Cytosol(Supported)		(M238)PID THROMBIN PAR1 PATHWAY; (M68)PID RHOA REG PATHWAY	(M5893)HALLMARK MITOTIC SPINDLE	0.0	1.0	0.0	1.0	0.0	0.0	1.0	0.0	1.0	0.0	0.0	0.0	1.0	0.0	0.0	0.0	0.0	0.0	0.0	0.0
AKR1B1	231	symbol	H. sapiens	231	H. sapiens	AKR1B1	aldo-keto reductase family 1 member B	GO:0006061 sorbitol biosynthetic process;GO:0019406 hexitol biosynthetic process;GO:0006060 sorbitol metabolic process		Enzymes/ENZYME proteins/Oxidoreductases	Cytosol;Nucleus(Supported)	NADH (Glyceraldehyde oxidoreductase activity);Sulindac (Glyceraldehyde oxidoreductase activity);Inhibitor Idd 384 (Glyceraldehyde oxidoreductase activity);alpha-D-glucose 6-phosphate (Glyceraldehyde oxidoreductase activity);Alrestatin (Glyceraldehyde oxidoreductase activity);Fidarestat (Glyceraldehyde oxidoreductase activity);(S,R)-fidarestat (Glyceraldehyde oxidoreductase activity);[3-(4-Bromo-2…			0.0	0.0	0.0	1.0	0.0	0.0	0.0	0.0	0.0	0.0	0.0	1.0	1.0	0.0	0.0	0.0	0.0	0.0	0.0	0.0
ALAS1	211	symbol	H. sapiens	211	H. sapiens	ALAS1	5'-aminolevulinate synthase 1	GO:0006782 protoporphyrinogen IX biosynthetic process;GO:0046501 protoporphyrinogen IX metabolic process;GO:0006783 heme biosynthetic process		Enzymes/ENZYME proteins/Transferases	Mitochondria(Enhanced)Nucleoplasm(Supported)	Pyridoxal Phosphate (Pyridoxal phosphate binding);Pyridoxal Phosphate (Pyridoxal phosphate binding);Glycine (Pyridoxal phosphate binding)	(M106)PID HNF3B PATHWAY	(M5941)HALLMARK UV RESPONSE UP; (M5936)HALLMARK OXIDATIVE PHOSPHORYLATION; (M5934)HALLMARK XENOBIOTIC METABOLISM	0.0	0.0	0.0	0.0	0.0	0.0	0.0	0.0	0.0	0.0	0.0	0.0	0.0	0.0	0.0	0.0	0.0	0.0	0.0	0.0
ALDH1L2	160428	symbol	H. sapiens	160428	H. sapiens	ALDH1L2	aldehyde dehydrogenase 1 family member L2	GO:0009258 10-formyltetrahydrofolate catabolic process;GO:0009397 folic acid-containing compound catabolic process;GO:0009256 10-formyltetrahydrofolate metabolic process		Enzymes/ENZYME proteins/Oxidoreductases	Mitochondria(Enhanced)				0.0	0.0	0.0	0.0	0.0	0.0	0.0	0.0	0.0	0.0	0.0	0.0	0.0	0.0	0.0	0.0	0.0	0.0	0.0	0.0
ALDH3A1	218	symbol	H. sapiens	218	H. sapiens	ALDH3A1	aldehyde dehydrogenase 3 family member A1	GO:0006805 xenobiotic metabolic process;GO:0071466 cellular response to xenobiotic stimulus;GO:0006081 cellular aldehyde metabolic process		Enzymes/ENZYME proteins/Oxidoreductases	Cytosol(Enhanced)Plasma membrane;Vesicles(Approved)	NADH (Benzaldehyde dehydrogenase (nad+) activity)		(M5935)HALLMARK FATTY ACID METABOLISM; (M5934)HALLMARK XENOBIOTIC METABOLISM	0.0	0.0	0.0	0.0	0.0	0.0	0.0	0.0	0.0	0.0	0.0	0.0	0.0	0.0	0.0	0.0	0.0	0.0	0.0	0.0
ALDH3B1	221	symbol	H. sapiens	221	H. sapiens	ALDH3B1	aldehyde dehydrogenase 3 family member B1	GO:0006068 ethanol catabolic process;GO:0034310 primary alcohol catabolic process;GO:0006067 ethanol metabolic process		Enzymes/ENZYME proteins/Oxidoreductases		NADH (Aldehyde dehydrogenase [nad(p)+] activity)		(M5906)HALLMARK ESTROGEN RESPONSE EARLY; (M5907)HALLMARK ESTROGEN RESPONSE LATE	0.0	0.0	0.0	0.0	0.0	0.0	0.0	0.0	0.0	0.0	1.0	0.0	0.0	0.0	0.0	0.0	0.0	0.0	0.0	0.0
ALDOA	226	symbol	H. sapiens	226	H. sapiens	ALDOA	aldolase, fructose-bisphosphate A	GO:0061621 canonical glycolysis;GO:0061620 glycolytic process through glucose-6-phosphate;GO:0061615 glycolytic process through fructose-6-phosphate		Enzymes/ENZYME proteins/Lyases	Cytosol(Supported)	1,6-Fructose Diphosphate (Linear Form) (Tubulin binding);1,3-Dihydroxyacetonephosphate (Tubulin binding);1,6-DI-O-PHOSPHONO-D-MANNITOL (Tubulin binding);N-(4-CHLOROPHENYL)-3-(PHOSPHONOOXY)NAPHTHALENE-2-CARBOXAMIDE (Tubulin binding)	(M255)PID HIF1 TFPATHWAY	(M5941)HALLMARK UV RESPONSE UP; (M5935)HALLMARK FATTY ACID METABOLISM; (M5905)HALLMARK ADIPOGENESIS	1.0	1.0	0.0	0.0	0.0	0.0	0.0	0.0	0.0	0.0	1.0	1.0	0.0	0.0	0.0	0.0	0.0	0.0	0.0	0.0
ALOX5	240	symbol	H. sapiens	240	H. sapiens	ALOX5	arachidonate 5-lipoxygenase	GO:0002540 leukotriene production involved in inflammatory response;GO:0035655 interleukin-18-mediated signaling pathway;GO:0002538 arachidonic acid metabolite production involved in inflammatory response		Enzymes/ENZYME proteins/Oxidoreductases	Nucleoplasm(Supported)	Vitamin E (Iron ion binding);Masoprocol (Iron ion binding);Aminosalicylic Acid (Iron ion binding);Mesalazine (Iron ion binding);Montelukast (Iron ion binding);Diclofenac (Iron ion binding);Diethylcarbamazine (Iron ion binding);Zileuton (Iron ion binding);Sulfasalazine (Iron ion binding);Meclofenamic acid (Iron ion binding);Balsalazide (Iron ion binding);Minocycline (Iron ion binding);Hyperforin (…			0.0	0.0	0.0	0.0	0.0	0.0	0.0	0.0	0.0	0.0	1.0	0.0	0.0	0.0	0.0	0.0	0.0	0.0	0.0	0.0
ALPK3	57538	symbol	H. sapiens	57538	H. sapiens	ALPK3	alpha kinase 3	GO:0055013 cardiac muscle cell development;GO:0055006 cardiac cell development;GO:0055007 cardiac muscle cell differentiation	Atypical: Alpha-type protein kinase family	Enzymes/Kinases/Atypical kinases	Nucleus(Approved)				0.0	0.0	0.0	0.0	0.0	0.0	0.0	0.0	0.0	0.0	0.0	0.0	0.0	0.0	0.0	0.0	0.0	0.0	0.0	0.0
ALPL	249	symbol	H. sapiens	249	H. sapiens	ALPL	alkaline phosphatase, liver/bone/kidney	GO:0071529 cementum mineralization;GO:0001958 endochondral ossification;GO:0033280 response to vitamin D		Enzymes/ENZYME proteins/Hydrolases	Cytosol(Approved)				0.0	0.0	0.0	0.0	0.0	0.0	0.0	0.0	0.0	0.0	0.0	0.0	0.0	0.0	0.0	0.0	0.0	0.0	0.0	0.0
ALS2CL	259173	symbol	H. sapiens	259173	H. sapiens	ALS2CL	ALS2 C-terminal like	GO:0007032 endosome organization;GO:0043547 positive regulation of GTPase activity;GO:0043087 regulation of GTPase activity							0.0	0.0	0.0	0.0	0.0	0.0	0.0	0.0	0.0	0.0	0.0	0.0	0.0	0.0	0.0	0.0	0.0	1.0	0.0	0.0
ALS2CR11	151254	gene_synonym	H. sapiens	151254	H. sapiens	C2CD6	C2 calcium dependent domain containing 6								0.0	0.0	0.0	0.0	0.0	0.0	0.0	0.0	0.0	0.0	0.0	0.0	0.0	0.0	0.0	0.0	0.0	0.0	0.0	0.0
AMBRA1	55626	symbol	H. sapiens	55626	H. sapiens	AMBRA1	autophagy and beclin 1 regulator 1	GO:0010667 negative regulation of cardiac muscle cell apoptotic process;GO:0043552 positive regulation of phosphatidylinositol 3-kinase activity;GO:0010664 negative regulation of striated muscle cell apoptotic process			Mitochondria;Vesicles(Approved)				0.0	0.0	0.0	1.0	0.0	1.0	0.0	0.0	0.0	0.0	0.0	0.0	0.0	0.0	0.0	0.0	0.0	0.0	0.0	0.0
AMIGO2	347902	symbol	H. sapiens	347902	H. sapiens	AMIGO2	adhesion molecule with Ig like domain 2	GO:0007157 heterophilic cell-cell adhesion via plasma membrane cell adhesion molecules;GO:0007156 homophilic cell adhesion via plasma membrane adhesion molecules;GO:0098742 cell-cell adhesion via plasma-membrane adhesion molecules			Cytosol;Golgi apparatus;Plasma membrane(Approved)			(M5915)HALLMARK APICAL JUNCTION	0.0	0.0	1.0	0.0	0.0	0.0	0.0	0.0	0.0	0.0	0.0	0.0	0.0	0.0	0.0	0.0	0.0	0.0	0.0	0.0
AMPD3	272	symbol	H. sapiens	272	H. sapiens	AMPD3	adenosine monophosphate deaminase 3	GO:0006196 AMP catabolic process;GO:0032264 IMP salvage;GO:0009169 purine ribonucleoside monophosphate catabolic process		Enzymes/ENZYME proteins/Hydrolases	Nuclear membrane(Enhanced)			(M5891)HALLMARK HYPOXIA	0.0	0.0	0.0	0.0	0.0	0.0	0.0	0.0	0.0	0.0	1.0	0.0	0.0	0.0	0.0	0.0	0.0	0.0	0.0	0.0
AMZ1	155185	symbol	H. sapiens	155185	H. sapiens	AMZ1	archaelysin family metallopeptidase 1	GO:0006508 proteolysis;GO:0019538 protein metabolic process;GO:1901564 organonitrogen compound metabolic process		Enzymes/Peptidases/Metallopeptidases					0.0	0.0	0.0	0.0	0.0	0.0	0.0	0.0	0.0	0.0	0.0	0.0	0.0	0.0	0.0	0.0	0.0	0.0	0.0	0.0
ANGPT4	51378	symbol	H. sapiens	51378	H. sapiens	ANGPT4	angiopoietin 4	GO:0007171 activation of transmembrane receptor protein tyrosine kinase activity;GO:0043537 negative regulation of blood vessel endothelial cell migration;GO:0043536 positive regulation of blood vessel endothelial cell migration		RAS pathway related proteins			(M92)PID ANGIOPOIETIN RECEPTOR PATHWAY; (M5883)NABA SECRETED FACTORS; (M5885)NABA MATRISOME ASSOCIATED		0.0	0.0	0.0	1.0	0.0	0.0	0.0	0.0	0.0	0.0	0.0	1.0	0.0	0.0	0.0	0.0	1.0	0.0	0.0	0.0
ANKH	56172	symbol	H. sapiens	56172	H. sapiens	ANKH	ANKH inorganic pyrophosphate transport regulator	GO:0030505 inorganic diphosphate transport;GO:0035435 phosphate ion transmembrane transport;GO:0030500 regulation of bone mineralization		Transporters/Electrochemical Potential-driven transporters	Cytosol(Approved)			(M5908)HALLMARK ANDROGEN RESPONSE; (M5902)HALLMARK APOPTOSIS; (M5953)HALLMARK KRAS SIGNALING UP	0.0	0.0	0.0	0.0	0.0	0.0	0.0	0.0	0.0	0.0	0.0	0.0	0.0	0.0	0.0	0.0	0.0	0.0	0.0	0.0
ANKRD11	29123	symbol	H. sapiens	29123	H. sapiens	ANKRD11	ankyrin repeat domain 11	GO:0060325 face morphogenesis;GO:0060323 head morphogenesis;GO:0042475 odontogenesis of dentin-containing tooth			Cytosol;Nucleoplasm(Supported)				0.0	0.0	0.0	0.0	0.0	0.0	0.0	0.0	0.0	0.0	0.0	0.0	0.0	0.0	0.0	0.0	0.0	0.0	0.0	0.0
ANKRD13D	338692	symbol	H. sapiens	338692	H. sapiens	ANKRD13D	ankyrin repeat domain 13D				Mitochondria;Nucleus(Approved)				0.0	0.0	0.0	0.0	0.0	0.0	0.0	0.0	0.0	0.0	0.0	0.0	0.0	0.0	0.0	0.0	0.0	0.0	0.0	0.0
ANKRD27	84079	symbol	H. sapiens	84079	H. sapiens	ANKRD27	ankyrin repeat domain 27	GO:0035544 negative regulation of SNARE complex assembly;GO:0035646 endosome to melanosome transport;GO:0043485 endosome to pigment granule transport			Cytosol(Enhanced)				1.0	1.0	0.0	0.0	0.0	0.0	0.0	0.0	0.0	0.0	0.0	0.0	0.0	0.0	0.0	0.0	0.0	1.0	1.0	0.0
ANKRD33B	651746	symbol	H. sapiens	651746	H. sapiens	ANKRD33B	ankyrin repeat domain 33B				Mitochondria(Approved)				0.0	0.0	0.0	0.0	0.0	0.0	0.0	0.0	0.0	0.0	0.0	0.0	0.0	0.0	0.0	0.0	0.0	0.0	0.0	0.0
ANKRD44	91526	symbol	H. sapiens	91526	H. sapiens	ANKRD44	ankyrin repeat domain 44				Mitochondria;Nuclear speckles(Approved)				0.0	0.0	0.0	0.0	0.0	0.0	0.0	0.0	0.0	0.0	0.0	0.0	0.0	0.0	0.0	0.0	0.0	0.0	0.0	0.0
ANKRD57	65124	gene_synonym	H. sapiens	65124	H. sapiens	SOWAHC	sosondowah ankyrin repeat domain family member C				Cytosol(Approved)			(M5905)HALLMARK ADIPOGENESIS	0.0	0.0	0.0	0.0	0.0	0.0	0.0	0.0	0.0	0.0	0.0	0.0	0.0	0.0	0.0	0.0	0.0	0.0	0.0	0.0
ANKS1A	23294	symbol	H. sapiens	23294	H. sapiens	ANKS1A	ankyrin repeat and sterile alpha motif domain containing 1A	GO:1901187 regulation of ephrin receptor signaling pathway;GO:0016322 neuron remodeling;GO:0006929 substrate-dependent cell migration			Cytosol;Nucleoplasm(Approved)				0.0	0.0	0.0	0.0	0.0	0.0	0.0	0.0	0.0	0.0	0.0	0.0	0.0	0.0	0.0	0.0	1.0	0.0	0.0	0.0
ANO6	196527	symbol	H. sapiens	196527	H. sapiens	ANO6	anoctamin 6	GO:1902304 positive regulation of potassium ion export;GO:0097045 phosphatidylserine exposure on blood platelet;GO:0002543 activation of blood coagulation via clotting cascade		Transporters/Transporter channels and pores	Plasma membrane(Supported)Cytosol(Uncertain)				1.0	1.0	0.0	0.0	0.0	0.0	0.0	0.0	1.0	0.0	1.0	1.0	0.0	0.0	0.0	0.0	0.0	0.0	0.0	0.0
ANO8	57719	symbol	H. sapiens	57719	H. sapiens	ANO8	anoctamin 8	GO:0006821 chloride transport;GO:0043687 post-translational protein modification;GO:0015698 inorganic anion transport			Nucleoli fibrillar center;Nucleoplasm(Uncertain)				0.0	0.0	0.0	0.0	0.0	0.0	0.0	0.0	0.0	0.0	0.0	0.0	0.0	0.0	0.0	0.0	0.0	0.0	0.0	0.0
ANP32A	8125	symbol	H. sapiens	8125	H. sapiens	ANP32A	acidic nuclear phosphoprotein 32 family member A	GO:0043488 regulation of mRNA stability;GO:0061013 regulation of mRNA catabolic process;GO:0043487 regulation of RNA stability			Nucleoplasm(Enhanced)Centrosome;Cytosol(Supported)		(M200)PID ERA GENOMIC PATHWAY		0.0	0.0	0.0	0.0	0.0	0.0	0.0	0.0	0.0	1.0	0.0	0.0	0.0	0.0	0.0	0.0	0.0	0.0	0.0	0.0
ANP32B	10541	symbol	H. sapiens	10541	H. sapiens	ANP32B	acidic nuclear phosphoprotein 32 family member B	GO:0046827 positive regulation of protein export from nucleus;GO:0006919 activation of cysteine-type endopeptidase activity involved in apoptotic process;GO:0046825 regulation of protein export from nucleus			Nucleoplasm(Enhanced)Centrosome;Cytosol(Supported)				0.0	0.0	0.0	0.0	0.0	0.0	0.0	1.0	1.0	1.0	0.0	0.0	0.0	0.0	1.0	0.0	0.0	1.0	0.0	0.0
ANTXR1	84168	symbol	H. sapiens	84168	H. sapiens	ANTXR1	ANTXR cell adhesion molecule 1	GO:1901202 negative regulation of extracellular matrix assembly;GO:1905050 positive regulation of metallopeptidase activity;GO:1903054 negative regulation of extracellular matrix organization			Vesicles(Uncertain)		(M267)PID ANTHRAX PATHWAY		1.0	1.0	0.0	0.0	0.0	0.0	1.0	0.0	1.0	0.0	0.0	0.0	0.0	0.0	0.0	1.0	0.0	1.0	1.0	0.0
ANXA6	309	symbol	H. sapiens	309	H. sapiens	ANXA6	annexin A6	GO:0051560 mitochondrial calcium ion homeostasis;GO:0006874 cellular calcium ion homeostasis;GO:0006937 regulation of muscle contraction		Transporters/Transporter channels and pores			(M5880)NABA ECM AFFILIATED; (M5885)NABA MATRISOME ASSOCIATED; (M5889)NABA MATRISOME		0.0	0.0	0.0	0.0	0.0	0.0	0.0	0.0	0.0	0.0	0.0	0.0	0.0	0.0	0.0	0.0	0.0	0.0	0.0	0.0
AP1S1	1174	symbol	H. sapiens	1174	H. sapiens	AP1S1	adaptor related protein complex 1 subunit sigma 1	GO:0050690 regulation of defense response to virus by virus;GO:0019886 antigen processing and presentation of exogenous peptide antigen via MHC class II;GO:0002495 antigen processing and presentation of peptide antigen via MHC class II			Golgi apparatus;Vesicles(Supported)				0.0	0.0	0.0	0.0	0.0	0.0	0.0	0.0	0.0	0.0	0.0	0.0	0.0	0.0	0.0	0.0	0.0	0.0	0.0	0.0
AP2B1	163	symbol	H. sapiens	163	H. sapiens	AP2B1	adaptor related protein complex 2 subunit beta 1	GO:0032802 low-density lipoprotein particle receptor catabolic process;GO:0060071 Wnt signaling pathway, planar cell polarity pathway;GO:0050690 regulation of defense response to virus by virus			Vesicles(Supported)			(M5910)HALLMARK PROTEIN SECRETION	0.0	0.0	0.0	0.0	0.0	0.0	0.0	0.0	0.0	0.0	0.0	0.0	0.0	0.0	1.0	0.0	1.0	0.0	0.0	1.0
AP3D1	8943	symbol	H. sapiens	8943	H. sapiens	AP3D1	adaptor related protein complex 3 subunit delta 1	GO:0061088 regulation of sequestering of zinc ion;GO:0016182 synaptic vesicle budding from endosome;GO:0035646 endosome to melanosome transport			Cytosol(Approved)				0.0	0.0	0.0	0.0	0.0	0.0	0.0	0.0	0.0	0.0	0.0	0.0	0.0	0.0	0.0	0.0	0.0	0.0	0.0	0.0
APBA2	321	symbol	H. sapiens	321	H. sapiens	APBA2	amyloid beta precursor protein binding family A member 2	GO:0035264 multicellular organism growth;GO:0001701 in utero embryonic development;GO:0007626 locomotory behavior							0.0	0.0	0.0	0.0	0.0	0.0	0.0	0.0	0.0	0.0	0.0	0.0	0.0	0.0	0.0	0.0	0.0	0.0	0.0	0.0
APBB1	322	symbol	H. sapiens	322	H. sapiens	APBB1	amyloid beta precursor protein binding family B member 1	GO:0050760 negative regulation of thymidylate synthase biosynthetic process;GO:0050758 regulation of thymidylate synthase biosynthetic process;GO:0050757 thymidylate synthase biosynthetic process			Plasma membrane(Enhanced)		(M200)PID ERA GENOMIC PATHWAY	(M5950)HALLMARK ALLOGRAFT REJECTION	1.0	0.0	0.0	1.0	0.0	0.0	0.0	1.0	1.0	1.0	0.0	0.0	0.0	0.0	0.0	0.0	0.0	0.0	0.0	0.0
APC2	10297	symbol	H. sapiens	10297	H. sapiens	APC2	APC2, WNT signaling pathway regulator	GO:0007026 negative regulation of microtubule depolymerization;GO:0031114 regulation of microtubule depolymerization;GO:0031111 negative regulation of microtubule polymerization or depolymerization			Cytokinetic bridge;Cytosol;Midbody(Supported)				0.0	1.0	0.0	0.0	0.0	0.0	0.0	0.0	0.0	0.0	0.0	0.0	0.0	0.0	0.0	0.0	0.0	1.0	1.0	0.0
APLP2	334	symbol	H. sapiens	334	H. sapiens	APLP2	amyloid beta precursor like protein 2	GO:0002576 platelet degranulation;GO:0010951 negative regulation of endopeptidase activity;GO:0010466 negative regulation of peptidase activity			Vesicles(Approved)			(M5905)HALLMARK ADIPOGENESIS	0.0	0.0	0.0	0.0	1.0	0.0	0.0	0.0	1.0	0.0	1.0	1.0	0.0	0.0	0.0	0.0	0.0	0.0	0.0	0.0
APOBEC3G	60489	symbol	H. sapiens	60489	H. sapiens	APOBEC3G	apolipoprotein B mRNA editing enzyme catalytic subunit 3G	GO:0045869 negative regulation of single stranded viral RNA replication via double stranded DNA intermediate;GO:0009972 cytidine deamination;GO:0045091 regulation of single stranded viral RNA replication via double stranded DNA intermediate			Cytosol;Nucleoplasm(Uncertain)			(M5921)HALLMARK COMPLEMENT	0.0	0.0	0.0	0.0	0.0	0.0	0.0	0.0	0.0	0.0	0.0	0.0	0.0	0.0	0.0	0.0	0.0	0.0	0.0	0.0
APPL2	55198	symbol	H. sapiens	55198	H. sapiens	APPL2	adaptor protein, phosphotyrosine interacting with PH domain and leucine zipper 2	GO:0008283 cell proliferation;GO:0007049 cell cycle;GO:0007165 signal transduction							0.0	0.0	0.0	0.0	0.0	0.0	0.0	0.0	0.0	0.0	0.0	0.0	0.0	0.0	0.0	0.0	0.0	0.0	0.0	0.0
AQP2	359	symbol	H. sapiens	359	H. sapiens	AQP2	aquaporin 2	GO:0003097 renal water transport;GO:0072205 metanephric collecting duct development;GO:0071288 cellular response to mercury ion		Transporters/Transporter channels and pores					0.0	0.0	0.0	0.0	0.0	0.0	0.0	0.0	0.0	0.0	0.0	1.0	0.0	0.0	0.0	0.0	0.0	0.0	0.0	0.0
AQP5	362	symbol	H. sapiens	362	H. sapiens	AQP5	aquaporin 5	GO:0015670 carbon dioxide transport;GO:0030157 pancreatic juice secretion;GO:0046541 saliva secretion		Transporters/Transporter channels and pores	Plasma membrane(Approved)		(M232)PID ECADHERIN STABILIZATION PATHWAY		0.0	0.0	0.0	0.0	0.0	0.0	0.0	0.0	0.0	0.0	0.0	1.0	0.0	0.0	0.0	0.0	0.0	0.0	0.0	0.0
ARF1	375	symbol	H. sapiens	375	H. sapiens	ARF1	ADP ribosylation factor 1	GO:0034315 regulation of Arp2/3 complex-mediated actin nucleation;GO:0051125 regulation of actin nucleation;GO:0034314 Arp2/3 complex-mediated actin nucleation			Cytosol;Plasma membrane(Approved)	1,3-Propandiol (Receptor signaling protein activity);Glycerol (Receptor signaling protein activity);Guanosine-3'-Monophosphate-5'-Diphosphate (Receptor signaling protein activity);Guanosine-5'-Triphosphate (Receptor signaling protein activity);Guanosine-5'-Diphosphate (Receptor signaling protein activity);1,6,7,8,9,11A,12,13,14,14A-DECAHYDRO-1,13-DIHYDROXY-6-METHYL-4H-CYCLOPENT[F]OXACYCLOTRIDECIN…	(M120)PID ARF6 DOWNSTREAM PATHWAY; (M1529)SA G1 AND S PHASES; (M243)PID ARF 3PATHWAY	(M5910)HALLMARK PROTEIN SECRETION; (M5923)HALLMARK PI3K AKT MTOR SIGNALING	0.0	1.0	0.0	0.0	0.0	0.0	0.0	0.0	0.0	0.0	0.0	0.0	0.0	0.0	0.0	0.0	0.0	0.0	0.0	1.0
ARF3	377	symbol	H. sapiens	377	H. sapiens	ARF3	ADP ribosylation factor 3	GO:0006893 Golgi to plasma membrane transport;GO:0006661 phosphatidylinositol biosynthetic process;GO:0006890 retrograde vesicle-mediated transport, Golgi to ER					(M1529)SA G1 AND S PHASES		0.0	0.0	0.0	0.0	0.0	0.0	0.0	0.0	0.0	0.0	0.0	0.0	0.0	0.0	0.0	0.0	0.0	0.0	0.0	1.0
ARFGEF1	10565	symbol	H. sapiens	10565	H. sapiens	ARFGEF1	ADP ribosylation factor guanine nucleotide exchange factor 1	GO:0090284 positive regulation of protein glycosylation in Golgi;GO:0090283 regulation of protein glycosylation in Golgi;GO:0060050 positive regulation of protein glycosylation			Cytosol;Golgi apparatus;Nucleoplasm(Enhanced)			(M5910)HALLMARK PROTEIN SECRETION; (M5893)HALLMARK MITOTIC SPINDLE	0.0	1.0	0.0	0.0	1.0	0.0	0.0	0.0	0.0	0.0	0.0	1.0	0.0	0.0	0.0	0.0	0.0	1.0	1.0	1.0
ARHGAP10	79658	symbol	H. sapiens	79658	H. sapiens	ARHGAP10	Rho GTPase activating protein 10	GO:0043547 positive regulation of GTPase activity;GO:0051056 regulation of small GTPase mediated signal transduction;GO:0043087 regulation of GTPase activity			Cytosol;Nuclear membrane;Nucleoplasm(Approved)			(M5893)HALLMARK MITOTIC SPINDLE	0.0	0.0	0.0	0.0	0.0	0.0	0.0	0.0	0.0	0.0	0.0	0.0	0.0	0.0	0.0	0.0	0.0	1.0	0.0	0.0
ARHGAP25	9938	symbol	H. sapiens	9938	H. sapiens	ARHGAP25	Rho GTPase activating protein 25	GO:0051058 negative regulation of small GTPase mediated signal transduction;GO:0006911 phagocytosis, engulfment;GO:0099024 plasma membrane invagination			Nucleoplasm;Vesicles(Approved)				0.0	1.0	0.0	0.0	1.0	0.0	0.0	0.0	0.0	0.0	0.0	0.0	0.0	0.0	0.0	0.0	0.0	1.0	0.0	0.0
ARHGAP26	23092	symbol	H. sapiens	23092	H. sapiens	ARHGAP26	Rho GTPase activating protein 26	GO:0043547 positive regulation of GTPase activity;GO:0051056 regulation of small GTPase mediated signal transduction;GO:0043087 regulation of GTPase activity			Cytosol(Approved)		(M281)PID FAK PATHWAY; (M3270)ST INTEGRIN SIGNALING PATHWAY		0.0	1.0	0.0	0.0	0.0	0.0	0.0	0.0	0.0	0.0	0.0	0.0	0.0	0.0	0.0	0.0	0.0	1.0	0.0	0.0
ARHGAP29	9411	symbol	H. sapiens	9411	H. sapiens	ARHGAP29	Rho GTPase activating protein 29	GO:0007266 Rho protein signal transduction;GO:0043547 positive regulation of GTPase activity;GO:0051056 regulation of small GTPase mediated signal transduction			Centrosome;Cytosol;Nucleus;Plasma membrane(Approved)			(M5893)HALLMARK MITOTIC SPINDLE	0.0	0.0	0.0	0.0	0.0	0.0	0.0	0.0	0.0	0.0	0.0	0.0	0.0	0.0	0.0	0.0	0.0	1.0	0.0	0.0
ARHGEF10	9639	symbol	H. sapiens	9639	H. sapiens	ARHGEF10	Rho guanine nucleotide exchange factor 10	GO:0051496 positive regulation of stress fiber assembly;GO:0022011 myelination in peripheral nervous system;GO:0051492 regulation of stress fiber assembly			Nucleoplasm(Approved)		(M68)PID RHOA REG PATHWAY		0.0	1.0	0.0	0.0	0.0	0.0	1.0	0.0	0.0	0.0	0.0	0.0	0.0	0.0	0.0	0.0	0.0	1.0	0.0	0.0
ARHGEF10L	55160	symbol	H. sapiens	55160	H. sapiens	ARHGEF10L	Rho guanine nucleotide exchange factor 10 like	GO:0051496 positive regulation of stress fiber assembly;GO:0051492 regulation of stress fiber assembly;GO:0032933 SREBP signaling pathway			Cytosol;Golgi apparatus;Vesicles(Approved)		(M68)PID RHOA REG PATHWAY		0.0	1.0	0.0	0.0	0.0	0.0	1.0	0.0	0.0	0.0	0.0	0.0	0.0	0.0	0.0	0.0	0.0	0.0	0.0	0.0
ARHGEF3	50650	symbol	H. sapiens	50650	H. sapiens	ARHGEF3	Rho guanine nucleotide exchange factor 3	GO:0035023 regulation of Rho protein signal transduction;GO:0007266 Rho protein signal transduction;GO:0046578 regulation of Ras protein signal transduction			Cytosol(Approved)		(M68)PID RHOA REG PATHWAY	(M5893)HALLMARK MITOTIC SPINDLE	0.0	0.0	0.0	0.0	0.0	0.0	0.0	0.0	1.0	0.0	0.0	0.0	0.0	0.0	0.0	0.0	0.0	0.0	0.0	0.0
ARHGEF4	50649	symbol	H. sapiens	50649	H. sapiens	ARHGEF4	Rho guanine nucleotide exchange factor 4	GO:0030032 lamellipodium assembly;GO:0046847 filopodium assembly;GO:0035023 regulation of Rho protein signal transduction					(M48)PID MET PATHWAY		0.0	0.0	0.0	0.0	0.0	0.0	0.0	0.0	1.0	0.0	0.0	0.0	0.0	0.0	0.0	1.0	0.0	0.0	0.0	0.0
ARHGEF7	8874	symbol	H. sapiens	8874	H. sapiens	ARHGEF7	Rho guanine nucleotide exchange factor 7	GO:0060124 positive regulation of growth hormone secretion;GO:2000394 positive regulation of lamellipodium morphogenesis;GO:0060123 regulation of growth hormone secretion					(M83)PID CDC42 REG PATHWAY; (M242)PID AURORA A PATHWAY; (M241)PID RAC1 REG PATHWAY	(M5893)HALLMARK MITOTIC SPINDLE	1.0	0.0	1.0	0.0	0.0	0.0	1.0	1.0	1.0	0.0	0.0	0.0	0.0	0.0	0.0	1.0	1.0	1.0	0.0	0.0
ARID1A	8289	symbol	H. sapiens	8289	H. sapiens	ARID1A	AT-rich interaction domain 1A	GO:0003408 optic cup formation involved in camera-type eye development;GO:0002072 optic cup morphogenesis involved in camera-type eye development;GO:0042921 glucocorticoid receptor signaling pathway		Transcription factors/Helix-turn-helix domains	Nucleoplasm(Enhanced)				0.0	0.0	0.0	0.0	0.0	0.0	0.0	0.0	0.0	1.0	0.0	0.0	1.0	0.0	0.0	0.0	0.0	0.0	0.0	0.0
ARID1B	57492	symbol	H. sapiens	57492	H. sapiens	ARID1B	AT-rich interaction domain 1B	GO:0097026 dendritic cell dendrite assembly;GO:0048096 chromatin-mediated maintenance of transcription;GO:1904385 cellular response to angiotensin		Transcription factors/Helix-turn-helix domains	Nucleoplasm(Supported)				0.0	0.0	0.0	0.0	0.0	0.0	0.0	0.0	0.0	1.0	0.0	0.0	1.0	0.0	0.0	0.0	0.0	0.0	0.0	0.0
ARID3A	1820	symbol	H. sapiens	1820	H. sapiens	ARID3A	AT-rich interaction domain 3A	GO:0006977 DNA damage response, signal transduction by p53 class mediator resulting in cell cycle arrest;GO:0072431 signal transduction involved in mitotic G1 DNA damage checkpoint;GO:0031571 mitotic G1 DNA damage checkpoint		Transcription factors/Helix-turn-helix domains	Cytosol;Nucleoplasm(Supported)Vesicles(Approved)		(M145)PID P53 DOWNSTREAM PATHWAY		0.0	0.0	0.0	0.0	0.0	0.0	0.0	0.0	0.0	0.0	0.0	0.0	0.0	0.0	0.0	0.0	0.0	0.0	0.0	0.0
ARIH2	10425	symbol	H. sapiens	10425	H. sapiens	ARIH2	ariadne RBR E3 ubiquitin protein ligase 2	GO:1903955 positive regulation of protein targeting to mitochondrion;GO:1903214 regulation of protein targeting to mitochondrion;GO:1903749 positive regulation of establishment of protein localization to mitochondrion			Nucleoplasm(Enhanced)				0.0	1.0	0.0	0.0	0.0	0.0	0.0	1.0	1.0	0.0	0.0	0.0	0.0	0.0	1.0	0.0	0.0	0.0	0.0	0.0
ARMC2	84071	symbol	H. sapiens	84071	H. sapiens	ARMC2	armadillo repeat containing 2				Nucleus(Approved)				0.0	0.0	0.0	0.0	0.0	0.0	0.0	0.0	0.0	0.0	0.0	0.0	0.0	0.0	0.0	0.0	0.0	0.0	0.0	0.0
ARMC7	79637	symbol	H. sapiens	79637	H. sapiens	ARMC7	armadillo repeat containing 7				Cytosol(Supported)				0.0	0.0	0.0	0.0	0.0	0.0	0.0	0.0	0.0	0.0	0.0	0.0	0.0	0.0	0.0	0.0	0.0	0.0	0.0	0.0
ARMC8	25852	symbol	H. sapiens	25852	H. sapiens	ARMC8	armadillo repeat containing 8	GO:0043312 neutrophil degranulation;GO:0002283 neutrophil activation involved in immune response;GO:0042119 neutrophil activation			Cytosol;Nucleoplasm;Vesicles(Approved)				0.0	0.0	0.0	0.0	0.0	0.0	0.0	0.0	0.0	0.0	1.0	0.0	0.0	0.0	0.0	0.0	0.0	0.0	0.0	0.0
ARMC9	80210	symbol	H. sapiens	80210	H. sapiens	ARMC9	armadillo repeat containing 9				Cytosol;Nucleoli(Approved)				0.0	0.0	0.0	0.0	0.0	0.0	0.0	0.0	0.0	0.0	0.0	0.0	0.0	0.0	0.0	0.0	0.0	0.0	0.0	0.0
ARPC2	10109	symbol	H. sapiens	10109	H. sapiens	ARPC2	actin related protein 2/3 complex subunit 2	GO:0034314 Arp2/3 complex-mediated actin nucleation;GO:0038096 Fc-gamma receptor signaling pathway involved in phagocytosis;GO:0010592 positive regulation of lamellipodium assembly			Cytosol;Golgi apparatus(Supported)	N-[2-(2-methyl-1H-indol-3-yl)ethyl]thiophene-2-carboxamide (Structural constituent of cytoskeleton);(2S)-2-(3-bromophenyl)-3-(5-chloro-2-hydroxyphenyl)-1,3-thiazolidin-4-one (Structural constituent of cytoskeleton)	(M278)PID RAC1 PATHWAY; (M81)PID CDC42 PATHWAY; (M164)PID ERBB1 DOWNSTREAM PATHWAY	(M5915)HALLMARK APICAL JUNCTION	1.0	1.0	1.0	0.0	0.0	0.0	1.0	0.0	0.0	0.0	0.0	0.0	0.0	0.0	0.0	1.0	1.0	0.0	0.0	1.0
ARSB	411	symbol	H. sapiens	411	H. sapiens	ARSB	arylsulfatase B	GO:0061580 colon epithelial cell migration;GO:0061582 intestinal epithelial cell migration;GO:0030207 chondroitin sulfate catabolic process		Enzymes/ENZYME proteins/Hydrolases	Golgi apparatus(Approved)				1.0	0.0	0.0	0.0	0.0	0.0	0.0	0.0	0.0	0.0	1.0	0.0	0.0	0.0	0.0	0.0	0.0	0.0	0.0	0.0
ARVCF	421	symbol	H. sapiens	421	H. sapiens	ARVCF	ARVCF, delta catenin family member	GO:0016339 calcium-dependent cell-cell adhesion via plasma membrane cell adhesion molecules;GO:0007043 cell-cell junction assembly;GO:0045216 cell-cell junction organization			Cell Junctions(Enhanced)Plasma membrane(Supported)				0.0	0.0	1.0	0.0	0.0	0.0	1.0	0.0	0.0	0.0	0.0	0.0	0.0	0.0	0.0	0.0	0.0	0.0	0.0	0.0
ASAM	79827	gene_synonym	H. sapiens	79827	H. sapiens	CLMP	CXADR like membrane protein	GO:0048565 digestive tract development;GO:0055123 digestive system development;GO:0035295 tube development							0.0	0.0	0.0	0.0	0.0	0.0	0.0	0.0	0.0	0.0	0.0	0.0	0.0	0.0	0.0	0.0	0.0	0.0	0.0	0.0
ASAP3	55616	symbol	H. sapiens	55616	H. sapiens	ASAP3	ArfGAP with SH3 domain, ankyrin repeat and PH domain 3	GO:0051492 regulation of stress fiber assembly;GO:0043149 stress fiber assembly;GO:0030038 contractile actin filament bundle assembly			Vesicles(Supported)Nucleoplasm(Uncertain)				0.0	1.0	0.0	0.0	0.0	0.0	1.0	0.0	0.0	0.0	0.0	0.0	0.0	0.0	0.0	0.0	0.0	1.0	0.0	1.0
ASGR1	432	symbol	H. sapiens	432	H. sapiens	ASGR1	asialoglycoprotein receptor 1	GO:0018279 protein N-linked glycosylation via asparagine;GO:0018196 peptidyl-asparagine modification;GO:0006487 protein N-linked glycosylation			Vesicles(Supported)Cell Junctions(Approved)				0.0	0.0	0.0	0.0	0.0	0.0	0.0	0.0	0.0	0.0	0.0	0.0	0.0	0.0	0.0	0.0	0.0	0.0	0.0	0.0
ASPHD2	57168	symbol	H. sapiens	57168	H. sapiens	ASPHD2	aspartate beta-hydroxylase domain containing 2	GO:0018193 peptidyl-amino acid modification;GO:0055114 oxidation-reduction process;GO:0006464 cellular protein modification process							0.0	0.0	0.0	0.0	0.0	0.0	0.0	0.0	0.0	0.0	0.0	0.0	0.0	0.0	0.0	0.0	0.0	0.0	0.0	0.0
ATP1A1	476	symbol	H. sapiens	476	H. sapiens	ATP1A1	ATPase Na+/K+ transporting subunit alpha 1	GO:0031947 negative regulation of glucocorticoid biosynthetic process;GO:0090032 negative regulation of steroid hormone biosynthetic process;GO:1990573 potassium ion import across plasma membrane		Enzymes/ENZYME proteins/Hydrolases;Transporters/Primary Active Transporters		Digoxin (Steroid hormone binding);Acetyldigitoxin (Steroid hormone binding);Hydroflumethiazide (Steroid hormone binding);Etacrynic acid (Steroid hormone binding);Trichlormethiazide (Steroid hormone binding);Deslanoside (Steroid hormone binding);Ouabain (Steroid hormone binding);Diazoxide (Steroid hormone binding);Bretylium (Steroid hormone binding);Ciclopirox (Steroid hormone binding);Bepridil (S…		(M5910)HALLMARK PROTEIN SECRETION	0.0	1.0	0.0	0.0	0.0	0.0	0.0	0.0	0.0	0.0	0.0	0.0	1.0	0.0	0.0	0.0	0.0	0.0	0.0	0.0
ATP5G2	517	gene_synonym	H. sapiens	517	H. sapiens	ATP5MC2	ATP synthase membrane subunit c locus 2	GO:0015986 ATP synthesis coupled proton transport;GO:0015991 ATP hydrolysis coupled proton transport;GO:0042407 cristae formation						(M5936)HALLMARK OXIDATIVE PHOSPHORYLATION	0.0	0.0	0.0	0.0	0.0	0.0	0.0	0.0	0.0	0.0	0.0	0.0	0.0	0.0	0.0	0.0	0.0	0.0	0.0	0.0
ATP6V0E1	8992	symbol	H. sapiens	8992	H. sapiens	ATP6V0E1	ATPase H+ transporting V0 subunit e1	GO:0007035 vacuolar acidification;GO:0033572 transferrin transport;GO:0051452 intracellular pH reduction						(M5936)HALLMARK OXIDATIVE PHOSPHORYLATION	0.0	0.0	0.0	0.0	0.0	0.0	0.0	0.0	0.0	0.0	0.0	0.0	1.0	0.0	0.0	0.0	1.0	0.0	0.0	0.0
ATP8B2	57198	symbol	H. sapiens	57198	H. sapiens	ATP8B2	ATPase phospholipid transporting 8B2	GO:0045332 phospholipid translocation;GO:0034204 lipid translocation;GO:0015914 phospholipid transport		Enzymes/ENZYME proteins/Hydrolases					0.0	0.0	0.0	0.0	0.0	0.0	0.0	0.0	0.0	0.0	0.0	0.0	0.0	0.0	0.0	0.0	0.0	0.0	0.0	0.0
ATXN1	6310	symbol	H. sapiens	6310	H. sapiens	ATXN1	ataxin 1	GO:0035176 social behavior;GO:0051703 intraspecies interaction between organisms;GO:0007613 memory			Cytosol;Nucleoli;Nucleus(Supported)			(M5949)HALLMARK PEROXISOME; (M5948)HALLMARK BILE ACID METABOLISM; (M5942)HALLMARK UV RESPONSE DN	0.0	0.0	0.0	0.0	0.0	0.0	0.0	0.0	0.0	0.0	0.0	0.0	0.0	0.0	0.0	0.0	0.0	0.0	0.0	0.0
ATXN1L	342371	symbol	H. sapiens	342371	H. sapiens	ATXN1L	ataxin 1 like	GO:1902035 positive regulation of hematopoietic stem cell proliferation;GO:1902033 regulation of hematopoietic stem cell proliferation;GO:0071425 hematopoietic stem cell proliferation			Nucleus(Enhanced)				0.0	0.0	1.0	0.0	0.0	0.0	0.0	0.0	0.0	0.0	0.0	0.0	0.0	0.0	0.0	0.0	0.0	0.0	0.0	0.0
ATXN7L3	56970	symbol	H. sapiens	56970	H. sapiens	ATXN7L3	ataxin 7 like 3	GO:0010390 histone monoubiquitination;GO:0016578 histone deubiquitination;GO:0016574 histone ubiquitination			Nuclear speckles;Plasma membrane(Approved)				0.0	0.0	0.0	0.0	0.0	0.0	0.0	0.0	0.0	1.0	0.0	0.0	0.0	0.0	0.0	0.0	0.0	0.0	0.0	0.0
AVEN	57099	symbol	H. sapiens	57099	H. sapiens	AVEN	apoptosis and caspase activation inhibitor	GO:0043066 negative regulation of apoptotic process;GO:0043069 negative regulation of programmed cell death;GO:0060548 negative regulation of cell death			Actin filaments;Centrosome;Plasma membrane(Approved)				0.0	0.0	0.0	0.0	0.0	0.0	0.0	0.0	0.0	0.0	0.0	0.0	0.0	0.0	0.0	0.0	0.0	0.0	0.0	0.0
AVIL	10677	symbol	H. sapiens	10677	H. sapiens	AVIL	advillin	GO:0051693 actin filament capping;GO:0030835 negative regulation of actin filament depolymerization;GO:0030837 negative regulation of actin filament polymerization							1.0	1.0	0.0	0.0	0.0	0.0	0.0	0.0	0.0	0.0	0.0	0.0	0.0	0.0	0.0	0.0	0.0	0.0	1.0	0.0
AVPI1	60370	symbol	H. sapiens	60370	H. sapiens	AVPI1	arginine vasopressin induced 1	GO:0000187 activation of MAPK activity;GO:0043406 positive regulation of MAP kinase activity;GO:0032147 activation of protein kinase activity			Nucleus;Plasma membrane(Approved)				0.0	0.0	0.0	1.0	0.0	0.0	0.0	0.0	0.0	0.0	0.0	0.0	0.0	0.0	0.0	0.0	0.0	0.0	0.0	0.0
B3GALT4	8705	symbol	H. sapiens	8705	H. sapiens	B3GALT4	beta-1,3-galactosyltransferase 4	GO:0001574 ganglioside biosynthetic process;GO:0001573 ganglioside metabolic process;GO:0006688 glycosphingolipid biosynthetic process		Enzymes/ENZYME proteins/Transferases					0.0	0.0	0.0	0.0	0.0	0.0	0.0	0.0	0.0	0.0	0.0	0.0	0.0	0.0	0.0	0.0	0.0	0.0	0.0	0.0
B3GAT2	135152	symbol	H. sapiens	135152	H. sapiens	B3GAT2	beta-1,3-glucuronyltransferase 2	GO:0050650 chondroitin sulfate proteoglycan biosynthetic process;GO:0050654 chondroitin sulfate proteoglycan metabolic process;GO:0030166 proteoglycan biosynthetic process		Enzymes/ENZYME proteins/Transferases					0.0	0.0	0.0	0.0	0.0	0.0	0.0	0.0	0.0	0.0	0.0	0.0	0.0	0.0	0.0	0.0	0.0	0.0	0.0	0.0
B3GNTL1	146712	symbol	H. sapiens	146712	H. sapiens	B3GNTL1	UDP-GlcNAc:betaGal beta-1,3-N-acetylglucosaminyltransferase like 1				Nucleoli(Approved)				0.0	0.0	0.0	0.0	0.0	0.0	0.0	0.0	0.0	0.0	0.0	0.0	0.0	0.0	0.0	0.0	0.0	0.0	0.0	0.0
B4GALT4	8702	symbol	H. sapiens	8702	H. sapiens	B4GALT4	beta-1,4-galactosyltransferase 4	GO:0018146 keratan sulfate biosynthetic process;GO:0042339 keratan sulfate metabolic process;GO:0006024 glycosaminoglycan biosynthetic process		Enzymes/ENZYME proteins/Transferases	Golgi apparatus(Supported)	N-Acetyl-D-glucosamine (N-acetyllactosamine synthase activity)		(M5937)HALLMARK GLYCOLYSIS	0.0	0.0	0.0	0.0	0.0	0.0	0.0	0.0	0.0	0.0	0.0	0.0	0.0	0.0	0.0	0.0	0.0	0.0	0.0	0.0
BACH2	60468	symbol	H. sapiens	60468	H. sapiens	BACH2	BTB domain and CNC homolog 2	GO:0051170 import into nucleus;GO:0000122 negative regulation of transcription by RNA polymerase II;GO:0006913 nucleocytoplasmic transport		Transcription factors/Basic domains	Cytosol;Nucleus(Supported)				0.0	0.0	0.0	0.0	0.0	0.0	0.0	0.0	0.0	0.0	0.0	0.0	0.0	0.0	0.0	0.0	0.0	0.0	0.0	0.0
BAHCC1	57597	symbol	H. sapiens	57597	H. sapiens	BAHCC1	BAH domain and coiled-coil containing 1				Nucleoli(Approved)				0.0	0.0	0.0	0.0	0.0	0.0	0.0	0.0	0.0	0.0	0.0	0.0	0.0	0.0	0.0	0.0	0.0	0.0	0.0	0.0
BAI1	575	gene_synonym	H. sapiens	575	H. sapiens	ADGRB1	adhesion G protein-coupled receptor B1	GO:1901741 positive regulation of myoblast fusion;GO:1901739 regulation of myoblast fusion;GO:0060143 positive regulation of syncytium formation by plasma membrane fusion		G-protein coupled receptors/{Family 2 (B) receptors,GPCRs excl olfactory receptors}					1.0	1.0	0.0	0.0	1.0	1.0	0.0	0.0	0.0	0.0	0.0	0.0	0.0	0.0	0.0	0.0	0.0	0.0	0.0	0.0
BAI2	576	gene_synonym	H. sapiens	576	H. sapiens	ADGRB2	adhesion G protein-coupled receptor B2	GO:0016525 negative regulation of angiogenesis;GO:0033173 calcineurin-NFAT signaling cascade;GO:2000181 negative regulation of blood vessel morphogenesis		G-protein coupled receptors/{Family 2 (B) receptors,GPCRs excl olfactory receptors};Transporters	Centrosome(Supported)				1.0	1.0	0.0	0.0	0.0	0.0	0.0	0.0	0.0	0.0	0.0	0.0	0.0	0.0	0.0	0.0	0.0	0.0	0.0	0.0
BAIAP2	10458	symbol	H. sapiens	10458	H. sapiens	BAIAP2	BAI1 associated protein 2	GO:0061003 positive regulation of dendritic spine morphogenesis;GO:1905232 cellular response to L-glutamate;GO:2000463 positive regulation of excitatory postsynaptic potential			Cytosol;Plasma membrane(Enhanced)		(M278)PID RAC1 PATHWAY; (M81)PID CDC42 PATHWAY; (M164)PID ERBB1 DOWNSTREAM PATHWAY	(M5939)HALLMARK P53 PATHWAY; (M5915)HALLMARK APICAL JUNCTION	1.0	1.0	1.0	0.0	0.0	0.0	1.0	0.0	0.0	0.0	0.0	0.0	1.0	0.0	0.0	0.0	1.0	0.0	0.0	0.0
BANP	54971	symbol	H. sapiens	54971	H. sapiens	BANP	BTG3 associated nuclear protein	GO:0042177 negative regulation of protein catabolic process;GO:1901796 regulation of signal transduction by p53 class mediator;GO:0072331 signal transduction by p53 class mediator			Nuclear bodies;Nucleoplasm(Supported)				0.0	0.0	0.0	0.0	0.0	0.0	0.0	0.0	0.0	1.0	0.0	0.0	0.0	0.0	0.0	0.0	0.0	0.0	0.0	0.0
BAT2	7916	gene_synonym	H. sapiens	7916	H. sapiens	PRRC2A	proline rich coiled-coil 2A	GO:0030154 cell differentiation;GO:0048869 cellular developmental process;GO:0032502 developmental process			Cytosol;Nucleoplasm(Supported)Plasma membrane(Uncertain)				0.0	0.0	0.0	0.0	0.0	0.0	0.0	0.0	0.0	0.0	0.0	0.0	0.0	0.0	0.0	0.0	0.0	0.0	0.0	0.0
BAT3	7917	gene_synonym	H. sapiens	7917	H. sapiens	BAG6	BCL2 associated athanogene 6	GO:1904379 protein localization to cytosolic proteasome complex involved in ERAD pathway;GO:1904378 maintenance of unfolded protein involved in ERAD pathway;GO:1904294 positive regulation of ERAD pathway			Cytosol;Nucleoplasm(Enhanced)				0.0	0.0	1.0	1.0	0.0	0.0	0.0	0.0	1.0	1.0	0.0	0.0	0.0	0.0	0.0	0.0	0.0	0.0	0.0	0.0
BAT4	7918	gene_synonym	H. sapiens	7918	H. sapiens	GPANK1	G-patch domain and ankyrin repeats 1				Endoplasmic reticulum(Approved)				0.0	0.0	0.0	0.0	0.0	0.0	0.0	0.0	0.0	0.0	0.0	0.0	0.0	0.0	0.0	0.0	0.0	0.0	0.0	0.0
BBS9	27241	symbol	H. sapiens	27241	H. sapiens	BBS9	Bardet-Biedl syndrome 9	GO:0061512 protein localization to cilium;GO:0007601 visual perception;GO:0050953 sensory perception of light stimulus							0.0	0.0	0.0	0.0	0.0	0.0	0.0	0.0	0.0	0.0	0.0	0.0	0.0	0.0	0.0	0.0	0.0	0.0	0.0	0.0
BCAP31	10134	symbol	H. sapiens	10134	H. sapiens	BCAP31	B cell receptor associated protein 31	GO:1904154 positive regulation of retrograde protein transport, ER to cytosol;GO:1903071 positive regulation of ER-associated ubiquitin-dependent protein catabolic process;GO:1903069 regulation of ER-associated ubiquitin-dependent protein catabolic process		Transporters/Primary Active Transporters	Endoplasmic reticulum(Enhanced)			(M5898)HALLMARK DNA REPAIR; (M5902)HALLMARK APOPTOSIS	0.0	0.0	0.0	1.0	0.0	0.0	0.0	1.0	1.0	0.0	0.0	0.0	0.0	0.0	1.0	0.0	0.0	1.0	0.0	0.0
BCAS3	54828	symbol	H. sapiens	54828	H. sapiens	BCAS3	BCAS3, microtubule associated cell migration factor	GO:0051895 negative regulation of focal adhesion assembly;GO:0051893 regulation of focal adhesion assembly;GO:1903392 negative regulation of adherens junction organization			Nucleoli(Supported)				1.0	1.0	1.0	0.0	1.0	0.0	1.0	1.0	0.0	0.0	0.0	0.0	0.0	0.0	1.0	0.0	0.0	1.0	1.0	0.0
BCAT1	586	symbol	H. sapiens	586	H. sapiens	BCAT1	branched chain amino acid transaminase 1	GO:0009099 valine biosynthetic process;GO:0009098 leucine biosynthetic process;GO:0009082 branched-chain amino acid biosynthetic process		Enzymes/ENZYME proteins/Transferases		Pyridoxal Phosphate (L-valine transaminase activity);L-Glutamic Acid (L-valine transaminase activity);L-Leucine (L-valine transaminase activity);L-Valine (L-valine transaminase activity);L-Isoleucine (L-valine transaminase activity);N'-(5-CHLOROBENZOFURAN-2-CARBONYL)-2-(TRIFLUOROMETHYL)BENZENESULFONOHYDRAZIDE (L-valine transaminase activity)	(M66)PID MYC ACTIV PATHWAY	(M5934)HALLMARK XENOBIOTIC METABOLISM; (M5950)HALLMARK ALLOGRAFT REJECTION; (M5924)HALLMARK MTORC1 SIGNALING	0.0	0.0	0.0	0.0	0.0	0.0	0.0	0.0	0.0	0.0	0.0	0.0	0.0	0.0	0.0	0.0	0.0	0.0	0.0	0.0
BCL11B	64919	symbol	H. sapiens	64919	H. sapiens	BCL11B	B cell CLL/lymphoma 11B	GO:0033153 T cell receptor V(D)J recombination;GO:0021773 striatal medium spiny neuron differentiation;GO:0071678 olfactory bulb axon guidance		Transcription factors/Zinc-coordinating DNA-binding domains	Nucleoli fibrillar center;Nucleus(Approved)			(M5906)HALLMARK ESTROGEN RESPONSE EARLY	1.0	0.0	1.0	0.0	0.0	1.0	0.0	0.0	0.0	0.0	0.0	0.0	0.0	0.0	0.0	0.0	0.0	0.0	0.0	0.0
BCL2	596	symbol	H. sapiens	596	H. sapiens	BCL2	BCL2, apoptosis regulator	GO:0032848 negative regulation of cellular pH reduction;GO:0043375 CD8-positive, alpha-beta T cell lineage commitment;GO:1900740 positive regulation of protein insertion into mitochondrial membrane involved in apoptotic signaling pathway			Nuclear membrane(Supported)Nucleoplasm(Approved)	Ibuprofen (Ubiquitin protein ligase binding);Paclitaxel (Ubiquitin protein ligase binding);Docetaxel (Ubiquitin protein ligase binding);Rasagiline (Ubiquitin protein ligase binding);E7389 (Ubiquitin protein ligase binding);S-8184 (Ubiquitin protein ligase binding);DHA-paclitaxel (Ubiquitin protein ligase binding);ABT-263 (Ubiquitin protein ligase binding);Venetoclax (Ubiquitin protein ligase bind…	(M5060)SA FAS SIGNALING; (M13096)SA PROGRAMMED CELL DEATH; (M162)PID RXR VDR PATHWAY	(M5947)HALLMARK IL2 STAT5 SIGNALING; (M5907)HALLMARK ESTROGEN RESPONSE LATE; (M5906)HALLMARK ESTROGEN RESPONSE EARLY	1.0	1.0	1.0	0.0	1.0	1.0	1.0	1.0	1.0	0.0	0.0	1.0	0.0	0.0	1.0	0.0	0.0	0.0	0.0	0.0
BCL2L12	83596	symbol	H. sapiens	83596	H. sapiens	BCL2L12	BCL2 like 12	GO:1990001 inhibition of cysteine-type endopeptidase activity involved in apoptotic process;GO:1902166 negative regulation of intrinsic apoptotic signaling pathway in response to DNA damage by p53 class mediator;GO:0097340 inhibition of cysteine-type endopeptidase activity			Cytosol(Approved)				0.0	0.0	0.0	1.0	1.0	0.0	0.0	0.0	1.0	0.0	0.0	0.0	0.0	0.0	0.0	0.0	0.0	0.0	0.0	0.0
BCL2L14	79370	symbol	H. sapiens	79370	H. sapiens	BCL2L14	BCL2 like 14	GO:0042981 regulation of apoptotic process;GO:0043067 regulation of programmed cell death;GO:0006915 apoptotic process			Cytosol(Uncertain)		(M145)PID P53 DOWNSTREAM PATHWAY		0.0	0.0	0.0	0.0	0.0	0.0	0.0	0.0	0.0	0.0	0.0	0.0	0.0	0.0	0.0	0.0	0.0	0.0	0.0	0.0
BCL6B	255877	symbol	H. sapiens	255877	H. sapiens	BCL6B	B cell CLL/lymphoma 6B	GO:0000122 negative regulation of transcription by RNA polymerase II;GO:0045892 negative regulation of transcription, DNA-templated;GO:1903507 negative regulation of nucleic acid-templated transcription		Transcription factors/Zinc-coordinating DNA-binding domains	Vesicles(Approved)				0.0	0.0	0.0	0.0	0.0	0.0	0.0	0.0	0.0	0.0	0.0	0.0	0.0	0.0	0.0	0.0	0.0	0.0	0.0	0.0
BCL7A	605	symbol	H. sapiens	605	H. sapiens	BCL7A	BCL tumor suppressor 7A	GO:0045892 negative regulation of transcription, DNA-templated;GO:1903507 negative regulation of nucleic acid-templated transcription;GO:1902679 negative regulation of RNA biosynthetic process			Nucleoplasm;Vesicles(Approved)				0.0	0.0	0.0	0.0	0.0	0.0	0.0	0.0	0.0	0.0	0.0	0.0	0.0	0.0	0.0	0.0	0.0	0.0	0.0	0.0
BCOR	54880	symbol	H. sapiens	54880	H. sapiens	BCOR	BCL6 corepressor	GO:0000415 negative regulation of histone H3-K36 methylation;GO:0070171 negative regulation of tooth mineralization;GO:0051572 negative regulation of histone H3-K4 methylation			Nucleus(Enhanced)		(M30)PID HDAC CLASSII PATHWAY		0.0	0.0	0.0	0.0	1.0	0.0	0.0	0.0	0.0	1.0	0.0	0.0	0.0	0.0	0.0	0.0	0.0	0.0	1.0	0.0
BDH1	622	symbol	H. sapiens	622	H. sapiens	BDH1	3-hydroxybutyrate dehydrogenase 1	GO:0046952 ketone body catabolic process;GO:0046951 ketone body biosynthetic process;GO:1901569 fatty acid derivative catabolic process		Enzymes/ENZYME proteins/Oxidoreductases	Mitochondria(Enhanced)	NADH (3-hydroxybutyrate dehydrogenase activity)	(M106)PID HNF3B PATHWAY		0.0	0.0	0.0	0.0	0.0	0.0	0.0	0.0	0.0	0.0	0.0	0.0	0.0	0.0	0.0	0.0	0.0	0.0	0.0	0.0
BEGAIN	57596	symbol	H. sapiens	57596	H. sapiens	BEGAIN	brain enriched guanylate kinase associated				Cytosol;Golgi apparatus;Nucleus(Uncertain)				0.0	0.0	0.0	0.0	0.0	0.0	0.0	0.0	0.0	0.0	0.0	0.0	0.0	0.0	0.0	0.0	0.0	0.0	0.0	0.0
BICD1	636	symbol	H. sapiens	636	H. sapiens	BICD1	BICD cargo adaptor 1	GO:1904781 positive regulation of protein localization to centrosome;GO:1900275 negative regulation of phospholipase C activity;GO:1900737 negative regulation of phospholipase C-activating G-protein coupled receptor signaling pathway			Vesicles(Approved)				0.0	1.0	0.0	0.0	1.0	0.0	0.0	0.0	0.0	0.0	0.0	0.0	0.0	0.0	1.0	0.0	0.0	0.0	0.0	0.0
BLCAP	10904	symbol	H. sapiens	10904	H. sapiens	BLCAP	BLCAP, apoptosis inducing factor	GO:0030262 apoptotic nuclear changes;GO:0006921 cellular component disassembly involved in execution phase of apoptosis;GO:0097194 execution phase of apoptosis			Nucleoli(Approved)			(M5939)HALLMARK P53 PATHWAY	0.0	0.0	0.0	0.0	0.0	0.0	0.0	0.0	0.0	0.0	0.0	0.0	0.0	0.0	0.0	0.0	0.0	0.0	0.0	0.0
BLVRA	644	symbol	H. sapiens	644	H. sapiens	BLVRA	biliverdin reductase A	GO:0042167 heme catabolic process;GO:0006787 porphyrin-containing compound catabolic process;GO:0033015 tetrapyrrole catabolic process		Enzymes/ENZYME proteins/Oxidoreductases	Cytosol(Supported)	NADH (Zinc ion binding)		(M5935)HALLMARK FATTY ACID METABOLISM; (M5945)HALLMARK HEME METABOLISM	0.0	0.0	0.0	0.0	0.0	0.0	0.0	0.0	0.0	0.0	0.0	0.0	0.0	0.0	0.0	0.0	0.0	0.0	0.0	0.0
BLVRB	645	symbol	H. sapiens	645	H. sapiens	BLVRB	biliverdin reductase B	GO:0042167 heme catabolic process;GO:0006787 porphyrin-containing compound catabolic process;GO:0033015 tetrapyrrole catabolic process		Enzymes/ENZYME proteins/Oxidoreductases	Cytosol(Supported)Nucleoplasm;Plasma membrane(Approved)	Riboflavin (Riboflavin reductase (nadph) activity);NADH (Riboflavin reductase (nadph) activity);Biliverdine Ix Alpha (Riboflavin reductase (nadph) activity);Riboflavin Monophosphate (Riboflavin reductase (nadph) activity);2'-Monophosphoadenosine 5'-Diphosphoribose (Riboflavin reductase (nadph) activity);7,8-dimethylalloxazine (Riboflavin reductase (nadph) activity);Mesobiliverdin Iv Alpha (Ribofl…		(M5906)HALLMARK ESTROGEN RESPONSE EARLY; (M5907)HALLMARK ESTROGEN RESPONSE LATE; (M5934)HALLMARK XENOBIOTIC METABOLISM	0.0	0.0	0.0	0.0	0.0	0.0	0.0	0.0	0.0	0.0	0.0	0.0	0.0	0.0	0.0	0.0	0.0	0.0	0.0	0.0
BMF	90427	symbol	H. sapiens	90427	H. sapiens	BMF	Bcl2 modifying factor	GO:0001844 protein insertion into mitochondrial membrane involved in apoptotic signaling pathway;GO:0097345 mitochondrial outer membrane permeabilization;GO:0032464 positive regulation of protein homooligomerization			Nucleoplasm(Approved)			(M5902)HALLMARK APOPTOSIS	0.0	1.0	0.0	0.0	0.0	0.0	0.0	0.0	1.0	0.0	0.0	0.0	0.0	0.0	0.0	0.0	0.0	0.0	0.0	0.0
BMP4	652	symbol	H. sapiens	652	H. sapiens	BMP4	bone morphogenetic protein 4	GO:0072097 negative regulation of branch elongation involved in ureteric bud branching by BMP signaling pathway;GO:0072096 negative regulation of branch elongation involved in ureteric bud branching;GO:0072095 regulation of branch elongation involved in ureteric bud branching					(M181)PID BMP PATHWAY; (M5883)NABA SECRETED FACTORS; (M5885)NABA MATRISOME ASSOCIATED		1.0	0.0	1.0	1.0	1.0	1.0	0.0	1.0	1.0	0.0	0.0	0.0	1.0	0.0	1.0	0.0	0.0	0.0	1.0	0.0
BMPR1B	658	symbol	H. sapiens	658	H. sapiens	BMPR1B	bone morphogenetic protein receptor type 1B	GO:0001550 ovarian cumulus expansion;GO:0048165 fused antrum stage;GO:0001547 antral ovarian follicle growth	TKL Ser/Thr protein kinase family	CD markers;Enzymes/{ENZYME proteins/Transferases,Kinases/TKL Ser/Thr protein kinases}			(M181)PID BMP PATHWAY	(M5908)HALLMARK ANDROGEN RESPONSE; (M5935)HALLMARK FATTY ACID METABOLISM; (M5956)HALLMARK KRAS SIGNALING DN	1.0	0.0	0.0	0.0	0.0	1.0	0.0	0.0	1.0	0.0	0.0	0.0	0.0	0.0	0.0	0.0	0.0	0.0	0.0	0.0
BNC2	54796	symbol	H. sapiens	54796	H. sapiens	BNC2	basonuclin 2	GO:0003416 endochondral bone growth;GO:0043586 tongue development;GO:0098868 bone growth		Transcription factors/Zinc-coordinating DNA-binding domains	Nucleoplasm(Supported)				0.0	0.0	0.0	0.0	0.0	0.0	0.0	0.0	0.0	0.0	0.0	0.0	0.0	0.0	0.0	0.0	0.0	0.0	0.0	0.0
BPHL	670	symbol	H. sapiens	670	H. sapiens	BPHL	biphenyl hydrolase like	GO:0006805 xenobiotic metabolic process;GO:0071466 cellular response to xenobiotic stimulus;GO:0009410 response to xenobiotic stimulus			Mitochondria(Supported)	L-Tyrosinamide (Hydrolase activity)		(M5935)HALLMARK FATTY ACID METABOLISM; (M5934)HALLMARK XENOBIOTIC METABOLISM	0.0	0.0	0.0	0.0	0.0	0.0	0.0	0.0	0.0	0.0	0.0	0.0	0.0	0.0	0.0	0.0	0.0	0.0	0.0	0.0
BRE	9577	gene_synonym	H. sapiens	9577	H. sapiens	BABAM2	BRISC and BRCA1 A complex member 2	GO:0072425 signal transduction involved in G2 DNA damage checkpoint;GO:0072422 signal transduction involved in DNA damage checkpoint;GO:0031572 G2 DNA damage checkpoint			Cytosol(Supported)				0.0	0.0	0.0	1.0	0.0	0.0	0.0	0.0	0.0	1.0	0.0	0.0	0.0	0.0	0.0	0.0	0.0	0.0	0.0	0.0
BRF1	2972	symbol	H. sapiens	2972	H. sapiens	BRF1	BRF1, RNA polymerase III transcription initiation factor subunit	GO:0045945 positive regulation of transcription by RNA polymerase III;GO:0009304 tRNA transcription;GO:0006384 transcription initiation from RNA polymerase III promoter			Nuclear bodies;Nucleoplasm(Approved)				0.0	0.0	0.0	0.0	0.0	0.0	0.0	0.0	0.0	0.0	0.0	0.0	0.0	0.0	0.0	0.0	0.0	0.0	0.0	0.0
BRI3	25798	symbol	H. sapiens	25798	H. sapiens	BRI3	brain protein I3	GO:0043312 neutrophil degranulation;GO:0002283 neutrophil activation involved in immune response;GO:0042119 neutrophil activation							0.0	0.0	0.0	0.0	0.0	0.0	0.0	0.0	0.0	0.0	1.0	0.0	0.0	0.0	0.0	0.0	0.0	0.0	0.0	0.0
BRSK2	9024	symbol	H. sapiens	9024	H. sapiens	BRSK2	BR serine/threonine kinase 2	GO:1904152 regulation of retrograde protein transport, ER to cytosol;GO:0090176 microtubule cytoskeleton organization involved in establishment of planar polarity;GO:2000807 regulation of synaptic vesicle clustering	CAMK Ser/Thr protein kinase family	Enzymes/{ENZYME proteins/Transferases,Kinases/CAMK Ser/Thr protein kinases}	Golgi apparatus(Approved)		(M87)PID LKB1 PATHWAY		1.0	1.0	0.0	1.0	0.0	0.0	0.0	1.0	1.0	0.0	0.0	0.0	0.0	0.0	1.0	0.0	0.0	0.0	0.0	0.0
BSN	8927	symbol	H. sapiens	8927	H. sapiens	BSN	bassoon presynaptic cytomatrix protein	GO:0099526 presynapse to nucleus signaling pathway;GO:0098928 presynaptic signal transduction;GO:0035418 protein localization to synapse							0.0	0.0	0.0	0.0	0.0	0.0	0.0	0.0	0.0	0.0	0.0	0.0	0.0	0.0	0.0	0.0	0.0	0.0	0.0	0.0
BST2	684	symbol	H. sapiens	684	H. sapiens	BST2	bone marrow stromal cell antigen 2	GO:0002737 negative regulation of plasmacytoid dendritic cell cytokine production;GO:1901253 negative regulation of intracellular transport of viral material;GO:0002736 regulation of plasmacytoid dendritic cell cytokine production		CD markers	Cytosol;Golgi apparatus;Plasma membrane(Supported)			(M5911)HALLMARK INTERFERON ALPHA RESPONSE; (M5913)HALLMARK INTERFERON GAMMA RESPONSE; (M5932)HALLMARK INFLAMMATORY RESPONSE	0.0	1.0	1.0	0.0	1.0	0.0	0.0	0.0	1.0	0.0	1.0	0.0	0.0	0.0	0.0	0.0	0.0	0.0	0.0	0.0
BTBD1	53339	symbol	H. sapiens	53339	H. sapiens	BTBD1	BTB domain containing 1	GO:0043687 post-translational protein modification;GO:0043393 regulation of protein binding;GO:0051098 regulation of binding							0.0	0.0	0.0	0.0	0.0	0.0	0.0	0.0	0.0	0.0	0.0	0.0	0.0	0.0	0.0	0.0	0.0	0.0	0.0	0.0
BTBD19	149478	symbol	H. sapiens	149478	H. sapiens	BTBD19	BTB domain containing 19								0.0	0.0	0.0	0.0	0.0	0.0	0.0	0.0	0.0	0.0	0.0	0.0	0.0	0.0	0.0	0.0	0.0	0.0	0.0	0.0
BTBD7	55727	symbol	H. sapiens	55727	H. sapiens	BTBD7	BTB domain containing 7	GO:0060693 regulation of branching involved in salivary gland morphogenesis;GO:0060445 branching involved in salivary gland morphogenesis;GO:0007435 salivary gland morphogenesis			Focal adhesion sites(Approved)				0.0	0.0	0.0	0.0	0.0	0.0	0.0	0.0	0.0	0.0	0.0	0.0	0.0	0.0	0.0	0.0	0.0	0.0	0.0	0.0
BTBD9	114781	symbol	H. sapiens	114781	H. sapiens	BTBD9	BTB domain containing 9	GO:0042748 circadian sleep/wake cycle, non-REM sleep;GO:0060586 multicellular organismal iron ion homeostasis;GO:1900242 regulation of synaptic vesicle endocytosis			Nucleoplasm(Approved)				0.0	0.0	0.0	0.0	0.0	0.0	0.0	0.0	0.0	0.0	0.0	0.0	0.0	0.0	1.0	0.0	0.0	0.0	0.0	0.0
BTN3A3	10384	symbol	H. sapiens	10384	H. sapiens	BTN3A3	butyrophilin subfamily 3 member A3	GO:0050852 T cell receptor signaling pathway;GO:0050851 antigen receptor-mediated signaling pathway;GO:0002456 T cell mediated immunity							0.0	0.0	0.0	0.0	0.0	0.0	0.0	0.0	0.0	0.0	0.0	0.0	0.0	0.0	0.0	0.0	0.0	0.0	0.0	0.0
BTRC	8945	symbol	H. sapiens	8945	H. sapiens	BTRC	beta-transducin repeat containing E3 ubiquitin protein ligase	GO:0060444 branching involved in mammary gland duct morphogenesis;GO:0033598 mammary gland epithelial cell proliferation;GO:0060603 mammary gland duct morphogenesis			Cytosol;Nucleoplasm;Plasma membrane(Approved)		(M5493)WNT SIGNALING	(M5945)HALLMARK HEME METABOLISM	0.0	0.0	0.0	1.0	0.0	0.0	0.0	0.0	1.0	0.0	0.0	0.0	0.0	0.0	0.0	0.0	0.0	0.0	0.0	0.0
BUB1	699	symbol	H. sapiens	699	H. sapiens	BUB1	BUB1 mitotic checkpoint serine/threonine kinase	GO:0007094 mitotic spindle assembly checkpoint;GO:0051754 meiotic sister chromatid cohesion, centromeric;GO:0071174 mitotic spindle checkpoint	Other	Enzymes/{ENZYME proteins/Transferases,Kinases}	Nucleoplasm(Supported)Cytosol(Approved)		(M14)PID AURORA B PATHWAY; (M129)PID PLK1 PATHWAY; (M19)PID P73PATHWAY	(M5951)HALLMARK SPERMATOGENESIS; (M5901)HALLMARK G2M CHECKPOINT; (M5893)HALLMARK MITOTIC SPINDLE	0.0	0.0	0.0	0.0	0.0	0.0	0.0	0.0	0.0	0.0	0.0	0.0	0.0	0.0	0.0	0.0	0.0	0.0	1.0	0.0
C10orf104	119504	gene_synonym	H. sapiens	119504	H. sapiens	ANAPC16	anaphase promoting complex subunit 16	GO:0031145 anaphase-promoting complex-dependent catabolic process;GO:0043161 proteasome-mediated ubiquitin-dependent protein catabolic process;GO:0006511 ubiquitin-dependent protein catabolic process			Cytosol(Supported)				0.0	0.0	0.0	0.0	0.0	0.0	0.0	0.0	0.0	0.0	0.0	0.0	0.0	0.0	0.0	0.0	0.0	0.0	0.0	0.0
C10orf107	219621	gene_synonym	H. sapiens	219621	H. sapiens	CABCOCO1	ciliary associated calcium binding coiled-coil 1				Centrosome;Cytosol;Nucleoplasm(Uncertain)				0.0	0.0	0.0	0.0	0.0	0.0	0.0	0.0	0.0	0.0	0.0	0.0	0.0	0.0	0.0	0.0	0.0	0.0	0.0	0.0
C10orf116	10974	gene_synonym	H. sapiens	10974	H. sapiens	ADIRF	adipogenesis regulatory factor	GO:0072719 cellular response to cisplatin;GO:0072718 response to cisplatin;GO:0045600 positive regulation of fat cell differentiation			Nucleoplasm(Supported)Cytosol(Approved)				0.0	0.0	0.0	0.0	0.0	0.0	0.0	0.0	0.0	0.0	0.0	0.0	0.0	0.0	0.0	0.0	0.0	0.0	0.0	0.0
C10orf26	54838	gene_synonym	H. sapiens	54838	H. sapiens	WBP1L	WW domain binding protein 1 like				Microtubules;Nucleoplasm(Approved)				0.0	0.0	0.0	0.0	0.0	0.0	0.0	0.0	0.0	0.0	0.0	0.0	0.0	0.0	0.0	0.0	0.0	0.0	0.0	0.0
C10orf46	143384	gene_synonym	H. sapiens	143384	H. sapiens	CACUL1	CDK2 associated cullin domain 1	GO:0000082 G1/S transition of mitotic cell cycle;GO:0045860 positive regulation of protein kinase activity;GO:0044843 cell cycle G1/S phase transition			Nucleoplasm(Approved)				0.0	0.0	0.0	1.0	0.0	0.0	0.0	0.0	0.0	0.0	0.0	0.0	0.0	0.0	0.0	0.0	0.0	0.0	0.0	0.0
C10orf90	118611	symbol	H. sapiens	118611	H. sapiens	C10orf90	chromosome 10 open reading frame 90				Cytosol(Supported)Nucleoplasm;Plasma membrane(Approved)				0.0	0.0	0.0	0.0	0.0	0.0	0.0	0.0	0.0	0.0	0.0	0.0	0.0	0.0	0.0	0.0	0.0	0.0	0.0	0.0
C10orf95	79946	symbol	H. sapiens	79946	H. sapiens	C10orf95	chromosome 10 open reading frame 95								0.0	0.0	0.0	0.0	0.0	0.0	0.0	0.0	0.0	0.0	0.0	0.0	0.0	0.0	0.0	0.0	0.0	0.0	0.0	0.0
C11orf84	144097	gene_synonym	H. sapiens	144097	H. sapiens	SPINDOC	spindlin interactor and repressor of chromatin binding	GO:0045892 negative regulation of transcription, DNA-templated;GO:1903507 negative regulation of nucleic acid-templated transcription;GO:1902679 negative regulation of RNA biosynthetic process			Nuclear speckles(Approved)				0.0	0.0	0.0	0.0	0.0	0.0	0.0	0.0	0.0	0.0	0.0	0.0	0.0	0.0	0.0	0.0	0.0	0.0	0.0	0.0
C11orf92	399948	gene_synonym	H. sapiens	399948	H. sapiens	COLCA1	colorectal cancer associated 1								0.0	0.0	0.0	0.0	0.0	0.0	0.0	0.0	0.0	0.0	0.0	0.0	0.0	0.0	0.0	0.0	0.0	0.0	0.0	0.0
C11orf93	120376	gene_synonym	H. sapiens	120376	H. sapiens	COLCA2	colorectal cancer associated 2								0.0	0.0	0.0	0.0	0.0	0.0	0.0	0.0	0.0	0.0	0.0	0.0	0.0	0.0	0.0	0.0	0.0	0.0	0.0	0.0
C12orf34	84915	gene_synonym	H. sapiens	84915	H. sapiens	FAM222A	family with sequence similarity 222 member A				Focal adhesion sites;Mitochondria;Nucleoplasm;Plasma membrane(Approved)				0.0	0.0	0.0	0.0	0.0	0.0	0.0	0.0	0.0	0.0	0.0	0.0	0.0	0.0	0.0	0.0	0.0	0.0	0.0	0.0
C12orf62	84987	gene_synonym	H. sapiens	84987	H. sapiens	COX14	cytochrome c oxidase assembly factor COX14	GO:0033617 mitochondrial respiratory chain complex IV assembly;GO:0008535 respiratory chain complex IV assembly;GO:0017004 cytochrome complex assembly			Mitochondria(Supported)				0.0	0.0	0.0	0.0	0.0	0.0	0.0	0.0	0.0	0.0	0.0	0.0	0.0	0.0	0.0	0.0	0.0	0.0	0.0	0.0
C12orf74	338809	symbol	H. sapiens	338809	H. sapiens	C12orf74	chromosome 12 open reading frame 74								0.0	0.0	0.0	0.0	0.0	0.0	0.0	0.0	0.0	0.0	0.0	0.0	0.0	0.0	0.0	0.0	0.0	0.0	0.0	0.0
C13orf18	80183	gene_synonym	H. sapiens	80183	H. sapiens	RUBCNL	RUN and cysteine rich domain containing beclin 1 interacting protein like				Cytosol(Supported)				0.0	0.0	0.0	0.0	0.0	0.0	0.0	0.0	0.0	0.0	0.0	0.0	0.0	0.0	0.0	0.0	0.0	0.0	0.0	0.0
C13orf31	144811	gene_synonym	H. sapiens	144811	H. sapiens	LACC1	laccase domain containing 1								0.0	0.0	0.0	0.0	0.0	0.0	0.0	0.0	0.0	0.0	0.0	0.0	0.0	0.0	0.0	0.0	0.0	0.0	0.0	0.0
C14orf166B	145497	gene_synonym	H. sapiens	145497	H. sapiens	LRRC74A	leucine rich repeat containing 74A								0.0	0.0	0.0	0.0	0.0	0.0	0.0	0.0	0.0	0.0	0.0	0.0	0.0	0.0	0.0	0.0	0.0	0.0	0.0	0.0
C14orf181						None	None	None	None	None	None	None	None	None	nan	nan	nan	nan	nan	nan	nan	nan	nan	nan	nan	nan	nan	nan	nan	nan	nan	nan	nan	nan
C14orf43	91748	gene_synonym	H. sapiens	91748	H. sapiens	ELMSAN1	ELM2 and Myb/SANT domain containing 1	GO:0006357 regulation of transcription by RNA polymerase II;GO:0006366 transcription by RNA polymerase II;GO:0006355 regulation of transcription, DNA-templated		Transcription factors/Helix-turn-helix domains	Nucleoplasm(Enhanced)				0.0	0.0	0.0	0.0	0.0	0.0	0.0	0.0	0.0	0.0	0.0	0.0	0.0	0.0	0.0	0.0	0.0	0.0	0.0	0.0
C14orf72	145200	gene_synonym	H. sapiens	145200	H. sapiens	LINC00239	long intergenic non-protein coding RNA 239								0.0	0.0	0.0	0.0	0.0	0.0	0.0	0.0	0.0	0.0	0.0	0.0	0.0	0.0	0.0	0.0	0.0	0.0	0.0	0.0
C15orf56	644809	symbol	H. sapiens	644809	H. sapiens	C15orf56	chromosome 15 open reading frame 56								0.0	0.0	0.0	0.0	0.0	0.0	0.0	0.0	0.0	0.0	0.0	0.0	0.0	0.0	0.0	0.0	0.0	0.0	0.0	0.0
C16orf54	283897	symbol	H. sapiens	283897	H. sapiens	C16orf54	chromosome 16 open reading frame 54								0.0	0.0	0.0	0.0	0.0	0.0	0.0	0.0	0.0	0.0	0.0	0.0	0.0	0.0	0.0	0.0	0.0	0.0	0.0	0.0
C16orf68	79091	gene_synonym	H. sapiens	79091	H. sapiens	METTL22	methyltransferase like 22	GO:0018022 peptidyl-lysine methylation;GO:0006479 protein methylation;GO:0008213 protein alkylation			Nucleoli;Nucleus(Supported)				0.0	0.0	0.0	0.0	0.0	0.0	0.0	0.0	0.0	1.0	0.0	0.0	0.0	0.0	0.0	0.0	0.0	0.0	0.0	0.0
C16orf72	29035	symbol	H. sapiens	29035	H. sapiens	C16orf72	chromosome 16 open reading frame 72				Nucleoplasm;Vesicles(Approved)				0.0	0.0	0.0	0.0	0.0	0.0	0.0	0.0	0.0	0.0	0.0	0.0	0.0	0.0	0.0	0.0	0.0	0.0	0.0	0.0
C16orf80	29105	gene_synonym	H. sapiens	29105	H. sapiens	CFAP20	cilia and flagella associated protein 20	GO:0060296 regulation of cilium beat frequency involved in ciliary motility;GO:0060295 regulation of cilium movement involved in cell motility;GO:1902019 regulation of cilium-dependent cell motility			Nucleus(Supported)				0.0	0.0	0.0	0.0	0.0	0.0	0.0	0.0	0.0	0.0	0.0	0.0	0.0	0.0	0.0	0.0	0.0	0.0	0.0	0.0
C17orf46	124783	gene_synonym	H. sapiens	124783	H. sapiens	SPATA32	spermatogenesis associated 32	GO:0007283 spermatogenesis;GO:0048232 male gamete generation;GO:0007276 gamete generation							0.0	0.0	0.0	0.0	0.0	0.0	0.0	0.0	0.0	0.0	0.0	0.0	0.0	0.0	0.0	0.0	0.0	0.0	0.0	0.0
C17orf79	55352	gene_synonym	H. sapiens	55352	H. sapiens	COPRS	coordinator of PRMT5 and differentiation stimulator	GO:0043985 histone H4-R3 methylation;GO:0034969 histone arginine methylation;GO:0018216 peptidyl-arginine methylation			Cytosol;Nucleus;Plasma membrane(Supported)				0.0	0.0	0.0	0.0	0.0	0.0	0.0	0.0	0.0	1.0	0.0	0.0	0.0	0.0	0.0	0.0	0.0	0.0	0.0	0.0
C17orf87	388325	gene_synonym	H. sapiens	388325	H. sapiens	SCIMP	SLP adaptor and CSK interacting membrane protein	GO:0070374 positive regulation of ERK1 and ERK2 cascade;GO:0007127 meiosis I;GO:0070372 regulation of ERK1 and ERK2 cascade							0.0	0.0	0.0	1.0	0.0	0.0	0.0	0.0	0.0	0.0	0.0	0.0	0.0	0.0	0.0	0.0	0.0	0.0	0.0	0.0
C17orf96	100170841	gene_synonym	H. sapiens	100170841	H. sapiens	EPOP	elongin BC and polycomb repressive complex 2 associated protein	GO:0035616 histone H2B conserved C-terminal lysine deubiquitination;GO:0016578 histone deubiquitination;GO:0048663 neuron fate commitment			Nucleoplasm(Supported)Cytoplasmic bodies;Cytosol(Approved)				0.0	0.0	0.0	0.0	0.0	0.0	0.0	0.0	0.0	1.0	0.0	0.0	0.0	0.0	0.0	0.0	0.0	0.0	0.0	0.0
C18orf1	753	gene_synonym	H. sapiens	753	H. sapiens	LDLRAD4	low density lipoprotein receptor class A domain containing 4	GO:0010991 negative regulation of SMAD protein complex assembly;GO:0010990 regulation of SMAD protein complex assembly;GO:0060394 negative regulation of pathway-restricted SMAD protein phosphorylation			Vesicles(Supported)Nucleoplasm(Approved)				0.0	1.0	0.0	0.0	1.0	0.0	0.0	0.0	0.0	0.0	0.0	0.0	0.0	0.0	0.0	0.0	0.0	0.0	1.0	0.0
C19orf26	255057	gene_synonym	H. sapiens	255057	H. sapiens	CBARP	CACN subunit beta associated regulatory protein	GO:1901386 negative regulation of voltage-gated calcium channel activity;GO:0045955 negative regulation of calcium ion-dependent exocytosis;GO:1901020 negative regulation of calcium ion transmembrane transporter activity			Nucleoplasm(Approved)				0.0	0.0	0.0	0.0	0.0	0.0	0.0	1.0	0.0	0.0	1.0	0.0	0.0	0.0	0.0	0.0	0.0	0.0	0.0	0.0
C19orf28	126321	gene_synonym	H. sapiens	126321	H. sapiens	MFSD12	major facilitator superfamily domain containing 12				Mitochondria;Nucleoplasm(Approved)				0.0	0.0	0.0	0.0	0.0	0.0	0.0	0.0	0.0	0.0	0.0	0.0	0.0	0.0	0.0	0.0	0.0	0.0	0.0	0.0
C19orf38	255809	symbol	H. sapiens	255809	H. sapiens	C19orf38	chromosome 19 open reading frame 38				Cytosol;Golgi apparatus;Plasma membrane(Uncertain)				0.0	0.0	0.0	0.0	0.0	0.0	0.0	0.0	0.0	0.0	0.0	0.0	0.0	0.0	0.0	0.0	0.0	0.0	0.0	0.0
C19orf45	374877	gene_synonym	H. sapiens	374877	H. sapiens	TEX45	testis expressed 45								0.0	0.0	0.0	0.0	0.0	0.0	0.0	0.0	0.0	0.0	0.0	0.0	0.0	0.0	0.0	0.0	0.0	0.0	0.0	0.0
C19orf66	55337	symbol	H. sapiens	55337	H. sapiens	C19orf66	chromosome 19 open reading frame 66	GO:0034342 response to type III interferon;GO:0045071 negative regulation of viral genome replication;GO:1903901 negative regulation of viral life cycle			Cytosol;Nucleoplasm(Supported)				0.0	0.0	0.0	0.0	0.0	0.0	0.0	0.0	0.0	0.0	0.0	0.0	0.0	0.0	0.0	0.0	0.0	0.0	0.0	0.0
C1orf150	148823	gene_synonym	H. sapiens	148823	H. sapiens	GCSAML	germinal center associated signaling and motility like	GO:0050855 regulation of B cell receptor signaling pathway;GO:0050854 regulation of antigen receptor-mediated signaling pathway;GO:0050853 B cell receptor signaling pathway			Cytosol(Approved)				0.0	0.0	0.0	0.0	0.0	0.0	0.0	0.0	0.0	0.0	0.0	0.0	0.0	0.0	0.0	0.0	0.0	0.0	0.0	0.0
C1orf151	440574	gene_synonym	H. sapiens	440574	H. sapiens	MINOS1	mitochondrial inner membrane organizing system 1	GO:0008150 biological_process			Mitochondria(Supported)				0.0	0.0	0.0	0.0	0.0	0.0	0.0	0.0	0.0	0.0	0.0	0.0	0.0	0.0	0.0	0.0	0.0	0.0	0.0	0.0
C1orf204	284677	gene_synonym	H. sapiens	284677	H. sapiens	SNHG28	small nucleolar RNA host gene 28								0.0	0.0	0.0	0.0	0.0	0.0	0.0	0.0	0.0	0.0	0.0	0.0	0.0	0.0	0.0	0.0	0.0	0.0	0.0	0.0
C1orf228	339541	gene_synonym	H. sapiens	339541	H. sapiens	ARMH1	armadillo-like helical domain containing 1				Cytosol(Uncertain)				0.0	0.0	0.0	0.0	0.0	0.0	0.0	0.0	0.0	0.0	0.0	0.0	0.0	0.0	0.0	0.0	0.0	0.0	0.0	0.0
C1orf38	9473	gene_synonym	H. sapiens	9473	H. sapiens	THEMIS2	thymocyte selection associated family member 2	GO:0050852 T cell receptor signaling pathway;GO:0050851 antigen receptor-mediated signaling pathway;GO:0002429 immune response-activating cell surface receptor signaling pathway			Golgi apparatus(Approved)				0.0	0.0	0.0	0.0	0.0	0.0	0.0	0.0	0.0	0.0	0.0	0.0	0.0	0.0	0.0	0.0	0.0	0.0	0.0	0.0
C1orf52	148423	symbol	H. sapiens	148423	H. sapiens	C1orf52	chromosome 1 open reading frame 52				Nucleus(Enhanced)				0.0	0.0	0.0	0.0	0.0	0.0	0.0	0.0	0.0	0.0	0.0	0.0	0.0	0.0	0.0	0.0	0.0	0.0	0.0	0.0
C1orf53	388722	symbol	H. sapiens	388722	H. sapiens	C1orf53	chromosome 1 open reading frame 53				Aggresome;Vesicles(Approved)				0.0	0.0	0.0	0.0	0.0	0.0	0.0	0.0	0.0	0.0	0.0	0.0	0.0	0.0	0.0	0.0	0.0	0.0	0.0	0.0
C1orf65	164127	gene_synonym	H. sapiens	164127	H. sapiens	CCDC185	coiled-coil domain containing 185								0.0	0.0	0.0	0.0	0.0	0.0	0.0	0.0	0.0	0.0	0.0	0.0	0.0	0.0	0.0	0.0	0.0	0.0	0.0	0.0
C1orf83	127428	gene_synonym	H. sapiens	127428	H. sapiens	TCEANC2	transcription elongation factor A N-terminal and central domain containing 2	GO:0006351 transcription, DNA-templated;GO:0097659 nucleic acid-templated transcription;GO:0032774 RNA biosynthetic process			Nucleoplasm;Vesicles(Approved)				0.0	0.0	0.0	0.0	0.0	0.0	0.0	0.0	0.0	0.0	0.0	0.0	0.0	0.0	0.0	0.0	0.0	0.0	0.0	0.0
C1QTNF4	114900	symbol	H. sapiens	114900	H. sapiens	C1QTNF4	C1q and TNF related 4	GO:0070105 positive regulation of interleukin-6-mediated signaling pathway;GO:0070103 regulation of interleukin-6-mediated signaling pathway;GO:1904469 positive regulation of tumor necrosis factor secretion					(M5880)NABA ECM AFFILIATED; (M5885)NABA MATRISOME ASSOCIATED; (M5889)NABA MATRISOME		0.0	0.0	0.0	0.0	0.0	0.0	0.0	1.0	0.0	0.0	0.0	0.0	0.0	0.0	0.0	0.0	0.0	0.0	0.0	0.0
C1QTNF7	114905	symbol	H. sapiens	114905	H. sapiens	C1QTNF7	C1q and TNF related 7				Vesicles(Approved)		(M5880)NABA ECM AFFILIATED; (M5885)NABA MATRISOME ASSOCIATED; (M5889)NABA MATRISOME		0.0	0.0	0.0	0.0	0.0	0.0	0.0	0.0	0.0	0.0	0.0	0.0	0.0	0.0	0.0	0.0	0.0	0.0	0.0	0.0
C1QTNF8	390664	symbol	H. sapiens	390664	H. sapiens	C1QTNF8	C1q and TNF related 8						(M5880)NABA ECM AFFILIATED; (M5885)NABA MATRISOME ASSOCIATED; (M5889)NABA MATRISOME		0.0	0.0	0.0	0.0	0.0	0.0	0.0	0.0	0.0	0.0	0.0	0.0	0.0	0.0	0.0	0.0	0.0	0.0	0.0	0.0
C1RL	51279	symbol	H. sapiens	51279	H. sapiens	C1RL	complement C1r subcomponent like	GO:0006958 complement activation, classical pathway;GO:0002455 humoral immune response mediated by circulating immunoglobulin;GO:0031638 zymogen activation		Enzymes/Peptidases/Serine-type peptidases	Cytosol;Microtubules(Approved)				0.0	0.0	0.0	0.0	0.0	0.0	0.0	0.0	0.0	0.0	0.0	0.0	0.0	0.0	0.0	0.0	0.0	0.0	0.0	0.0
C20orf117	140710	gene_synonym	H. sapiens	140710	H. sapiens	SOGA1	suppressor of glucose, autophagy associated 1	GO:0045721 negative regulation of gluconeogenesis;GO:0006111 regulation of gluconeogenesis;GO:0008286 insulin receptor signaling pathway			Cytosol;Nucleoli(Approved)				0.0	0.0	0.0	0.0	0.0	0.0	0.0	0.0	0.0	0.0	0.0	0.0	1.0	0.0	0.0	0.0	1.0	0.0	0.0	0.0
C21orf33	8209	gene_synonym	H. sapiens	8209	H. sapiens	GATD3A	glutamine amidotransferase like class 1 domain containing 3A				Centrosome;Mitochondria(Approved)				0.0	0.0	0.0	0.0	0.0	0.0	0.0	0.0	0.0	0.0	0.0	0.0	0.0	0.0	0.0	0.0	0.0	0.0	0.0	0.0
C22orf15	150248	symbol	H. sapiens	150248	H. sapiens	C22orf15	chromosome 22 open reading frame 15								0.0	0.0	0.0	0.0	0.0	0.0	0.0	0.0	0.0	0.0	0.0	0.0	0.0	0.0	0.0	0.0	0.0	0.0	0.0	0.0
C22orf9	23313	gene_synonym	H. sapiens	23313	H. sapiens	KIAA0930	KIAA0930				Mitochondria;Nuclear membrane(Approved)				0.0	0.0	0.0	0.0	0.0	0.0	0.0	0.0	0.0	0.0	0.0	0.0	0.0	0.0	0.0	0.0	0.0	0.0	0.0	0.0
C2CD2	25966	symbol	H. sapiens	25966	H. sapiens	C2CD2	C2 calcium dependent domain containing 2				Nucleoplasm(Approved)				0.0	0.0	0.0	0.0	0.0	0.0	0.0	0.0	0.0	0.0	0.0	0.0	0.0	0.0	0.0	0.0	0.0	0.0	0.0	0.0
C2CD4A	145741	symbol	H. sapiens	145741	H. sapiens	C2CD4A	C2 calcium dependent domain containing 4A								0.0	0.0	0.0	0.0	0.0	0.0	0.0	0.0	0.0	0.0	0.0	0.0	0.0	0.0	0.0	0.0	0.0	0.0	0.0	0.0
C2orf39	92749	gene_synonym	H. sapiens	92749	H. sapiens	DRC1	dynein regulatory complex subunit 1	GO:0003352 regulation of cilium movement;GO:0070286 axonemal dynein complex assembly;GO:0060285 cilium-dependent cell motility						(M5947)HALLMARK IL2 STAT5 SIGNALING	0.0	0.0	0.0	0.0	0.0	0.0	0.0	0.0	0.0	0.0	0.0	0.0	0.0	0.0	0.0	0.0	0.0	0.0	0.0	0.0
C3orf21	152002	gene_synonym	H. sapiens	152002	H. sapiens	XXYLT1	xyloside xylosyltransferase 1	GO:0016266 O-glycan processing;GO:0006493 protein O-linked glycosylation;GO:0006486 protein glycosylation		Enzymes/ENZYME proteins/Transferases					0.0	0.0	0.0	0.0	0.0	0.0	0.0	0.0	0.0	0.0	0.0	0.0	0.0	0.0	0.0	0.0	0.0	0.0	0.0	0.0
C3orf26	84319	gene_synonym	H. sapiens	84319	H. sapiens	CMSS1	cms1 ribosomal small subunit homolog (yeast)				Mitochondria;Nuclear membrane;Nucleoli;Nucleus(Approved)				0.0	0.0	0.0	0.0	0.0	0.0	0.0	0.0	0.0	0.0	0.0	0.0	0.0	0.0	0.0	0.0	0.0	0.0	0.0	0.0
C3orf37	56941	gene_synonym	H. sapiens	56941	H. sapiens	HMCES	5-hydroxymethylcytosine binding, ES cell specific	GO:0006508 proteolysis;GO:0019538 protein metabolic process;GO:1901564 organonitrogen compound metabolic process			Nucleus(Approved)				0.0	0.0	0.0	0.0	0.0	0.0	0.0	0.0	0.0	0.0	0.0	0.0	0.0	0.0	0.0	0.0	0.0	0.0	0.0	0.0
C3orf42	84657	gene_synonym	H. sapiens	84657	H. sapiens	LINC00852	long intergenic non-protein coding RNA 852								0.0	0.0	0.0	0.0	0.0	0.0	0.0	0.0	0.0	0.0	0.0	0.0	0.0	0.0	0.0	0.0	0.0	0.0	0.0	0.0
C3orf59	151963	gene_synonym	H. sapiens	151963	H. sapiens	MB21D2	Mab-21 domain containing 2				Cytosol(Approved)				0.0	0.0	0.0	0.0	0.0	0.0	0.0	0.0	0.0	0.0	0.0	0.0	0.0	0.0	0.0	0.0	0.0	0.0	0.0	0.0
C4orf10	317648	gene_synonym	H. sapiens	317648	H. sapiens	NOP14-AS1	NOP14 antisense RNA 1								0.0	0.0	0.0	0.0	0.0	0.0	0.0	0.0	0.0	0.0	0.0	0.0	0.0	0.0	0.0	0.0	0.0	0.0	0.0	0.0
C4orf38	152641	gene_synonym	H. sapiens	152641	H. sapiens	WWC2-AS2	WWC2 antisense RNA 2								0.0	0.0	0.0	0.0	0.0	0.0	0.0	0.0	0.0	0.0	0.0	0.0	0.0	0.0	0.0	0.0	0.0	0.0	0.0	0.0
C5orf32	84418	gene_synonym	H. sapiens	84418	H. sapiens	CYSTM1	cysteine rich transmembrane module containing 1	GO:0043312 neutrophil degranulation;GO:0002283 neutrophil activation involved in immune response;GO:0042119 neutrophil activation							0.0	0.0	0.0	0.0	0.0	0.0	0.0	0.0	0.0	0.0	1.0	0.0	0.0	0.0	0.0	0.0	0.0	0.0	0.0	0.0
C5orf49	134121	symbol	H. sapiens	134121	H. sapiens	C5orf49	chromosome 5 open reading frame 49								0.0	0.0	0.0	0.0	0.0	0.0	0.0	0.0	0.0	0.0	0.0	0.0	0.0	0.0	0.0	0.0	0.0	0.0	0.0	0.0
C5orf56	441108	symbol	H. sapiens	441108	H. sapiens	C5orf56	chromosome 5 open reading frame 56								0.0	0.0	0.0	0.0	0.0	0.0	0.0	0.0	0.0	0.0	0.0	0.0	0.0	0.0	0.0	0.0	0.0	0.0	0.0	0.0
C6orf105	84830	gene_synonym	H. sapiens	84830	H. sapiens	ADTRP	androgen dependent TFPI regulating protein	GO:0042758 long-chain fatty acid catabolic process;GO:0030195 negative regulation of blood coagulation;GO:1900047 negative regulation of hemostasis			Nucleoli(Uncertain)				0.0	0.0	0.0	0.0	0.0	0.0	0.0	0.0	0.0	0.0	0.0	1.0	1.0	0.0	0.0	0.0	0.0	0.0	0.0	0.0
C6orf136	221545	symbol	H. sapiens	221545	H. sapiens	C6orf136	chromosome 6 open reading frame 136								0.0	0.0	0.0	0.0	0.0	0.0	0.0	0.0	0.0	0.0	0.0	0.0	0.0	0.0	0.0	0.0	0.0	0.0	0.0	0.0
C6orf145	221749	gene_synonym	H. sapiens	221749	H. sapiens	PXDC1	PX domain containing 1				Plasma membrane(Approved)				0.0	0.0	0.0	0.0	0.0	0.0	0.0	0.0	0.0	0.0	0.0	0.0	0.0	0.0	0.0	0.0	0.0	0.0	0.0	0.0
C6orf168	84553	gene_synonym	H. sapiens	84553	H. sapiens	FAXC	failed axon connections homolog				Nucleoplasm(Approved)				0.0	0.0	0.0	0.0	0.0	0.0	0.0	0.0	0.0	0.0	0.0	0.0	0.0	0.0	0.0	0.0	0.0	0.0	0.0	0.0
C6orf186	728464	gene_synonym	H. sapiens	728464	H. sapiens	METTL24	methyltransferase like 24	GO:0032259 methylation;GO:0008152 metabolic process;GO:0008150 biological_process							0.0	0.0	0.0	0.0	0.0	0.0	0.0	0.0	0.0	0.0	0.0	0.0	0.0	0.0	0.0	0.0	0.0	0.0	0.0	0.0
C6orf223	221416	symbol	H. sapiens	221416	H. sapiens	C6orf223	chromosome 6 open reading frame 223				Nucleoli fibrillar center(Approved)				0.0	0.0	0.0	0.0	0.0	0.0	0.0	0.0	0.0	0.0	0.0	0.0	0.0	0.0	0.0	0.0	0.0	0.0	0.0	0.0
C6orf25	80739	gene_synonym	H. sapiens	80739	H. sapiens	MPIG6B	megakaryocyte and platelet inhibitory receptor G6b	GO:0035855 megakaryocyte development;GO:0030220 platelet formation;GO:0036344 platelet morphogenesis			Golgi apparatus(Uncertain)				1.0	0.0	0.0	0.0	0.0	0.0	0.0	0.0	0.0	0.0	0.0	1.0	0.0	0.0	0.0	0.0	0.0	0.0	0.0	0.0
C6orf27	80737	gene_synonym	H. sapiens	80737	H. sapiens	VWA7	von Willebrand factor A domain containing 7	GO:0008150 biological_process			Cytosol;Plasma membrane(Approved)		(M3008)NABA ECM GLYCOPROTEINS; (M5884)NABA CORE MATRISOME; (M5889)NABA MATRISOME		0.0	0.0	0.0	0.0	0.0	0.0	0.0	0.0	0.0	0.0	0.0	0.0	0.0	0.0	0.0	0.0	0.0	0.0	0.0	0.0
C6orf47	57827	symbol	H. sapiens	57827	H. sapiens	C6orf47	chromosome 6 open reading frame 47				Cytosol(Approved)				0.0	0.0	0.0	0.0	0.0	0.0	0.0	0.0	0.0	0.0	0.0	0.0	0.0	0.0	0.0	0.0	0.0	0.0	0.0	0.0
C6orf89	221477	symbol	H. sapiens	221477	H. sapiens	C6orf89	chromosome 6 open reading frame 89	GO:1901727 positive regulation of histone deacetylase activity;GO:1901725 regulation of histone deacetylase activity;GO:0031065 positive regulation of histone deacetylation							0.0	1.0	0.0	0.0	0.0	0.0	0.0	0.0	0.0	1.0	0.0	1.0	0.0	0.0	0.0	0.0	0.0	1.0	0.0	0.0
C7orf31	136895	symbol	H. sapiens	136895	H. sapiens	C7orf31	chromosome 7 open reading frame 31				Mitochondria;Nucleoplasm(Approved)				0.0	0.0	0.0	0.0	0.0	0.0	0.0	0.0	0.0	0.0	0.0	0.0	0.0	0.0	0.0	0.0	0.0	0.0	0.0	0.0
C7orf41	222166	gene_synonym	H. sapiens	222166	H. sapiens	MTURN	maturin, neural progenitor differentiation regulator homolog	GO:0007275 multicellular organism development;GO:0048856 anatomical structure development;GO:0032502 developmental process			Cytosol(Approved)				0.0	0.0	0.0	0.0	0.0	0.0	0.0	0.0	0.0	0.0	0.0	0.0	0.0	0.0	0.0	0.0	0.0	0.0	0.0	0.0
C7orf50	84310	symbol	H. sapiens	84310	H. sapiens	C7orf50	chromosome 7 open reading frame 50				Nucleoli;Nucleus(Approved)				0.0	0.0	0.0	0.0	0.0	0.0	0.0	0.0	0.0	0.0	0.0	0.0	0.0	0.0	0.0	0.0	0.0	0.0	0.0	0.0
C7orf65	401335	symbol	H. sapiens	401335	H. sapiens	C7orf65	chromosome 7 open reading frame 65								0.0	0.0	0.0	0.0	0.0	0.0	0.0	0.0	0.0	0.0	0.0	0.0	0.0	0.0	0.0	0.0	0.0	0.0	0.0	0.0
C8orf42	157695	gene_synonym	H. sapiens	157695	H. sapiens	TDRP	testis development related protein	GO:0007283 spermatogenesis;GO:0048232 male gamete generation;GO:0007276 gamete generation			Cytosol(Supported)Vesicles(Approved)				0.0	0.0	0.0	0.0	0.0	0.0	0.0	0.0	0.0	0.0	0.0	0.0	0.0	0.0	0.0	0.0	0.0	0.0	0.0	0.0
C8orf73	642475	gene_synonym	H. sapiens	642475	H. sapiens	MROH6	maestro heat like repeat family member 6				Nucleus(Approved)				0.0	0.0	0.0	0.0	0.0	0.0	0.0	0.0	0.0	0.0	0.0	0.0	0.0	0.0	0.0	0.0	0.0	0.0	0.0	0.0
C9orf103	414328	gene_synonym	H. sapiens	414328	H. sapiens	IDNK	IDNK, gluconokinase	GO:0046177 D-gluconate catabolic process;GO:0046176 aldonic acid catabolic process;GO:0019521 D-gluconate metabolic process		Enzymes/ENZYME proteins/Transferases	Cytosol;Mitochondria(Approved)				0.0	0.0	0.0	0.0	0.0	0.0	0.0	0.0	0.0	0.0	0.0	0.0	0.0	0.0	0.0	0.0	0.0	0.0	0.0	0.0
C9orf106	414318	symbol	H. sapiens	414318	H. sapiens	C9orf106	chromosome 9 open reading frame 106 (putative)								0.0	0.0	0.0	0.0	0.0	0.0	0.0	0.0	0.0	0.0	0.0	0.0	0.0	0.0	0.0	0.0	0.0	0.0	0.0	0.0
C9orf89	84270	gene_synonym	H. sapiens	84270	H. sapiens	CARD19	caspase recruitment domain family member 19	GO:0043124 negative regulation of I-kappaB kinase/NF-kappaB signaling;GO:0043122 regulation of I-kappaB kinase/NF-kappaB signaling;GO:0007249 I-kappaB kinase/NF-kappaB signaling			Mitochondria(Supported)				0.0	0.0	0.0	0.0	1.0	0.0	0.0	0.0	0.0	0.0	0.0	0.0	0.0	0.0	0.0	0.0	0.0	0.0	0.0	0.0
C9orf98	158067	gene_synonym	H. sapiens	158067	H. sapiens	AK8	adenylate kinase 8	GO:0046940 nucleoside monophosphate phosphorylation;GO:0015949 nucleobase-containing small molecule interconversion;GO:0021591 ventricular system development		Enzymes/ENZYME proteins/Transferases		Bis(Adenosine)-5'-Pentaphosphate (Nucleoside diphosphate kinase activity)			0.0	0.0	0.0	0.0	0.0	0.0	0.0	0.0	0.0	0.0	0.0	0.0	0.0	0.0	0.0	0.0	0.0	0.0	0.0	0.0
CA5A	763	symbol	H. sapiens	763	H. sapiens	CA5A	carbonic anhydrase 5A	GO:0015701 bicarbonate transport;GO:0015711 organic anion transport;GO:0006820 anion transport		Enzymes/ENZYME proteins/Lyases		Zonisamide (Zinc ion binding);Brinzolamide (Zinc ion binding);4-Methylimidazole (Zinc ion binding);Ellagic Acid (Zinc ion binding)			0.0	0.0	0.0	0.0	0.0	0.0	0.0	0.0	0.0	0.0	0.0	0.0	0.0	0.0	0.0	0.0	0.0	0.0	0.0	0.0
CA5B	11238	symbol	H. sapiens	11238	H. sapiens	CA5B	carbonic anhydrase 5B	GO:0015701 bicarbonate transport;GO:0015711 organic anion transport;GO:0006820 anion transport		Enzymes/ENZYME proteins/Lyases	Mitochondria(Supported)	Zonisamide (Zinc ion binding);Ellagic Acid (Zinc ion binding)			0.0	0.0	0.0	0.0	0.0	0.0	0.0	0.0	0.0	0.0	0.0	0.0	0.0	0.0	0.0	0.0	0.0	0.0	0.0	0.0
CA7	766	symbol	H. sapiens	766	H. sapiens	CA7	carbonic anhydrase 7	GO:0032849 positive regulation of cellular pH reduction;GO:0032847 regulation of cellular pH reduction;GO:0032230 positive regulation of synaptic transmission, GABAergic		Enzymes/ENZYME proteins/Lyases		Ethoxzolamide (Zinc ion binding);Methazolamide (Zinc ion binding);Acetazolamide (Zinc ion binding);Zonisamide (Zinc ion binding);Diclofenamide (Zinc ion binding);Ellagic Acid (Zinc ion binding)			0.0	0.0	0.0	0.0	0.0	0.0	0.0	0.0	0.0	0.0	0.0	0.0	0.0	0.0	0.0	0.0	0.0	0.0	0.0	0.0
CABLES1	91768	symbol	H. sapiens	91768	H. sapiens	CABLES1	Cdk5 and Abl enzyme substrate 1	GO:0051301 cell division;GO:0051726 regulation of cell cycle;GO:0007049 cell cycle			Nuclear bodies;Nucleus(Supported)		(M142)PID AJDISS 2PATHWAY; (M256)PID TAP63 PATHWAY		0.0	0.0	0.0	0.0	0.0	0.0	0.0	0.0	0.0	0.0	0.0	1.0	0.0	0.0	0.0	0.0	0.0	0.0	0.0	0.0
CACHD1	57685	symbol	H. sapiens	57685	H. sapiens	CACHD1	cache domain containing 1	GO:0006816 calcium ion transport;GO:0070838 divalent metal ion transport;GO:0072511 divalent inorganic cation transport			Nucleoli;Nucleus(Uncertain)				0.0	0.0	0.0	0.0	0.0	0.0	0.0	0.0	0.0	0.0	0.0	0.0	0.0	0.0	0.0	0.0	0.0	0.0	0.0	0.0
CACNA1F	778	symbol	H. sapiens	778	H. sapiens	CACNA1F	calcium voltage-gated channel subunit alpha1 F	GO:0050856 regulation of T cell receptor signaling pathway;GO:0050854 regulation of antigen receptor-mediated signaling pathway;GO:0050908 detection of light stimulus involved in visual perception		Transporters/Transporter channels and pores;Voltage-gated ion channels/Voltage-Gated Calcium Channels		Nimodipine (Voltage-gated calcium channel activity);Cinnarizine (Voltage-gated calcium channel activity);Verapamil (Voltage-gated calcium channel activity);Mibefradil (Voltage-gated calcium channel activity);Dronedarone (Voltage-gated calcium channel activity);Clevidipine (Voltage-gated calcium channel activity)		(M5956)HALLMARK KRAS SIGNALING DN	0.0	0.0	0.0	0.0	0.0	0.0	0.0	0.0	0.0	0.0	0.0	0.0	0.0	0.0	0.0	0.0	0.0	0.0	0.0	0.0
CACNB3	784	symbol	H. sapiens	784	H. sapiens	CACNB3	calcium voltage-gated channel auxiliary subunit beta 3	GO:1901843 positive regulation of high voltage-gated calcium channel activity;GO:1905788 negative regulation of detection of mechanical stimulus involved in sensory perception of touch;GO:1901387 positive regulation of voltage-gated calcium channel activity		Transporters/Accessory Factors Involved in Transport	Golgi apparatus;Vesicles(Approved)	Nimodipine (Voltage-gated calcium channel activity);Verapamil (Voltage-gated calcium channel activity);Mibefradil (Voltage-gated calcium channel activity);Dronedarone (Voltage-gated calcium channel activity)			0.0	0.0	0.0	0.0	0.0	0.0	0.0	1.0	0.0	0.0	0.0	0.0	0.0	0.0	1.0	0.0	0.0	0.0	0.0	0.0
CALHM2	51063	symbol	H. sapiens	51063	H. sapiens	CALHM2	calcium homeostasis modulator family member 2	GO:0098655 cation transmembrane transport;GO:0034220 ion transmembrane transport;GO:0006812 cation transport		Transporters/Transporter channels and pores	Cytosol;Mitochondria;Nucleoplasm(Approved)				0.0	0.0	0.0	0.0	0.0	0.0	0.0	0.0	0.0	0.0	0.0	0.0	0.0	0.0	0.0	0.0	0.0	0.0	0.0	0.0
CALR	811	symbol	H. sapiens	811	H. sapiens	CALR	calreticulin	GO:0002502 peptide antigen assembly with MHC class I protein complex;GO:1901164 negative regulation of trophoblast cell migration;GO:2000510 positive regulation of dendritic cell chemotaxis				Antihemophilic Factor (Recombinant) (Zinc ion binding);Tenecteplase (Zinc ion binding);Melatonin (Zinc ion binding)		(M5923)HALLMARK PI3K AKT MTOR SIGNALING; (M5922)HALLMARK UNFOLDED PROTEIN RESPONSE; (M5924)HALLMARK MTORC1 SIGNALING	1.0	1.0	1.0	0.0	0.0	0.0	1.0	0.0	0.0	0.0	0.0	0.0	1.0	0.0	0.0	1.0	0.0	0.0	0.0	0.0
CAMK1D	57118	symbol	H. sapiens	57118	H. sapiens	CAMK1D	calcium/calmodulin dependent protein kinase ID	GO:0090023 positive regulation of neutrophil chemotaxis;GO:0071624 positive regulation of granulocyte chemotaxis;GO:1902624 positive regulation of neutrophil migration	CAMK Ser/Thr protein kinase family	Enzymes/{ENZYME proteins/Transferases,Kinases/CAMK Ser/Thr protein kinases}	Cytosol;Nucleus(Approved)	N-(5-METHYL-1H-PYRAZOL-3-YL)-2-PHENYLQUINAZOLIN-4-AMINE (Calmodulin-dependent protein kinase activity)		(M5956)HALLMARK KRAS SIGNALING DN	1.0	0.0	0.0	0.0	0.0	0.0	0.0	0.0	1.0	0.0	0.0	0.0	0.0	0.0	0.0	0.0	0.0	0.0	0.0	0.0
CAMK2G	818	symbol	H. sapiens	818	H. sapiens	CAMK2G	calcium/calmodulin dependent protein kinase II gamma	GO:1901897 regulation of relaxation of cardiac muscle;GO:0014733 regulation of skeletal muscle adaptation;GO:0043501 skeletal muscle adaptation	CAMK Ser/Thr protein kinase family	Enzymes/{ENZYME proteins/Transferases,Kinases/CAMK Ser/Thr protein kinases}	Cell Junctions;Cytosol;Plasma membrane(Supported)	Bosutinib (Protein homodimerization activity);1-tert-butyl-3-(3-methylbenzyl)-1H-pyrazolo[3,4-d]pyrimidin-4-amine (Protein homodimerization activity)	(M16518)ST WNT CA2 CYCLIC GMP PATHWAY; (M266)PID NCADHERIN PATHWAY; (M161)PID IFNG PATHWAY		0.0	0.0	0.0	0.0	0.0	0.0	0.0	1.0	0.0	0.0	0.0	0.0	0.0	0.0	0.0	0.0	0.0	0.0	0.0	0.0
CAMKK1	84254	symbol	H. sapiens	84254	H. sapiens	CAMKK1	calcium/calmodulin dependent protein kinase kinase 1	GO:0045860 positive regulation of protein kinase activity;GO:0033674 positive regulation of kinase activity;GO:0045859 regulation of protein kinase activity	Other	Enzymes/{ENZYME proteins/Transferases,Kinases}	Cytosol(Supported)				0.0	0.0	0.0	1.0	0.0	0.0	0.0	0.0	0.0	0.0	0.0	0.0	0.0	0.0	0.0	0.0	0.0	0.0	0.0	0.0
CAMTA1	23261	symbol	H. sapiens	23261	H. sapiens	CAMTA1	calmodulin binding transcription activator 1	GO:0070886 positive regulation of calcineurin-NFAT signaling cascade;GO:0106058 positive regulation of calcineurin-mediated signaling;GO:0070884 regulation of calcineurin-NFAT signaling cascade			Cytosol(Supported)Nucleoli(Uncertain)				0.0	0.0	0.0	0.0	0.0	0.0	0.0	0.0	0.0	0.0	0.0	0.0	0.0	0.0	0.0	0.0	0.0	0.0	0.0	0.0
CANT1	124583	symbol	H. sapiens	124583	H. sapiens	CANT1	calcium activated nucleotidase 1	GO:0043312 neutrophil degranulation;GO:0002283 neutrophil activation involved in immune response;GO:0030166 proteoglycan biosynthetic process		Enzymes/ENZYME proteins/Hydrolases		Phosphomethylphosphonic Acid Guanosyl Ester (Uridine-diphosphatase activity);Tris (Uridine-diphosphatase activity)		(M5898)HALLMARK DNA REPAIR; (M5906)HALLMARK ESTROGEN RESPONSE EARLY	0.0	0.0	0.0	0.0	0.0	0.0	0.0	0.0	0.0	0.0	1.0	0.0	0.0	0.0	0.0	0.0	0.0	0.0	0.0	0.0
CAPZA1	829	symbol	H. sapiens	829	H. sapiens	CAPZA1	capping actin protein of muscle Z-line subunit alpha 1	GO:0051016 barbed-end actin filament capping;GO:0051693 actin filament capping;GO:0035722 interleukin-12-mediated signaling pathway							0.0	1.0	0.0	0.0	0.0	0.0	1.0	0.0	0.0	0.0	0.0	1.0	0.0	0.0	0.0	0.0	0.0	0.0	1.0	1.0
CARS	833	symbol	H. sapiens	833	H. sapiens	CARS	cysteinyl-tRNA synthetase	GO:0006423 cysteinyl-tRNA aminoacylation;GO:0006418 tRNA aminoacylation for protein translation;GO:0043039 tRNA aminoacylation		Enzymes/ENZYME proteins/Ligase	Cytosol(Enhanced)	L-Cysteine (Trna binding)			0.0	0.0	0.0	0.0	0.0	0.0	0.0	0.0	0.0	0.0	0.0	0.0	0.0	0.0	0.0	0.0	0.0	0.0	0.0	0.0
CASKIN1	57524	symbol	H. sapiens	57524	H. sapiens	CASKIN1	CASK interacting protein 1	GO:0007165 signal transduction;GO:0023052 signaling;GO:0007154 cell communication			Cytosol;Nucleus(Approved)				0.0	0.0	0.0	0.0	0.0	0.0	0.0	0.0	0.0	0.0	0.0	0.0	0.0	0.0	0.0	0.0	0.0	0.0	0.0	0.0
CASP6	839	symbol	H. sapiens	839	H. sapiens	CASP6	caspase 6	GO:0072734 cellular response to staurosporine;GO:0072733 response to staurosporine;GO:0071312 cellular response to alkaloid		Enzymes/{ENZYME proteins/Hydrolases,Peptidases/Cysteine-type peptidases}	Cytosol(Supported)Nucleus(Approved)		(M197)PID HIV NEF PATHWAY; (M220)PID CASPASE PATHWAY; (M153)PID P75 NTR PATHWAY	(M5902)HALLMARK APOPTOSIS; (M5891)HALLMARK HYPOXIA; (M5937)HALLMARK GLYCOLYSIS	0.0	0.0	0.0	0.0	0.0	0.0	0.0	0.0	0.0	0.0	0.0	0.0	1.0	0.0	0.0	0.0	0.0	0.0	0.0	0.0
CASP8	841	symbol	H. sapiens	841	H. sapiens	CASP8	caspase 8	GO:0039650 suppression by virus of host cysteine-type endopeptidase activity involved in apoptotic process;GO:0039513 suppression by virus of host catalytic activity;GO:0039516 modulation by virus of host catalytic activity		Enzymes/{ENZYME proteins/Hydrolases,Peptidases/Cysteine-type peptidases}	Cytosol(Enhanced)Nucleoplasm(Approved)		(M5060)SA FAS SIGNALING; (M7997)SA CASPASE CASCADE; (M79)PID TRAIL PATHWAY	(M5911)HALLMARK INTERFERON ALPHA RESPONSE; (M5902)HALLMARK APOPTOSIS; (M5913)HALLMARK INTERFERON GAMMA RESPONSE	0.0	1.0	1.0	0.0	1.0	0.0	0.0	1.0	1.0	0.0	0.0	0.0	0.0	0.0	1.0	0.0	0.0	1.0	0.0	0.0
CASS4	57091	symbol	H. sapiens	57091	H. sapiens	CASS4	Cas scaffold protein family member 4	GO:0090527 actin filament reorganization;GO:0031532 actin cytoskeleton reorganization;GO:0007015 actin filament organization							0.0	1.0	0.0	0.0	0.0	0.0	0.0	0.0	0.0	0.0	0.0	0.0	0.0	0.0	0.0	0.0	1.0	0.0	0.0	0.0
CBFB	865	symbol	H. sapiens	865	H. sapiens	CBFB	core-binding factor subunit beta	GO:0043378 positive regulation of CD8-positive, alpha-beta T cell differentiation;GO:0043376 regulation of CD8-positive, alpha-beta T cell differentiation;GO:0043371 negative regulation of CD4-positive, alpha-beta T cell differentiation			Cytosol;Nucleus(Approved)		(M166)PID ATF2 PATHWAY; (M167)PID AP1 PATHWAY; (M2)PID SMAD2 3NUCLEAR PATHWAY		0.0	0.0	1.0	0.0	0.0	0.0	1.0	0.0	0.0	0.0	0.0	0.0	1.0	0.0	0.0	0.0	0.0	0.0	0.0	0.0
CBL	867	symbol	H. sapiens	867	H. sapiens	CBL	Cbl proto-oncogene	GO:0035635 entry of bacterium into host cell;GO:0007175 negative regulation of epidermal growth factor-activated receptor activity;GO:0090650 cellular response to oxygen-glucose deprivation		Enzymes/ENZYME proteins/Transferases	Cytosol(Supported)		(M273)PID EPHA2 FWD PATHWAY; (M226)PID VEGFR1 PATHWAY; (M252)PID IL8 CXCR1 PATHWAY	(M5897)HALLMARK IL6 JAK STAT3 SIGNALING; (M5953)HALLMARK KRAS SIGNALING UP	0.0	0.0	0.0	1.0	1.0	0.0	0.0	0.0	0.0	0.0	1.0	0.0	0.0	0.0	0.0	0.0	1.0	0.0	0.0	1.0
CBLN3	643866	symbol	H. sapiens	643866	H. sapiens	CBLN3	cerebellin 3 precursor				Nucleus(Approved)		(M5883)NABA SECRETED FACTORS; (M5885)NABA MATRISOME ASSOCIATED; (M5889)NABA MATRISOME		0.0	0.0	0.0	0.0	0.0	0.0	0.0	0.0	0.0	0.0	0.0	0.0	0.0	0.0	0.0	0.0	0.0	0.0	0.0	0.0
CCDC12	151903	symbol	H. sapiens	151903	H. sapiens	CCDC12	coiled-coil domain containing 12				Nucleoplasm(Supported)				0.0	0.0	0.0	0.0	0.0	0.0	0.0	0.0	0.0	0.0	0.0	0.0	0.0	0.0	0.0	0.0	0.0	0.0	0.0	0.0
CCDC122	160857	symbol	H. sapiens	160857	H. sapiens	CCDC122	coiled-coil domain containing 122				Nucleus;Vesicles(Approved)				0.0	0.0	0.0	0.0	0.0	0.0	0.0	0.0	0.0	0.0	0.0	0.0	0.0	0.0	0.0	0.0	0.0	0.0	0.0	0.0
CCDC146	57639	symbol	H. sapiens	57639	H. sapiens	CCDC146	coiled-coil domain containing 146				Golgi apparatus;Vesicles(Approved)				0.0	0.0	0.0	0.0	0.0	0.0	0.0	0.0	0.0	0.0	0.0	0.0	0.0	0.0	0.0	0.0	0.0	0.0	0.0	0.0
CCDC22	28952	symbol	H. sapiens	28952	H. sapiens	CCDC22	coiled-coil domain containing 22	GO:0007253 cytoplasmic sequestering of NF-kappaB;GO:0006878 cellular copper ion homeostasis;GO:0042994 cytoplasmic sequestering of transcription factor			Cytosol;Nucleoplasm(Approved)				0.0	0.0	0.0	0.0	1.0	0.0	0.0	0.0	1.0	0.0	0.0	0.0	0.0	0.0	0.0	0.0	0.0	0.0	0.0	0.0
CCDC40	55036	symbol	H. sapiens	55036	H. sapiens	CCDC40	coiled-coil domain containing 40	GO:0036159 inner dynein arm assembly;GO:0035469 determination of pancreatic left/right asymmetry;GO:0071910 determination of liver left/right asymmetry			Microtubules(Approved)				0.0	0.0	0.0	0.0	0.0	0.0	0.0	0.0	0.0	0.0	0.0	0.0	0.0	0.0	0.0	0.0	0.0	0.0	0.0	0.0
CCDC47	57003	symbol	H. sapiens	57003	H. sapiens	CCDC47	coiled-coil domain containing 47	GO:0006983 ER overload response;GO:0030433 ubiquitin-dependent ERAD pathway;GO:0036503 ERAD pathway			Endoplasmic reticulum(Enhanced)				0.0	0.0	0.0	0.0	0.0	0.0	0.0	0.0	0.0	0.0	0.0	0.0	0.0	0.0	0.0	0.0	0.0	0.0	0.0	0.0
CCDC71	64925	symbol	H. sapiens	64925	H. sapiens	CCDC71	coiled-coil domain containing 71				Nuclear membrane(Approved)				0.0	0.0	0.0	0.0	0.0	0.0	0.0	0.0	0.0	0.0	0.0	0.0	0.0	0.0	0.0	0.0	0.0	0.0	0.0	0.0
CCDC85C	317762	symbol	H. sapiens	317762	H. sapiens	CCDC85C	coiled-coil domain containing 85C	GO:0021987 cerebral cortex development;GO:0021543 pallium development;GO:0021537 telencephalon development			Cell Junctions;Nuclear speckles(Approved)				0.0	0.0	0.0	0.0	0.0	0.0	0.0	0.0	0.0	0.0	0.0	0.0	0.0	0.0	0.0	0.0	0.0	0.0	0.0	0.0
CCDC88C	440193	symbol	H. sapiens	440193	H. sapiens	CCDC88C	coiled-coil domain containing 88C	GO:0031648 protein destabilization;GO:0031122 cytoplasmic microtubule organization;GO:0030705 cytoskeleton-dependent intracellular transport			Nucleoli fibrillar center;Nucleus(Approved)				0.0	1.0	0.0	1.0	0.0	0.0	0.0	0.0	0.0	0.0	0.0	0.0	0.0	0.0	0.0	0.0	0.0	0.0	0.0	0.0
CCDC92	80212	symbol	H. sapiens	80212	H. sapiens	CCDC92	coiled-coil domain containing 92				Centrosome(Supported)Nucleoplasm(Approved)				0.0	0.0	0.0	0.0	0.0	0.0	0.0	0.0	0.0	0.0	0.0	0.0	0.0	0.0	0.0	0.0	0.0	0.0	0.0	0.0
CCL26	10344	symbol	H. sapiens	10344	H. sapiens	CCL26	C-C motif chemokine ligand 26	GO:0048245 eosinophil chemotaxis;GO:0010818 T cell chemotaxis;GO:0072677 eosinophil migration					(M28)PID IL4 2PATHWAY; (M5883)NABA SECRETED FACTORS; (M5885)NABA MATRISOME ASSOCIATED		1.0	1.0	0.0	1.0	0.0	0.0	0.0	0.0	0.0	0.0	0.0	0.0	0.0	0.0	0.0	0.0	0.0	1.0	0.0	0.0
CCNE1	898	symbol	H. sapiens	898	H. sapiens	CCNE1	cyclin E1	GO:0030521 androgen receptor signaling pathway;GO:0007129 synapsis;GO:0000083 regulation of transcription involved in G1/S transition of mitotic cell cycle			Nucleoplasm(Enhanced)		(M3686)SA REG CASCADE OF CYCLIN EXPR; (M11)PID PRL SIGNALING EVENTS PATHWAY; (M258)PID BARD1 PATHWAY	(M5941)HALLMARK UV RESPONSE UP; (M5947)HALLMARK IL2 STAT5 SIGNALING; (M5925)HALLMARK E2F TARGETS	0.0	0.0	0.0	1.0	0.0	0.0	0.0	0.0	0.0	0.0	0.0	0.0	1.0	0.0	1.0	0.0	0.0	0.0	0.0	0.0
CCNJL	79616	symbol	H. sapiens	79616	H. sapiens	CCNJL	cyclin J like	GO:0000079 regulation of cyclin-dependent protein serine/threonine kinase activity;GO:1904029 regulation of cyclin-dependent protein kinase activity;GO:0007088 regulation of mitotic nuclear division			Nuclear speckles(Approved)				0.0	0.0	0.0	1.0	0.0	0.0	0.0	0.0	0.0	0.0	0.0	0.0	0.0	0.0	0.0	0.0	0.0	0.0	0.0	0.0
CCNY	219771	symbol	H. sapiens	219771	H. sapiens	CCNY	cyclin Y	GO:0045737 positive regulation of cyclin-dependent protein serine/threonine kinase activity;GO:1904031 positive regulation of cyclin-dependent protein kinase activity;GO:0000079 regulation of cyclin-dependent protein serine/threonine kinase activity							0.0	0.0	0.0	1.0	0.0	0.0	0.0	0.0	0.0	0.0	0.0	0.0	0.0	0.0	0.0	0.0	0.0	0.0	0.0	0.0
CCNYL1	151195	symbol	H. sapiens	151195	H. sapiens	CCNYL1	cyclin Y like 1	GO:0045737 positive regulation of cyclin-dependent protein serine/threonine kinase activity;GO:1904031 positive regulation of cyclin-dependent protein kinase activity;GO:0000079 regulation of cyclin-dependent protein serine/threonine kinase activity			Plasma membrane(Approved)				0.0	0.0	0.0	1.0	0.0	0.0	0.0	0.0	0.0	0.0	0.0	0.0	0.0	0.0	0.0	0.0	0.0	0.0	0.0	0.0
CD101	9398	symbol	H. sapiens	9398	H. sapiens	CD101	CD101 molecule	GO:0002763 positive regulation of myeloid leukocyte differentiation;GO:0045639 positive regulation of myeloid cell differentiation;GO:0002761 regulation of myeloid leukocyte differentiation		CD markers	Mitochondria(Uncertain)				0.0	0.0	1.0	0.0	0.0	0.0	0.0	0.0	0.0	0.0	0.0	0.0	0.0	0.0	0.0	0.0	0.0	0.0	0.0	0.0
CD109	135228	symbol	H. sapiens	135228	H. sapiens	CD109	CD109 molecule	GO:0072675 osteoclast fusion;GO:0072674 multinuclear osteoclast differentiation;GO:0010839 negative regulation of keratinocyte proliferation		CD markers			(M3468)NABA ECM REGULATORS; (M5885)NABA MATRISOME ASSOCIATED; (M5889)NABA MATRISOME		0.0	0.0	1.0	0.0	1.0	1.0	0.0	0.0	1.0	0.0	1.0	1.0	0.0	0.0	0.0	0.0	0.0	0.0	0.0	0.0
CD226	10666	symbol	H. sapiens	10666	H. sapiens	CD226	CD226 molecule	GO:0002729 positive regulation of natural killer cell cytokine production;GO:0060369 positive regulation of Fc receptor mediated stimulatory signaling pathway;GO:0002860 positive regulation of natural killer cell mediated cytotoxicity directed against tumor cell target		CD markers	Midbody(Approved)				0.0	0.0	1.0	0.0	0.0	0.0	0.0	0.0	0.0	0.0	1.0	0.0	0.0	0.0	0.0	0.0	0.0	0.0	0.0	0.0
CD28	940	symbol	H. sapiens	940	H. sapiens	CD28	CD28 molecule	GO:0048304 positive regulation of isotype switching to IgG isotypes;GO:0048302 regulation of isotype switching to IgG isotypes;GO:0045830 positive regulation of isotype switching		CD markers			(M290)PID IL12 STAT4 PATHWAY; (M9526)ST T CELL SIGNAL TRANSDUCTION; (M88)PID CD8 TCR PATHWAY	(M5950)HALLMARK ALLOGRAFT REJECTION	0.0	1.0	1.0	0.0	0.0	0.0	0.0	0.0	0.0	0.0	1.0	0.0	0.0	0.0	0.0	0.0	0.0	0.0	0.0	0.0
CD58	965	symbol	H. sapiens	965	H. sapiens	CD58	CD58 molecule	GO:2000484 positive regulation of interleukin-8 secretion;GO:2000482 regulation of interleukin-8 secretion;GO:0072606 interleukin-8 secretion		CD markers					0.0	0.0	1.0	0.0	0.0	0.0	0.0	1.0	0.0	0.0	1.0	1.0	0.0	0.0	0.0	0.0	0.0	0.0	0.0	0.0
CD68	968	symbol	H. sapiens	968	H. sapiens	CD68	CD68 molecule	GO:0043312 neutrophil degranulation;GO:0002283 neutrophil activation involved in immune response;GO:0042119 neutrophil activation		CD markers	Vesicles(Supported)Golgi apparatus(Approved)				0.0	0.0	0.0	0.0	0.0	0.0	0.0	0.0	0.0	0.0	1.0	0.0	0.0	0.0	0.0	0.0	0.0	0.0	0.0	0.0
CD74	972	symbol	H. sapiens	972	H. sapiens	CD74	CD74 molecule	GO:0002906 negative regulation of mature B cell apoptotic process;GO:0046598 positive regulation of viral entry into host cell;GO:0002905 regulation of mature B cell apoptotic process		CD markers	Golgi apparatus(Supported)			(M5911)HALLMARK INTERFERON ALPHA RESPONSE; (M5950)HALLMARK ALLOGRAFT REJECTION; (M5913)HALLMARK INTERFERON GAMMA RESPONSE	1.0	0.0	1.0	1.0	1.0	0.0	0.0	1.0	0.0	0.0	1.0	1.0	0.0	0.0	0.0	0.0	0.0	0.0	0.0	0.0
CD9	928	symbol	H. sapiens	928	H. sapiens	CD9	CD9 molecule	GO:0090331 negative regulation of platelet aggregation;GO:0030913 paranodal junction assembly;GO:0010544 negative regulation of platelet activation		CD markers;Transporters/Accessory Factors Involved in Transport	Plasma membrane(Supported)	C31G	(M239)PID A6B1 A6B4 INTEGRIN PATHWAY	(M5892)HALLMARK CHOLESTEROL HOMEOSTASIS; (M5897)HALLMARK IL6 JAK STAT3 SIGNALING; (M5946)HALLMARK COAGULATION	0.0	0.0	1.0	0.0	0.0	1.0	1.0	0.0	0.0	0.0	1.0	1.0	0.0	0.0	0.0	0.0	0.0	0.0	0.0	0.0
CD93	22918	symbol	H. sapiens	22918	H. sapiens	CD93	CD93 molecule	GO:0043312 neutrophil degranulation;GO:0002283 neutrophil activation involved in immune response;GO:0042116 macrophage activation		CD markers	Plasma membrane;Vesicles(Approved)				0.0	0.0	1.0	0.0	0.0	0.0	0.0	0.0	0.0	0.0	1.0	0.0	0.0	0.0	0.0	0.0	0.0	0.0	0.0	0.0
CDC42	998	symbol	H. sapiens	998	H. sapiens	CDC42	cell division cycle 42	GO:0051496 positive regulation of stress fiber assembly;GO:0031274 positive regulation of pseudopodium assembly;GO:0045198 establishment of epithelial cell apical/basal polarity		RAS pathway related proteins	Cytokinetic bridge;Microtubules(Enhanced)	Aminophosphonic Acid-Guanylate Ester (Ubiquitin protein ligase activity);Guanosine-5'-Diphosphate (Ubiquitin protein ligase activity)	(M64)PID S1P S1P4 PATHWAY; (M163)PID LIS1 PATHWAY; (M72)PID NECTIN PATHWAY	(M5893)HALLMARK MITOTIC SPINDLE	1.0	1.0	1.0	0.0	0.0	0.0	1.0	0.0	0.0	0.0	0.0	1.0	0.0	0.0	0.0	1.0	1.0	0.0	1.0	1.0
CDC42BPB	9578	symbol	H. sapiens	9578	H. sapiens	CDC42BPB	CDC42 binding protein kinase beta	GO:0031532 actin cytoskeleton reorganization;GO:0031032 actomyosin structure organization;GO:0007163 establishment or maintenance of cell polarity	AGC Ser/Thr protein kinase family	Enzymes/{ENZYME proteins/Transferases,Kinases/AGC Ser/Thr protein kinases}					0.0	1.0	0.0	0.0	0.0	0.0	1.0	0.0	0.0	0.0	0.0	0.0	0.0	0.0	0.0	0.0	0.0	0.0	0.0	0.0
CDC42SE1	56882	symbol	H. sapiens	56882	H. sapiens	CDC42SE1	CDC42 small effector 1	GO:0034260 negative regulation of GTPase activity;GO:0008360 regulation of cell shape;GO:0006909 phagocytosis			Plasma membrane(Supported)				1.0	0.0	0.0	0.0	1.0	0.0	0.0	0.0	0.0	0.0	0.0	0.0	0.0	0.0	0.0	0.0	0.0	1.0	0.0	0.0
CDH4	1002	symbol	H. sapiens	1002	H. sapiens	CDH4	cadherin 4	GO:0045773 positive regulation of axon extension;GO:0050772 positive regulation of axonogenesis;GO:0030516 regulation of axon extension			Plasma membrane(Enhanced)			(M5915)HALLMARK APICAL JUNCTION	1.0	1.0	1.0	0.0	0.0	0.0	1.0	0.0	0.0	0.0	0.0	0.0	0.0	0.0	0.0	0.0	0.0	0.0	0.0	0.0
CDKN1A	1026	symbol	H. sapiens	1026	H. sapiens	CDKN1A	cyclin dependent kinase inhibitor 1A	GO:0006977 DNA damage response, signal transduction by p53 class mediator resulting in cell cycle arrest;GO:0060574 intestinal epithelial cell maturation;GO:0072431 signal transduction involved in mitotic G1 DNA damage checkpoint			Nuclear bodies;Nucleoplasm(Supported)		(M10154)SA G2 AND M PHASES; (M1529)SA G1 AND S PHASES; (M18895)SA TRKA RECEPTOR	(M5923)HALLMARK PI3K AKT MTOR SIGNALING; (M5902)HALLMARK APOPTOSIS; (M5924)HALLMARK MTORC1 SIGNALING	0.0	0.0	1.0	1.0	1.0	1.0	0.0	1.0	1.0	0.0	0.0	0.0	0.0	0.0	1.0	0.0	0.0	0.0	0.0	0.0
CDKN1C	1028	symbol	H. sapiens	1028	H. sapiens	CDKN1C	cyclin dependent kinase inhibitor 1C	GO:0030511 positive regulation of transforming growth factor beta receptor signaling pathway;GO:1904030 negative regulation of cyclin-dependent protein kinase activity;GO:1903846 positive regulation of cellular response to transforming growth factor beta stimulus			Cytosol;Nuclear bodies;Nucleoplasm(Approved)			(M5896)HALLMARK TGF BETA SIGNALING; (M5941)HALLMARK UV RESPONSE UP; (M5947)HALLMARK IL2 STAT5 SIGNALING	0.0	0.0	0.0	1.0	1.0	1.0	0.0	0.0	0.0	0.0	0.0	0.0	0.0	0.0	0.0	0.0	0.0	0.0	0.0	0.0
CDKN2D	1032	symbol	H. sapiens	1032	H. sapiens	CDKN2D	cyclin dependent kinase inhibitor 2D	GO:0031658 negative regulation of cyclin-dependent protein serine/threonine kinase activity involved in G1/S transition of mitotic cell cycle;GO:0031657 regulation of cyclin-dependent protein serine/threonine kinase activity involved in G1/S transition of mitotic cell cycle;GO:0045736 negative regulation of cyclin-dependent protein serine/threonine kinase activity			Cytosol;Nucleoplasm(Supported)			(M5938)HALLMARK REACTIVE OXIGEN SPECIES PATHWAY	0.0	0.0	0.0	1.0	1.0	1.0	0.0	0.0	1.0	0.0	0.0	0.0	0.0	0.0	0.0	0.0	0.0	0.0	0.0	0.0
CDKN3	1033	symbol	H. sapiens	1033	H. sapiens	CDKN3	cyclin dependent kinase inhibitor 3	GO:0000079 regulation of cyclin-dependent protein serine/threonine kinase activity;GO:1904029 regulation of cyclin-dependent protein kinase activity;GO:0035335 peptidyl-tyrosine dephosphorylation		Enzymes/ENZYME proteins/Hydrolases	Cytosol(Enhanced)			(M5951)HALLMARK SPERMATOGENESIS; (M5901)HALLMARK G2M CHECKPOINT; (M5925)HALLMARK E2F TARGETS	0.0	0.0	0.0	1.0	0.0	1.0	0.0	0.0	0.0	0.0	0.0	0.0	0.0	0.0	0.0	0.0	0.0	0.0	0.0	0.0
CDS1	1040	symbol	H. sapiens	1040	H. sapiens	CDS1	CDP-diacylglycerol synthase 1	GO:0006657 CDP-choline pathway;GO:0016024 CDP-diacylglycerol biosynthetic process;GO:0046341 CDP-diacylglycerol metabolic process		Enzymes/ENZYME proteins/Transferases	Nuclear membrane;Nucleus(Approved)				0.0	0.0	0.0	0.0	0.0	0.0	0.0	0.0	0.0	0.0	0.0	0.0	0.0	0.0	0.0	0.0	0.0	0.0	0.0	0.0
CDYL	9425	symbol	H. sapiens	9425	H. sapiens	CDYL	chromodomain Y like	GO:0120094 negative regulation of peptidyl-lysine crotonylation;GO:0120093 regulation of peptidyl-lysine crotonylation;GO:0060816 random inactivation of X chromosome		Enzymes/ENZYME proteins/Transferases	Nuclear speckles(Supported)				0.0	0.0	0.0	0.0	1.0	0.0	0.0	0.0	0.0	0.0	0.0	0.0	0.0	0.0	0.0	0.0	0.0	0.0	0.0	0.0
CEACAM16	388551	symbol	H. sapiens	388551	H. sapiens	CEACAM16	carcinoembryonic antigen related cell adhesion molecule 16	GO:0007605 sensory perception of sound;GO:0050954 sensory perception of mechanical stimulus;GO:0007600 sensory perception							0.0	0.0	0.0	0.0	0.0	0.0	0.0	0.0	0.0	0.0	0.0	0.0	0.0	0.0	0.0	0.0	0.0	0.0	0.0	0.0
CEBPA	1050	symbol	H. sapiens	1050	H. sapiens	CEBPA	CCAAT enhancer binding protein alpha	GO:0045736 negative regulation of cyclin-dependent protein serine/threonine kinase activity;GO:0045945 positive regulation of transcription by RNA polymerase III;GO:1904030 negative regulation of cyclin-dependent protein kinase activity		Transcription factors/Basic domains	Nucleoplasm(Supported)Vesicles(Approved)		(M106)PID HNF3B PATHWAY; (M151)PID AR TF PATHWAY; (M254)PID MYC REPRESS PATHWAY	(M5939)HALLMARK P53 PATHWAY	0.0	0.0	1.0	1.0	1.0	1.0	0.0	0.0	1.0	0.0	0.0	0.0	0.0	0.0	0.0	0.0	0.0	0.0	0.0	0.0
CENPM	79019	symbol	H. sapiens	79019	H. sapiens	CENPM	centromere protein M	GO:0034080 CENP-A containing nucleosome assembly;GO:0006336 DNA replication-independent nucleosome assembly;GO:0031055 chromatin remodeling at centromere			Cytosol(Enhanced)			(M5925)HALLMARK E2F TARGETS	0.0	0.0	0.0	0.0	0.0	0.0	0.0	0.0	0.0	1.0	0.0	0.0	0.0	0.0	0.0	0.0	0.0	0.0	0.0	0.0
CENPP	401541	symbol	H. sapiens	401541	H. sapiens	CENPP	centromere protein P	GO:0034080 CENP-A containing nucleosome assembly;GO:0006336 DNA replication-independent nucleosome assembly;GO:0031055 chromatin remodeling at centromere			Nucleus(Supported)Nucleoli(Approved)				0.0	0.0	0.0	0.0	0.0	0.0	0.0	0.0	0.0	1.0	0.0	0.0	0.0	0.0	0.0	0.0	0.0	0.0	0.0	0.0
CERK	64781	symbol	H. sapiens	64781	H. sapiens	CERK	ceramide kinase	GO:0006687 glycosphingolipid metabolic process;GO:0006672 ceramide metabolic process;GO:0046834 lipid phosphorylation		Enzymes/ENZYME proteins/Transferases	Vesicles(Approved)		(M7871)ST GRANULE CELL SURVIVAL PATHWAY		0.0	0.0	0.0	0.0	0.0	0.0	0.0	0.0	0.0	0.0	0.0	0.0	0.0	0.0	0.0	0.0	0.0	0.0	0.0	0.0
CES3	23491	symbol	H. sapiens	23491	H. sapiens	CES3	carboxylesterase 3	GO:0034383 low-density lipoprotein particle clearance;GO:0034381 plasma lipoprotein particle clearance;GO:0006805 xenobiotic metabolic process		Enzymes/ENZYME proteins/Hydrolases	Endoplasmic reticulum;Nuclear membrane(Approved)		(M40)PID E2F PATHWAY		0.0	0.0	0.0	0.0	0.0	0.0	0.0	0.0	0.0	0.0	0.0	0.0	0.0	0.0	0.0	0.0	0.0	0.0	0.0	0.0
CETP	1071	symbol	H. sapiens	1071	H. sapiens	CETP	cholesteryl ester transfer protein	GO:0034372 very-low-density lipoprotein particle remodeling;GO:0010745 negative regulation of macrophage derived foam cell differentiation;GO:0034374 low-density lipoprotein particle remodeling		Transporters/Transporter channels and pores					0.0	0.0	0.0	0.0	0.0	0.0	0.0	0.0	0.0	0.0	0.0	0.0	0.0	0.0	0.0	0.0	0.0	0.0	0.0	0.0
CHADL	150356	symbol	H. sapiens	150356	H. sapiens	CHADL	chondroadherin like	GO:1904027 negative regulation of collagen fibril organization;GO:1904026 regulation of collagen fibril organization;GO:0032331 negative regulation of chondrocyte differentiation					(M5882)NABA PROTEOGLYCANS; (M5884)NABA CORE MATRISOME; (M5889)NABA MATRISOME		0.0	1.0	0.0	0.0	0.0	0.0	0.0	0.0	0.0	0.0	0.0	0.0	0.0	0.0	0.0	0.0	0.0	0.0	1.0	0.0
CHD6	84181	symbol	H. sapiens	84181	H. sapiens	CHD6	chromodomain helicase DNA binding protein 6	GO:0036091 positive regulation of transcription from RNA polymerase II promoter in response to oxidative stress;GO:0043619 regulation of transcription from RNA polymerase II promoter in response to oxidative stress;GO:1901522 positive regulation of transcription from RNA polymerase II promoter involved in cellular response to chemical stimulus		Enzymes/ENZYME proteins/Hydrolases	Nucleus(Approved)				0.0	0.0	0.0	0.0	0.0	0.0	0.0	0.0	0.0	1.0	0.0	0.0	0.0	0.0	0.0	0.0	0.0	0.0	0.0	0.0
CHD7	55636	symbol	H. sapiens	55636	H. sapiens	CHD7	chromodomain helicase DNA binding protein 7	GO:0010880 regulation of release of sequestered calcium ion into cytosol by sarcoplasmic reticulum;GO:0003226 right ventricular compact myocardium morphogenesis;GO:0014808 release of sequestered calcium ion into cytosol by sarcoplasmic reticulum		Enzymes/ENZYME proteins/Hydrolases	Nucleoli;Nucleoplasm(Supported)		(M23)PID WNT NONCANONICAL PATHWAY		1.0	0.0	1.0	0.0	0.0	0.0	0.0	1.0	0.0	1.0	0.0	0.0	0.0	0.0	1.0	0.0	0.0	0.0	0.0	0.0
CHP2	63928	symbol	H. sapiens	63928	H. sapiens	CHP2	calcineurin like EF-hand protein 2	GO:0070886 positive regulation of calcineurin-NFAT signaling cascade;GO:0106058 positive regulation of calcineurin-mediated signaling;GO:0042307 positive regulation of protein import into nucleus							0.0	0.0	0.0	0.0	0.0	0.0	0.0	1.0	0.0	0.0	0.0	0.0	0.0	0.0	1.0	0.0	0.0	1.0	0.0	0.0
CHRD	8646	symbol	H. sapiens	8646	H. sapiens	CHRD	chordin	GO:0021919 BMP signaling pathway involved in spinal cord dorsal/ventral patterning;GO:0021914 negative regulation of smoothened signaling pathway involved in ventral spinal cord patterning;GO:0033504 floor plate development					(M181)PID BMP PATHWAY; (M5883)NABA SECRETED FACTORS; (M5885)NABA MATRISOME ASSOCIATED		0.0	0.0	1.0	0.0	0.0	0.0	0.0	0.0	0.0	0.0	0.0	0.0	0.0	0.0	0.0	0.0	0.0	0.0	0.0	0.0
CHRM5	1133	symbol	H. sapiens	1133	H. sapiens	CHRM5	cholinergic receptor muscarinic 5	GO:0007197 adenylate cyclase-inhibiting G-protein coupled acetylcholine receptor signaling pathway;GO:0060304 regulation of phosphatidylinositol dephosphorylation;GO:0007213 G-protein coupled acetylcholine receptor signaling pathway		G-protein coupled receptors/GPCRs excl olfactory receptors		Ziprasidone (Phosphatidylinositol phospholipase c activity);Amitriptyline (Phosphatidylinositol phospholipase c activity);Olanzapine (Phosphatidylinositol phospholipase c activity);Metixene (Phosphatidylinositol phospholipase c activity);Terfenadine (Phosphatidylinositol phospholipase c activity);Clozapine (Phosphatidylinositol phospholipase c activity);Trihexyphenidyl (Phosphatidylinositol phosp…			0.0	0.0	0.0	0.0	0.0	0.0	0.0	0.0	0.0	0.0	0.0	0.0	1.0	0.0	0.0	0.0	0.0	0.0	0.0	0.0
CHST11	50515	symbol	H. sapiens	50515	H. sapiens	CHST11	carbohydrate sulfotransferase 11	GO:0030206 chondroitin sulfate biosynthetic process;GO:0048703 embryonic viscerocranium morphogenesis;GO:0030512 negative regulation of transforming growth factor beta receptor signaling pathway		Enzymes/ENZYME proteins/Transferases	Golgi apparatus(Approved)				0.0	0.0	0.0	0.0	0.0	0.0	0.0	0.0	0.0	0.0	0.0	0.0	0.0	0.0	0.0	0.0	0.0	0.0	0.0	0.0
CHST12	55501	symbol	H. sapiens	55501	H. sapiens	CHST12	carbohydrate sulfotransferase 12	GO:0030208 dermatan sulfate biosynthetic process;GO:0030205 dermatan sulfate metabolic process;GO:0050651 dermatan sulfate proteoglycan biosynthetic process		Enzymes/ENZYME proteins/Transferases	Golgi apparatus(Approved)			(M5937)HALLMARK GLYCOLYSIS	0.0	0.0	0.0	0.0	0.0	0.0	0.0	0.0	0.0	0.0	0.0	0.0	0.0	0.0	0.0	0.0	0.0	0.0	0.0	0.0
CHST6	4166	symbol	H. sapiens	4166	H. sapiens	CHST6	carbohydrate sulfotransferase 6	GO:0018146 keratan sulfate biosynthetic process;GO:0042339 keratan sulfate metabolic process;GO:0006044 N-acetylglucosamine metabolic process						(M5937)HALLMARK GLYCOLYSIS	0.0	0.0	0.0	0.0	0.0	0.0	0.0	0.0	0.0	0.0	0.0	0.0	0.0	0.0	0.0	0.0	0.0	0.0	0.0	0.0
CHST9	83539	symbol	H. sapiens	83539	H. sapiens	CHST9	carbohydrate sulfotransferase 9	GO:0030206 chondroitin sulfate biosynthetic process;GO:0030204 chondroitin sulfate metabolic process;GO:0050650 chondroitin sulfate proteoglycan biosynthetic process							0.0	0.0	0.0	0.0	0.0	0.0	0.0	0.0	0.0	0.0	0.0	0.0	0.0	0.0	0.0	0.0	0.0	0.0	0.0	0.0
CITED4	163732	symbol	H. sapiens	163732	H. sapiens	CITED4	Cbp/p300 interacting transactivator with Glu/Asp rich carboxy-terminal domain 4	GO:0043627 response to estrogen;GO:0045944 positive regulation of transcription by RNA polymerase II;GO:0045893 positive regulation of transcription, DNA-templated			Vesicles(Approved)				0.0	0.0	0.0	0.0	0.0	0.0	0.0	0.0	0.0	0.0	0.0	0.0	0.0	0.0	0.0	0.0	0.0	0.0	0.0	0.0
CKLF	51192	symbol	H. sapiens	51192	H. sapiens	CKLF	chemokine like factor	GO:0048246 macrophage chemotaxis;GO:0030593 neutrophil chemotaxis;GO:1905517 macrophage migration			Vesicles(Approved)				1.0	0.0	0.0	0.0	0.0	0.0	0.0	0.0	0.0	0.0	0.0	0.0	0.0	0.0	0.0	0.0	0.0	0.0	0.0	0.0
CLDN11	5010	symbol	H. sapiens	5010	H. sapiens	CLDN11	claudin 11	GO:0016338 calcium-independent cell-cell adhesion via plasma membrane cell-adhesion molecules;GO:0098742 cell-cell adhesion via plasma-membrane adhesion molecules;GO:0098609 cell-cell adhesion						(M5915)HALLMARK APICAL JUNCTION	0.0	0.0	1.0	0.0	0.0	0.0	0.0	0.0	0.0	0.0	0.0	0.0	0.0	0.0	0.0	0.0	0.0	0.0	0.0	0.0
CLIP4	79745	symbol	H. sapiens	79745	H. sapiens	CLIP4	CAP-Gly domain containing linker protein family member 4				Vesicles(Enhanced)				0.0	0.0	0.0	0.0	0.0	0.0	0.0	0.0	0.0	0.0	0.0	0.0	0.0	0.0	0.0	0.0	0.0	0.0	0.0	0.0
CLMN	79789	symbol	H. sapiens	79789	H. sapiens	CLMN	calmin	GO:0090286 cytoskeletal anchoring at nuclear membrane;GO:0007097 nuclear migration;GO:0051647 nucleus localization			Cytosol;Nuclear bodies(Approved)				0.0	0.0	0.0	0.0	0.0	1.0	0.0	0.0	0.0	0.0	0.0	0.0	0.0	0.0	0.0	0.0	0.0	0.0	0.0	0.0
CLOCK	9575	symbol	H. sapiens	9575	H. sapiens	CLOCK	clock circadian regulator	GO:2000323 negative regulation of glucocorticoid receptor signaling pathway;GO:2000074 regulation of type B pancreatic cell development;GO:2000322 regulation of glucocorticoid receptor signaling pathway		Enzymes/ENZYME proteins/Transferases;Transcription factors/Basic domains	Nucleoplasm(Enhanced)		(M95)PID CIRCADIAN PATHWAY		0.0	0.0	0.0	0.0	0.0	0.0	0.0	1.0	0.0	1.0	0.0	0.0	1.0	0.0	0.0	0.0	0.0	0.0	0.0	0.0
CLPB	81570	symbol	H. sapiens	81570	H. sapiens	CLPB	ClpB homolog, mitochondrial AAA ATPase chaperonin	GO:0034605 cellular response to heat;GO:0009408 response to heat;GO:0009266 response to temperature stimulus		Enzymes/ENZYME proteins/Hydrolases				(M5951)HALLMARK SPERMATOGENESIS	0.0	0.0	0.0	0.0	0.0	0.0	0.0	0.0	0.0	0.0	0.0	0.0	0.0	0.0	0.0	0.0	0.0	0.0	0.0	0.0
CLPTM1L	81037	symbol	H. sapiens	81037	H. sapiens	CLPTM1L	CLPTM1 like	GO:0006915 apoptotic process;GO:0012501 programmed cell death;GO:0008219 cell death			Endoplasmic reticulum(Approved)				0.0	0.0	0.0	0.0	0.0	0.0	0.0	0.0	0.0	0.0	0.0	0.0	0.0	0.0	0.0	0.0	0.0	0.0	0.0	0.0
CLTC	1213	symbol	H. sapiens	1213	H. sapiens	CLTC	clathrin heavy chain	GO:1900126 negative regulation of hyaluronan biosynthetic process;GO:1900125 regulation of hyaluronan biosynthetic process;GO:0033572 transferrin transport			Vesicles(Enhanced)Mitotic spindle(Supported)Cytosol(Approved)		(M94)PID FAS PATHWAY; (M67)PID ARF6 TRAFFICKING PATHWAY	(M5910)HALLMARK PROTEIN SECRETION; (M5923)HALLMARK PI3K AKT MTOR SIGNALING	0.0	1.0	0.0	0.0	0.0	0.0	0.0	0.0	0.0	0.0	0.0	0.0	0.0	0.0	1.0	0.0	1.0	0.0	0.0	1.0
CLTCL1	8218	symbol	H. sapiens	8218	H. sapiens	CLTCL1	clathrin heavy chain like 1	GO:0046326 positive regulation of glucose import;GO:0010828 positive regulation of glucose transmembrane transport;GO:0046324 regulation of glucose import			Vesicles(Approved)				0.0	0.0	0.0	0.0	0.0	0.0	0.0	0.0	0.0	0.0	0.0	0.0	0.0	0.0	0.0	0.0	0.0	0.0	0.0	1.0
CMIP	80790	symbol	H. sapiens	80790	H. sapiens	CMIP	c-Maf inducing protein				Cytosol;Nucleoplasm(Supported)				0.0	0.0	0.0	0.0	0.0	0.0	0.0	0.0	0.0	0.0	0.0	0.0	0.0	0.0	0.0	0.0	0.0	0.0	0.0	0.0
CMTM7	112616	symbol	H. sapiens	112616	H. sapiens	CMTM7	CKLF like MARVEL transmembrane domain containing 7	GO:0002337 B-1a B cell differentiation;GO:0001923 B-1 B cell differentiation;GO:0002335 mature B cell differentiation		Transporters/Transporter channels and pores	Plasma membrane(Approved)				1.0	0.0	1.0	0.0	0.0	0.0	0.0	0.0	0.0	0.0	0.0	0.0	0.0	0.0	0.0	0.0	0.0	0.0	0.0	0.0
CNDP2	55748	symbol	H. sapiens	55748	H. sapiens	CNDP2	carnosine dipeptidase 2	GO:0006750 glutathione biosynthetic process;GO:0019184 nonribosomal peptide biosynthetic process;GO:0042398 cellular modified amino acid biosynthetic process		Enzymes/{ENZYME proteins/Hydrolases,Peptidases/Metallopeptidases}	Nucleoplasm(Enhanced)Cytosol(Supported)			(M5934)HALLMARK XENOBIOTIC METABOLISM	0.0	0.0	0.0	0.0	0.0	0.0	0.0	0.0	0.0	0.0	0.0	0.0	0.0	0.0	0.0	0.0	0.0	0.0	0.0	0.0
CNNM2	54805	symbol	H. sapiens	54805	H. sapiens	CNNM2	cyclin and CBS domain divalent metal cation transport mediator 2	GO:1903830 magnesium ion transmembrane transport;GO:0010960 magnesium ion homeostasis;GO:0015693 magnesium ion transport			Vesicles(Enhanced)				0.0	0.0	0.0	0.0	0.0	0.0	0.0	0.0	0.0	0.0	0.0	0.0	0.0	0.0	0.0	0.0	0.0	0.0	0.0	0.0
CNPY1	285888	symbol	H. sapiens	285888	H. sapiens	CNPY1	canopy FGF signaling regulator 1	GO:0007167 enzyme linked receptor protein signaling pathway;GO:0007166 cell surface receptor signaling pathway;GO:0007165 signal transduction							0.0	0.0	0.0	0.0	0.0	0.0	0.0	0.0	0.0	0.0	0.0	0.0	0.0	0.0	0.0	0.0	0.0	0.0	0.0	0.0
CNTFR	1271	symbol	H. sapiens	1271	H. sapiens	CNTFR	ciliary neurotrophic factor receptor	GO:0070120 ciliary neurotrophic factor-mediated signaling pathway;GO:0003360 brainstem development;GO:0001967 suckling behavior						(M5919)HALLMARK HEDGEHOG SIGNALING; (M5897)HALLMARK IL6 JAK STAT3 SIGNALING; (M5956)HALLMARK KRAS SIGNALING DN	0.0	0.0	0.0	0.0	0.0	0.0	0.0	0.0	0.0	0.0	0.0	0.0	0.0	0.0	0.0	0.0	0.0	0.0	0.0	0.0
COG2	22796	symbol	H. sapiens	22796	H. sapiens	COG2	component of oligomeric golgi complex 2	GO:0006891 intra-Golgi vesicle-mediated transport;GO:0007030 Golgi organization;GO:0006888 ER to Golgi vesicle-mediated transport			Golgi apparatus(Approved)			(M5910)HALLMARK PROTEIN SECRETION; (M5937)HALLMARK GLYCOLYSIS	0.0	0.0	0.0	0.0	0.0	0.0	0.0	0.0	0.0	0.0	0.0	0.0	0.0	0.0	0.0	0.0	0.0	0.0	0.0	0.0
COL16A1	1307	symbol	H. sapiens	1307	H. sapiens	COL16A1	collagen type XVI alpha 1 chain	GO:0051894 positive regulation of focal adhesion assembly;GO:0051893 regulation of focal adhesion assembly;GO:1903393 positive regulation of adherens junction organization			Cytosol;Golgi apparatus;Plasma membrane(Approved)		(M3005)NABA COLLAGENS; (M198)PID SYNDECAN 1 PATHWAY; (M160)PID AVB3 INTEGRIN PATHWAY	(M5915)HALLMARK APICAL JUNCTION; (M5930)HALLMARK EPITHELIAL MESENCHYMAL TRANSITION	0.0	1.0	1.0	0.0	0.0	0.0	1.0	0.0	0.0	0.0	0.0	0.0	1.0	0.0	0.0	0.0	0.0	0.0	0.0	0.0
COL18A1	80781	symbol	H. sapiens	80781	H. sapiens	COL18A1	collagen type XVIII alpha 1 chain	GO:0001886 endothelial cell morphogenesis;GO:2000353 positive regulation of endothelial cell apoptotic process;GO:0051599 response to hydrostatic pressure			Golgi apparatus(Approved)		(M5887)NABA BASEMENT MEMBRANES; (M285)PID HNF3A PATHWAY; (M3005)NABA COLLAGENS		1.0	0.0	0.0	0.0	0.0	1.0	0.0	0.0	1.0	0.0	0.0	0.0	0.0	0.0	0.0	0.0	0.0	0.0	0.0	0.0
COL20A1	57642	symbol	H. sapiens	57642	H. sapiens	COL20A1	collagen type XX alpha 1 chain	GO:0003429 growth plate cartilage chondrocyte morphogenesis;GO:0003414 chondrocyte morphogenesis involved in endochondral bone morphogenesis;GO:0003422 growth plate cartilage morphogenesis					(M3005)NABA COLLAGENS; (M5884)NABA CORE MATRISOME; (M5889)NABA MATRISOME		1.0	0.0	0.0	0.0	0.0	0.0	0.0	0.0	0.0	0.0	0.0	0.0	0.0	0.0	0.0	0.0	0.0	0.0	0.0	0.0
COL24A1	255631	symbol	H. sapiens	255631	H. sapiens	COL24A1	collagen type XXIV alpha 1 chain	GO:0002244 hematopoietic progenitor cell differentiation;GO:0030198 extracellular matrix organization;GO:0043062 extracellular structure organization					(M3005)NABA COLLAGENS; (M166)PID ATF2 PATHWAY; (M5884)NABA CORE MATRISOME		0.0	0.0	0.0	0.0	0.0	0.0	0.0	0.0	0.0	0.0	0.0	0.0	0.0	0.0	0.0	0.0	1.0	0.0	0.0	0.0
COL4A1	1282	symbol	H. sapiens	1282	H. sapiens	COL4A1	collagen type IV alpha 1 chain	GO:0061304 retinal blood vessel morphogenesis;GO:0061299 retina vasculature morphogenesis in camera-type eye;GO:0061298 retina vasculature development in camera-type eye			Cytosol;Nucleoplasm(Uncertain)		(M5887)NABA BASEMENT MEMBRANES; (M53)PID INTEGRIN3 PATHWAY; (M3005)NABA COLLAGENS	(M5905)HALLMARK ADIPOGENESIS; (M5930)HALLMARK EPITHELIAL MESENCHYMAL TRANSITION	0.0	0.0	0.0	0.0	0.0	0.0	0.0	0.0	0.0	0.0	0.0	0.0	1.0	0.0	0.0	0.0	1.0	0.0	0.0	0.0
COL4A2	1284	symbol	H. sapiens	1284	H. sapiens	COL4A2	collagen type IV alpha 2 chain	GO:0038063 collagen-activated tyrosine kinase receptor signaling pathway;GO:0035987 endodermal cell differentiation;GO:0016525 negative regulation of angiogenesis			Vesicles(Supported)		(M5887)NABA BASEMENT MEMBRANES; (M3005)NABA COLLAGENS; (M5884)NABA CORE MATRISOME	(M5909)HALLMARK MYOGENESIS; (M5930)HALLMARK EPITHELIAL MESENCHYMAL TRANSITION; (M5921)HALLMARK COMPLEMENT	0.0	0.0	0.0	0.0	0.0	0.0	0.0	0.0	0.0	0.0	0.0	0.0	0.0	0.0	0.0	0.0	1.0	0.0	0.0	0.0
COL7A1	1294	symbol	H. sapiens	1294	H. sapiens	COL7A1	collagen type VII alpha 1 chain	GO:0003429 growth plate cartilage chondrocyte morphogenesis;GO:0003414 chondrocyte morphogenesis involved in endochondral bone morphogenesis;GO:0003422 growth plate cartilage morphogenesis					(M3005)NABA COLLAGENS; (M198)PID SYNDECAN 1 PATHWAY; (M18)PID INTEGRIN1 PATHWAY	(M5930)HALLMARK EPITHELIAL MESENCHYMAL TRANSITION	1.0	0.0	0.0	0.0	1.0	0.0	0.0	0.0	1.0	0.0	0.0	0.0	0.0	0.0	0.0	0.0	0.0	0.0	0.0	0.0
COL8A1	1295	symbol	H. sapiens	1295	H. sapiens	COL8A1	collagen type VIII alpha 1 chain	GO:0035987 endodermal cell differentiation;GO:0001706 endoderm formation;GO:0048593 camera-type eye morphogenesis			Vesicles(Supported)		(M3005)NABA COLLAGENS; (M198)PID SYNDECAN 1 PATHWAY; (M160)PID AVB3 INTEGRIN PATHWAY		0.0	0.0	1.0	0.0	0.0	0.0	1.0	0.0	0.0	0.0	0.0	0.0	0.0	0.0	0.0	0.0	0.0	0.0	0.0	0.0
COL9A2	1298	symbol	H. sapiens	1298	H. sapiens	COL9A2	collagen type IX alpha 2 chain	GO:0030198 extracellular matrix organization;GO:0043062 extracellular structure organization;GO:0001501 skeletal system development			Nucleus;Vesicles(Approved)		(M3005)NABA COLLAGENS; (M198)PID SYNDECAN 1 PATHWAY; (M160)PID AVB3 INTEGRIN PATHWAY		0.0	0.0	0.0	0.0	0.0	0.0	0.0	0.0	0.0	0.0	0.0	0.0	0.0	0.0	0.0	0.0	1.0	0.0	0.0	0.0
COL9A3	1299	symbol	H. sapiens	1299	H. sapiens	COL9A3	collagen type IX alpha 3 chain	GO:0008585 female gonad development;GO:0008584 male gonad development;GO:0046545 development of primary female sexual characteristics			Intermediate filaments;Nucleoplasm(Approved)		(M3005)NABA COLLAGENS; (M198)PID SYNDECAN 1 PATHWAY; (M160)PID AVB3 INTEGRIN PATHWAY		0.0	0.0	0.0	0.0	0.0	0.0	0.0	0.0	0.0	0.0	0.0	0.0	0.0	0.0	0.0	0.0	1.0	0.0	0.0	0.0
CORIN	10699	symbol	H. sapiens	10699	H. sapiens	CORIN	corin, serine peptidase	GO:0003050 regulation of systemic arterial blood pressure by atrial natriuretic peptide;GO:0035813 regulation of renal sodium excretion;GO:1903779 regulation of cardiac conduction		Enzymes/Peptidases/Serine-type peptidases	Plasma membrane(Approved)Actin filaments;Nuclear bodies(Uncertain)				0.0	0.0	0.0	0.0	0.0	0.0	0.0	1.0	0.0	0.0	0.0	0.0	0.0	0.0	0.0	0.0	0.0	0.0	0.0	0.0
CORO1A	11151	symbol	H. sapiens	11151	H. sapiens	CORO1A	coronin 1A	GO:0051126 negative regulation of actin nucleation;GO:0051279 regulation of release of sequestered calcium ion into cytosol;GO:0051209 release of sequestered calcium ion into cytosol			Cytosol(Approved)			(M5924)HALLMARK MTORC1 SIGNALING	1.0	1.0	1.0	0.0	0.0	0.0	1.0	0.0	0.0	0.0	1.0	0.0	0.0	0.0	1.0	0.0	0.0	0.0	1.0	0.0
CORO1C	23603	symbol	H. sapiens	23603	H. sapiens	CORO1C	coronin 1C	GO:2000394 positive regulation of lamellipodium morphogenesis;GO:0051895 negative regulation of focal adhesion assembly;GO:0044387 negative regulation of protein kinase activity by regulation of protein phosphorylation							1.0	0.0	1.0	1.0	1.0	0.0	1.0	0.0	0.0	0.0	0.0	0.0	0.0	0.0	0.0	1.0	0.0	1.0	1.0	0.0
CORO6	84940	symbol	H. sapiens	84940	H. sapiens	CORO6	coronin 6				Golgi apparatus(Supported)				0.0	0.0	0.0	0.0	0.0	0.0	0.0	0.0	0.0	0.0	0.0	0.0	0.0	0.0	0.0	0.0	0.0	0.0	0.0	0.0
CORO7	79585	symbol	H. sapiens	79585	H. sapiens	CORO7	coronin 7	GO:0006895 Golgi to endosome transport;GO:0030041 actin filament polymerization;GO:0006892 post-Golgi vesicle-mediated transport							0.0	1.0	0.0	0.0	0.0	0.0	0.0	0.0	0.0	0.0	0.0	0.0	0.0	0.0	0.0	0.0	0.0	0.0	0.0	0.0
COTL1	23406	symbol	H. sapiens	23406	H. sapiens	COTL1	coactosin like F-actin binding protein 1	GO:0043312 neutrophil degranulation;GO:0002283 neutrophil activation involved in immune response;GO:0042119 neutrophil activation							0.0	0.0	0.0	0.0	0.0	0.0	0.0	0.0	0.0	0.0	1.0	0.0	0.0	0.0	0.0	0.0	0.0	0.0	0.0	0.0
COX10	1352	symbol	H. sapiens	1352	H. sapiens	COX10	cytochrome c oxidase assembly factor heme A:farnesyltransferase COX10	GO:0048034 heme O biosynthetic process;GO:0006123 mitochondrial electron transport, cytochrome c to oxygen;GO:0006784 heme a biosynthetic process			Mitochondria(Supported)Cytosol;Nucleoli(Approved)			(M5936)HALLMARK OXIDATIVE PHOSPHORYLATION	0.0	0.0	0.0	0.0	0.0	0.0	0.0	0.0	0.0	0.0	0.0	0.0	0.0	0.0	0.0	0.0	0.0	0.0	0.0	0.0
COX4NB	10328	gene_synonym	H. sapiens	10328	H. sapiens	EMC8	ER membrane protein complex subunit 8				Cytosol(Supported)				0.0	0.0	0.0	0.0	0.0	0.0	0.0	0.0	0.0	0.0	0.0	0.0	0.0	0.0	0.0	0.0	0.0	0.0	0.0	0.0
CPD	1362	symbol	H. sapiens	1362	H. sapiens	CPD	carboxypeptidase D	GO:0016485 protein processing;GO:0051604 protein maturation;GO:0006518 peptide metabolic process		Enzymes/{ENZYME proteins/Hydrolases,Peptidases/Metallopeptidases}	Nuclear membrane;Nuclear speckles;Nucleoplasm(Approved)	Guanidinoethylmercaptosuccinic acid (Zinc ion binding)			0.0	0.0	0.0	0.0	0.0	0.0	0.0	0.0	0.0	0.0	0.0	0.0	0.0	0.0	0.0	0.0	0.0	0.0	0.0	0.0
CPEB3	22849	symbol	H. sapiens	22849	H. sapiens	CPEB3	cytoplasmic polyadenylation element binding protein 3	GO:1900248 negative regulation of cytoplasmic translational elongation;GO:0060213 positive regulation of nuclear-transcribed mRNA poly(A) tail shortening;GO:1900365 positive regulation of mRNA polyadenylation			Intermediate filaments;Nuclear bodies;Nucleoplasm(Approved)			(M5956)HALLMARK KRAS SIGNALING DN	1.0	0.0	0.0	0.0	0.0	0.0	0.0	0.0	0.0	0.0	0.0	0.0	1.0	0.0	0.0	0.0	0.0	0.0	0.0	0.0
CPT1A	1374	symbol	H. sapiens	1374	H. sapiens	CPT1A	carnitine palmitoyltransferase 1A	GO:0006853 carnitine shuttle;GO:0032000 positive regulation of fatty acid beta-oxidation;GO:1902001 fatty acid transmembrane transport		Enzymes/ENZYME proteins/Transferases	Mitochondria(Supported)	L-Carnitine (Carnitine o-palmitoyltransferase activity);Glyburide (Carnitine o-palmitoyltransferase activity);Perhexiline (Carnitine o-palmitoyltransferase activity)	(M106)PID HNF3B PATHWAY	(M5935)HALLMARK FATTY ACID METABOLISM; (M5936)HALLMARK OXIDATIVE PHOSPHORYLATION	0.0	0.0	0.0	0.0	0.0	0.0	0.0	1.0	0.0	0.0	0.0	0.0	0.0	0.0	0.0	0.0	0.0	0.0	0.0	0.0
CR1	1378	symbol	H. sapiens	1378	H. sapiens	CR1	complement C3b/C4b receptor 1 (Knops blood group)	GO:0045959 negative regulation of complement activation, classical pathway;GO:0045957 negative regulation of complement activation, alternative pathway;GO:0030450 regulation of complement activation, classical pathway		Blood group antigen proteins;CD markers				(M5921)HALLMARK COMPLEMENT	0.0	0.0	1.0	0.0	1.0	0.0	0.0	0.0	1.0	0.0	1.0	0.0	0.0	0.0	0.0	0.0	0.0	1.0	0.0	0.0
CRABP2	1382	symbol	H. sapiens	1382	H. sapiens	CRABP2	cellular retinoic acid binding protein 2	GO:0048672 positive regulation of collateral sprouting;GO:0048670 regulation of collateral sprouting;GO:0042573 retinoic acid metabolic process			Cytosol;Nucleoplasm(Supported)			(M5949)HALLMARK PEROXISOME	1.0	1.0	0.0	0.0	0.0	0.0	0.0	0.0	0.0	0.0	0.0	0.0	0.0	0.0	0.0	0.0	0.0	0.0	0.0	0.0
CREB3L2	64764	symbol	H. sapiens	64764	H. sapiens	CREB3L2	cAMP responsive element binding protein 3 like 2	GO:0030968 endoplasmic reticulum unfolded protein response;GO:0002062 chondrocyte differentiation;GO:0034620 cellular response to unfolded protein		Transcription factors/Basic domains	Nucleoplasm(Supported)Endoplasmic reticulum(Approved)				0.0	0.0	0.0	0.0	0.0	0.0	0.0	0.0	0.0	0.0	0.0	0.0	0.0	0.0	0.0	0.0	0.0	0.0	0.0	0.0
CREB5	9586	symbol	H. sapiens	9586	H. sapiens	CREB5	cAMP responsive element binding protein 5	GO:0045893 positive regulation of transcription, DNA-templated;GO:1903508 positive regulation of nucleic acid-templated transcription;GO:1902680 positive regulation of RNA biosynthetic process		Transcription factors/Basic domains	Nucleus;Plasma membrane;Vesicles(Approved)		(M14775)ST G ALPHA S PATHWAY; (M7871)ST GRANULE CELL SURVIVAL PATHWAY; (M4910)ST ERK1 ERK2 MAPK PATHWAY		0.0	0.0	0.0	0.0	0.0	0.0	0.0	0.0	0.0	0.0	0.0	0.0	0.0	0.0	0.0	0.0	0.0	0.0	0.0	0.0
CREBBP	1387	symbol	H. sapiens	1387	H. sapiens	CREBBP	CREB binding protein	GO:0002223 stimulatory C-type lectin receptor signaling pathway;GO:0018076 N-terminal peptidyl-lysine acetylation;GO:0002220 innate immune response activating cell surface receptor signaling pathway		Enzymes/ENZYME proteins/Transferases	Nuclear bodies;Nucleoplasm(Enhanced)	9-ACETYL-2,3,4,9-TETRAHYDRO-1H-CARBAZOL-1-ONE (Zinc ion binding)	(M32)PID HDAC CLASSIII PATHWAY; (M207)PID RETINOIC ACID PATHWAY; (M290)PID IL12 STAT4 PATHWAY	(M5902)HALLMARK APOPTOSIS	0.0	0.0	1.0	1.0	0.0	0.0	0.0	0.0	0.0	1.0	0.0	0.0	0.0	0.0	0.0	0.0	0.0	0.0	0.0	0.0
CRHR1	1394	symbol	H. sapiens	1394	H. sapiens	CRHR1	corticotropin releasing hormone receptor 1	GO:2000852 regulation of corticosterone secretion;GO:0035934 corticosterone secretion;GO:2000849 regulation of glucocorticoid secretion		G-protein coupled receptors/{Family 2 (B) receptors,GPCRs excl olfactory receptors};Transporters					0.0	0.0	0.0	0.0	0.0	0.0	0.0	1.0	0.0	0.0	0.0	0.0	1.0	0.0	0.0	0.0	0.0	0.0	0.0	0.0
CRIP2	1397	symbol	H. sapiens	1397	H. sapiens	CRIP2	cysteine rich protein 2	GO:0030097 hemopoiesis;GO:0048534 hematopoietic or lymphoid organ development;GO:0008284 positive regulation of cell proliferation			Nucleoli;Nucleus;Plasma membrane(Approved)			(M5946)HALLMARK COAGULATION	0.0	0.0	0.0	0.0	0.0	0.0	0.0	0.0	0.0	0.0	0.0	0.0	0.0	0.0	0.0	0.0	0.0	0.0	0.0	0.0
CRYAA	1409	symbol	H. sapiens	1409	H. sapiens	CRYAA	crystallin alpha A	GO:0032387 negative regulation of intracellular transport;GO:0042026 protein refolding;GO:0007601 visual perception			Cytosol;Nucleoplasm(Supported)				0.0	0.0	0.0	0.0	0.0	0.0	0.0	0.0	0.0	0.0	0.0	0.0	0.0	0.0	1.0	0.0	0.0	0.0	0.0	0.0
CSK	1445	symbol	H. sapiens	1445	H. sapiens	CSK	C-terminal Src kinase	GO:0042997 negative regulation of Golgi to plasma membrane protein transport;GO:0060368 regulation of Fc receptor mediated stimulatory signaling pathway;GO:0010989 negative regulation of low-density lipoprotein particle clearance	Tyr protein kinase family	Enzymes/{ENZYME proteins/Transferases,Kinases/Tyr protein kinases}	Cytosol;Vesicles(Approved)	Staurosporine (Receptor binding);TG100801 (Receptor binding)	(M3501)ST B CELL ANTIGEN RECEPTOR; (M9526)ST T CELL SIGNAL TRANSDUCTION; (M8626)SIG BCR SIGNALING PATHWAY	(M5950)HALLMARK ALLOGRAFT REJECTION	0.0	0.0	1.0	1.0	1.0	1.0	1.0	1.0	0.0	0.0	0.0	1.0	1.0	0.0	1.0	0.0	1.0	0.0	1.0	0.0
CSNK1G3	1456	symbol	H. sapiens	1456	H. sapiens	CSNK1G3	casein kinase 1 gamma 3	GO:0018105 peptidyl-serine phosphorylation;GO:0018209 peptidyl-serine modification;GO:0006897 endocytosis	CK1 Ser/Thr protein kinase family	Enzymes/{ENZYME proteins/Transferases,Kinases/CK1 Ser/Thr protein kinases}		Purvalanol A (Protein serine/threonine kinase activity);{(2Z)-4-AMINO-2-[(4-METHOXYPHENYL)IMINO]-2,3-DIHYDRO-1,3-THIAZOL-5-YL}(4-METHOXYPHENYL)METHANONE (Protein serine/threonine kinase activity);{[4-AMINO-2-(3-CHLOROANILINO)-1,3-THIAZOL-5-YL](4-FLUOROPHENYL)METHANONE (Protein serine/threonine kinase activity);5-AMINO-3-{[4-(AMINOSULFONYL)PHENYL]AMINO}-N-(2,6-DIFLUOROPHENYL)-1H-1,2,4-TRIAZOLE-1-C…	(M219)PID HEDGEHOG GLI PATHWAY; (M136)PID FOXO PATHWAY; (M261)PID P53 REGULATION PATHWAY		0.0	0.0	0.0	0.0	0.0	0.0	0.0	0.0	0.0	0.0	0.0	0.0	0.0	0.0	0.0	0.0	0.0	0.0	0.0	0.0
CSPG5	10675	symbol	H. sapiens	10675	H. sapiens	CSPG5	chondroitin sulfate proteoglycan 5	GO:0030208 dermatan sulfate biosynthetic process;GO:0030207 chondroitin sulfate catabolic process;GO:0030205 dermatan sulfate metabolic process			Mitochondria;Nucleoplasm(Approved)		(M5880)NABA ECM AFFILIATED; (M5885)NABA MATRISOME ASSOCIATED; (M5889)NABA MATRISOME		0.0	0.0	0.0	0.0	0.0	0.0	0.0	0.0	0.0	0.0	0.0	0.0	0.0	0.0	0.0	0.0	0.0	0.0	0.0	0.0
CSRNP1	64651	symbol	H. sapiens	64651	H. sapiens	CSRNP1	cysteine and serine rich nuclear protein 1	GO:0060325 face morphogenesis;GO:0060323 head morphogenesis;GO:0048008 platelet-derived growth factor receptor signaling pathway		Transcription factors/Yet undefined DNA-binding domains	Nucleoplasm(Enhanced)Vesicles(Uncertain)				0.0	0.0	0.0	0.0	0.0	0.0	0.0	0.0	0.0	0.0	0.0	0.0	0.0	0.0	0.0	0.0	1.0	0.0	0.0	0.0
CSRP1	1465	symbol	H. sapiens	1465	H. sapiens	CSRP1	cysteine and glycine rich protein 1	GO:0070527 platelet aggregation;GO:0030168 platelet activation;GO:0034109 homotypic cell-cell adhesion						(M5946)HALLMARK COAGULATION; (M5921)HALLMARK COMPLEMENT	0.0	0.0	1.0	0.0	0.0	0.0	0.0	0.0	0.0	0.0	0.0	1.0	0.0	0.0	0.0	0.0	0.0	0.0	0.0	0.0
CTBP1	1487	symbol	H. sapiens	1487	H. sapiens	CTBP1	C-terminal binding protein 1	GO:0090241 negative regulation of histone H4 acetylation;GO:1903758 negative regulation of transcription from RNA polymerase II promoter by histone modification;GO:0090239 regulation of histone H4 acetylation			Nucleoplasm(Enhanced)	Formic Acid (Transcription factor binding)	(M84)PID ATM PATHWAY; (M70)PID PS1 PATHWAY; (M288)PID HES HEY PATHWAY	(M5949)HALLMARK PEROXISOME	0.0	1.0	0.0	0.0	1.0	1.0	0.0	0.0	0.0	1.0	0.0	0.0	0.0	0.0	0.0	0.0	0.0	0.0	1.0	0.0
CTBP2	1488	symbol	H. sapiens	1488	H. sapiens	CTBP2	C-terminal binding protein 2	GO:0048386 positive regulation of retinoic acid receptor signaling pathway;GO:0048385 regulation of retinoic acid receptor signaling pathway;GO:0050872 white fat cell differentiation			Cytosol(Approved)		(M5493)WNT SIGNALING		0.0	0.0	0.0	0.0	0.0	1.0	0.0	0.0	0.0	0.0	0.0	0.0	0.0	0.0	0.0	0.0	0.0	0.0	0.0	0.0
CTDSP2	10106	symbol	H. sapiens	10106	H. sapiens	CTDSP2	CTD small phosphatase 2	GO:0036498 IRE1-mediated unfolded protein response;GO:2000134 negative regulation of G1/S transition of mitotic cell cycle;GO:1902807 negative regulation of cell cycle G1/S phase transition		Enzymes/ENZYME proteins/Hydrolases	Nucleoplasm(Uncertain)		(M228)PID SMAD2 3PATHWAY; (M181)PID BMP PATHWAY; (M58)PID AR PATHWAY		0.0	0.0	0.0	0.0	1.0	0.0	0.0	0.0	0.0	0.0	0.0	0.0	0.0	0.0	0.0	0.0	0.0	0.0	0.0	0.0
CTDSPL	10217	symbol	H. sapiens	10217	H. sapiens	CTDSPL	CTD small phosphatase like	GO:2000134 negative regulation of G1/S transition of mitotic cell cycle;GO:1902807 negative regulation of cell cycle G1/S phase transition;GO:2000045 regulation of G1/S transition of mitotic cell cycle		Enzymes/ENZYME proteins/Hydrolases	Nucleoplasm;Vesicles(Approved)		(M228)PID SMAD2 3PATHWAY; (M181)PID BMP PATHWAY		0.0	0.0	0.0	0.0	1.0	0.0	0.0	0.0	0.0	0.0	0.0	0.0	0.0	0.0	0.0	0.0	0.0	0.0	0.0	0.0
CTGF	1490	symbol	H. sapiens	1490	H. sapiens	CTGF	connective tissue growth factor	GO:0060452 positive regulation of cardiac muscle contraction;GO:0051496 positive regulation of stress fiber assembly;GO:0070318 positive regulation of G0 to G1 transition					(M159)PID AMB2 NEUTROPHILS PATHWAY; (M286)PID TGFBR PATHWAY; (M3008)NABA ECM GLYCOPROTEINS	(M5930)HALLMARK EPITHELIAL MESENCHYMAL TRANSITION; (M5891)HALLMARK HYPOXIA	0.0	1.0	1.0	1.0	0.0	0.0	1.0	0.0	1.0	0.0	0.0	1.0	1.0	1.0	0.0	0.0	1.0	1.0	0.0	0.0
CTNNA2	1496	symbol	H. sapiens	1496	H. sapiens	CTNNA2	catenin alpha 2	GO:0021942 radial glia guided migration of Purkinje cell;GO:0021932 hindbrain radial glia guided cell migration;GO:0060134 prepulse inhibition							1.0	0.0	1.0	0.0	0.0	0.0	0.0	0.0	0.0	0.0	0.0	0.0	0.0	0.0	0.0	0.0	0.0	0.0	0.0	0.0
CTNNAL1	8727	symbol	H. sapiens	8727	H. sapiens	CTNNAL1	catenin alpha like 1	GO:0007266 Rho protein signal transduction;GO:0007265 Ras protein signal transduction;GO:0007264 small GTPase mediated signal transduction							0.0	0.0	0.0	0.0	0.0	0.0	0.0	0.0	0.0	0.0	0.0	0.0	0.0	0.0	0.0	0.0	0.0	0.0	0.0	0.0
CTNNB1	1499	symbol	H. sapiens	1499	H. sapiens	CTNNB1	catenin beta 1	GO:0003340 negative regulation of mesenchymal to epithelial transition involved in metanephros morphogenesis;GO:0003339 regulation of mesenchymal to epithelial transition involved in metanephros morphogenesis;GO:0060492 lung induction			Plasma membrane(Enhanced)	Urea (Transcription regulatory region dna binding)	(M31)PID BETA CATENIN DEG PATHWAY; (M90)PID WNT CANONICAL PATHWAY; (M184)PID ECADHERIN KERATINOCYTE PATHWAY	(M5895)HALLMARK WNT BETA CATENIN SIGNALING; (M5896)HALLMARK TGF BETA SIGNALING; (M5892)HALLMARK CHOLESTEROL HOMEOSTASIS	1.0	1.0	1.0	1.0	1.0	1.0	1.0	0.0	1.0	1.0	0.0	0.0	1.0	1.0	1.0	0.0	1.0	0.0	0.0	0.0
CTNNBIP1	56998	symbol	H. sapiens	56998	H. sapiens	CTNNBIP1	catenin beta interacting protein 1	GO:0001658 branching involved in ureteric bud morphogenesis;GO:0045657 positive regulation of monocyte differentiation;GO:0060675 ureteric bud morphogenesis			Cell Junctions;Mitochondria;Plasma membrane(Approved)		(M223)PID BETA CATENIN NUC PATHWAY; (M5493)WNT SIGNALING		0.0	1.0	1.0	0.0	0.0	1.0	0.0	0.0	0.0	0.0	0.0	0.0	0.0	0.0	0.0	0.0	0.0	0.0	1.0	0.0
CTNND2	1501	symbol	H. sapiens	1501	H. sapiens	CTNND2	catenin delta 2	GO:0060997 dendritic spine morphogenesis;GO:0060996 dendritic spine development;GO:0048813 dendrite morphogenesis			Cell Junctions;Golgi apparatus;Nucleoplasm(Approved)				1.0	0.0	1.0	0.0	0.0	0.0	1.0	0.0	0.0	0.0	0.0	0.0	0.0	0.0	0.0	0.0	0.0	0.0	0.0	0.0
CTSA	5476	symbol	H. sapiens	5476	H. sapiens	CTSA	cathepsin A	GO:1904715 negative regulation of chaperone-mediated autophagy;GO:1904714 regulation of chaperone-mediated autophagy;GO:0061684 chaperone-mediated autophagy		Enzymes/{ENZYME proteins/Hydrolases,Peptidases/Serine-type peptidases}	Vesicles(Enhanced)		(M3468)NABA ECM REGULATORS; (M5885)NABA MATRISOME ASSOCIATED; (M5889)NABA MATRISOME		0.0	0.0	0.0	0.0	0.0	0.0	0.0	0.0	0.0	0.0	1.0	0.0	0.0	0.0	0.0	0.0	0.0	0.0	0.0	0.0
CTSW	1521	symbol	H. sapiens	1521	H. sapiens	CTSW	cathepsin W	GO:0002576 platelet degranulation;GO:0045055 regulated exocytosis;GO:0006887 exocytosis		Enzymes/Peptidases/Cysteine-type peptidases			(M3468)NABA ECM REGULATORS; (M5885)NABA MATRISOME ASSOCIATED; (M5889)NABA MATRISOME		0.0	0.0	0.0	0.0	0.0	0.0	0.0	0.0	0.0	0.0	1.0	1.0	0.0	0.0	0.0	0.0	0.0	0.0	0.0	0.0
CTSZ	1522	symbol	H. sapiens	1522	H. sapiens	CTSZ	cathepsin Z	GO:0002003 angiotensin maturation;GO:0002002 regulation of angiotensin levels in blood;GO:0001991 regulation of systemic arterial blood pressure by circulatory renin-angiotensin		Enzymes/{ENZYME proteins/Hydrolases,Peptidases/Cysteine-type peptidases}	Vesicles(Supported)		(M3468)NABA ECM REGULATORS; (M5885)NABA MATRISOME ASSOCIATED; (M5889)NABA MATRISOME	(M5947)HALLMARK IL2 STAT5 SIGNALING	1.0	0.0	0.0	0.0	0.0	0.0	0.0	0.0	1.0	0.0	1.0	0.0	0.0	0.0	0.0	0.0	0.0	0.0	1.0	0.0
CUGBP1	10658	gene_synonym	H. sapiens	10658	H. sapiens	CELF1	CUGBP Elav-like family member 1	GO:0006376 mRNA splice site selection;GO:0000381 regulation of alternative mRNA splicing, via spliceosome;GO:0016246 RNA interference			Nucleoplasm(Enhanced)				0.0	0.0	0.0	0.0	0.0	0.0	0.0	0.0	0.0	0.0	0.0	0.0	0.0	0.0	0.0	0.0	0.0	0.0	0.0	0.0
CUX1	1523	symbol	H. sapiens	1523	H. sapiens	CUX1	cut like homeobox 1	GO:0050775 positive regulation of dendrite morphogenesis;GO:0000301 retrograde transport, vesicle recycling within Golgi;GO:1900006 positive regulation of dendrite development		Transcription factors/Helix-turn-helix domains	Golgi apparatus;Nucleoplasm(Supported)				1.0	0.0	0.0	0.0	0.0	0.0	0.0	0.0	0.0	0.0	0.0	0.0	0.0	0.0	0.0	0.0	0.0	0.0	0.0	0.0
CXCL3	2921	symbol	H. sapiens	2921	H. sapiens	CXCL3	C-X-C motif chemokine ligand 3	GO:0030593 neutrophil chemotaxis;GO:1990266 neutrophil migration;GO:0071621 granulocyte chemotaxis					(M5883)NABA SECRETED FACTORS; (M5885)NABA MATRISOME ASSOCIATED; (M5889)NABA MATRISOME	(M5897)HALLMARK IL6 JAK STAT3 SIGNALING; (M5890)HALLMARK TNFA SIGNALING VIA NFKB	1.0	0.0	0.0	0.0	0.0	0.0	0.0	0.0	0.0	0.0	0.0	0.0	0.0	0.0	0.0	0.0	0.0	0.0	0.0	0.0
CXorf36	79742	symbol	H. sapiens	79742	H. sapiens	CXorf36	chromosome X open reading frame 36	GO:0009966 regulation of signal transduction;GO:0010646 regulation of cell communication;GO:0023051 regulation of signaling							0.0	0.0	0.0	0.0	0.0	0.0	0.0	0.0	0.0	0.0	0.0	0.0	0.0	0.0	0.0	0.0	0.0	0.0	0.0	0.0
CXXC5	51523	symbol	H. sapiens	51523	H. sapiens	CXXC5	CXXC finger protein 5	GO:0043123 positive regulation of I-kappaB kinase/NF-kappaB signaling;GO:0043122 regulation of I-kappaB kinase/NF-kappaB signaling;GO:0000122 negative regulation of transcription by RNA polymerase II			Cytosol;Nucleoplasm(Enhanced)				0.0	0.0	0.0	0.0	0.0	0.0	0.0	0.0	0.0	0.0	0.0	0.0	0.0	0.0	0.0	0.0	0.0	0.0	0.0	0.0
CYB561	1534	symbol	H. sapiens	1534	H. sapiens	CYB561	cytochrome b561	GO:0022900 electron transport chain;GO:0006091 generation of precursor metabolites and energy;GO:0055114 oxidation-reduction process		Transporters/Transport Electron Carriers					0.0	0.0	0.0	0.0	0.0	0.0	0.0	0.0	0.0	0.0	0.0	0.0	0.0	0.0	0.0	0.0	0.0	0.0	0.0	0.0
CYFIP2	26999	symbol	H. sapiens	26999	H. sapiens	CYFIP2	cytoplasmic FMR1 interacting protein 2	GO:0051388 positive regulation of neurotrophin TRK receptor signaling pathway;GO:0097202 activation of cysteine-type endopeptidase activity;GO:0051386 regulation of neurotrophin TRK receptor signaling pathway			Cytosol;Plasma membrane(Supported)Endoplasmic reticulum(Approved)		(M156)PID ECADHERIN NASCENT AJ PATHWAY; (M232)PID ECADHERIN STABILIZATION PATHWAY; (M278)PID RAC1 PATHWAY	(M5934)HALLMARK XENOBIOTIC METABOLISM; (M5939)HALLMARK P53 PATHWAY	1.0	0.0	1.0	0.0	0.0	0.0	0.0	0.0	1.0	0.0	0.0	0.0	0.0	0.0	0.0	0.0	1.0	1.0	0.0	0.0
CYP26B1	56603	symbol	H. sapiens	56603	H. sapiens	CYP26B1	cytochrome P450 family 26 subfamily B member 1	GO:2001037 positive regulation of tongue muscle cell differentiation;GO:2001035 regulation of tongue muscle cell differentiation;GO:1902811 positive regulation of skeletal muscle fiber differentiation			Cytosol(Approved)			(M5907)HALLMARK ESTROGEN RESPONSE LATE; (M5906)HALLMARK ESTROGEN RESPONSE EARLY	0.0	0.0	1.0	0.0	0.0	0.0	0.0	0.0	0.0	0.0	0.0	1.0	0.0	0.0	0.0	0.0	0.0	0.0	0.0	0.0
CYP7B1	9420	symbol	H. sapiens	9420	H. sapiens	CYP7B1	cytochrome P450 family 7 subfamily B member 1	GO:0033147 negative regulation of intracellular estrogen receptor signaling pathway;GO:0035754 B cell chemotaxis;GO:0033144 negative regulation of intracellular steroid hormone receptor signaling pathway		Enzymes/ENZYME proteins/Oxidoreductases				(M5948)HALLMARK BILE ACID METABOLISM	1.0	0.0	0.0	0.0	0.0	0.0	0.0	0.0	0.0	0.0	0.0	0.0	1.0	0.0	0.0	0.0	0.0	0.0	0.0	0.0
CYR61	3491	symbol	H. sapiens	3491	H. sapiens	CYR61	cysteine rich angiogenic inducer 61	GO:0002041 intussusceptive angiogenesis;GO:2000304 positive regulation of ceramide biosynthetic process;GO:0060710 chorio-allantoic fusion					(M212)PID INTEGRIN5 PATHWAY; (M169)PID INTEGRIN2 PATHWAY; (M53)PID INTEGRIN3 PATHWAY	(M5942)HALLMARK UV RESPONSE DN; (M5930)HALLMARK EPITHELIAL MESENCHYMAL TRANSITION; (M5891)HALLMARK HYPOXIA	1.0	0.0	1.0	1.0	0.0	0.0	1.0	0.0	1.0	0.0	0.0	1.0	0.0	0.0	0.0	0.0	0.0	1.0	0.0	0.0
DAGLB	221955	symbol	H. sapiens	221955	H. sapiens	DAGLB	diacylglycerol lipase beta	GO:0098921 retrograde trans-synaptic signaling by endocannabinoid;GO:0046340 diacylglycerol catabolic process;GO:0098920 retrograde trans-synaptic signaling by lipid			Plasma membrane(Supported)		(M266)PID NCADHERIN PATHWAY		0.0	0.0	0.0	0.0	0.0	0.0	0.0	0.0	0.0	0.0	0.0	1.0	0.0	0.0	0.0	0.0	0.0	0.0	0.0	0.0
DALRD3	55152	symbol	H. sapiens	55152	H. sapiens	DALRD3	DALR anticodon binding domain containing 3	GO:0006420 arginyl-tRNA aminoacylation;GO:0006418 tRNA aminoacylation for protein translation;GO:0043039 tRNA aminoacylation			Cytosol;Nuclear bodies;Nucleoplasm(Approved)				0.0	0.0	0.0	0.0	0.0	0.0	0.0	0.0	0.0	0.0	0.0	0.0	0.0	0.0	0.0	0.0	0.0	0.0	0.0	0.0
DAPK1	1612	symbol	H. sapiens	1612	H. sapiens	DAPK1	death associated protein kinase 1	GO:1902042 negative regulation of extrinsic apoptotic signaling pathway via death domain receptors;GO:2000310 regulation of NMDA receptor activity;GO:0071447 cellular response to hydroperoxide	CAMK Ser/Thr protein kinase family	Enzymes/{ENZYME proteins/Transferases,Kinases/CAMK Ser/Thr protein kinases}	Centrosome(Approved)	5,6-Dihydro-Benzo[H]Cinnolin-3-Ylamine (Syntaxin-1 binding);Phosphoaminophosphonic Acid-Adenylate Ester (Syntaxin-1 binding);6-(3-AMINOPROPYL)-4,9-DIMETHYLPYRROLO[3,4-C]CARBAZOLE-1,3(2H,6H)-DIONE (Syntaxin-1 binding)	(M108)PID NETRIN PATHWAY; (M161)PID IFNG PATHWAY		0.0	0.0	0.0	0.0	0.0	0.0	0.0	0.0	1.0	0.0	0.0	0.0	0.0	0.0	0.0	0.0	0.0	1.0	0.0	0.0
DAXX	1616	symbol	H. sapiens	1616	H. sapiens	DAXX	death domain associated protein	GO:0007257 activation of JUN kinase activity;GO:0072738 cellular response to diamide;GO:1903936 cellular response to sodium arsenite			Nuclear bodies;Nucleus(Enhanced)		(M197)PID HIV NEF PATHWAY; (M286)PID TGFBR PATHWAY; (M261)PID P53 REGULATION PATHWAY		0.0	0.0	0.0	1.0	0.0	0.0	0.0	0.0	1.0	1.0	0.0	0.0	1.0	1.0	0.0	0.0	0.0	0.0	0.0	0.0
DAZAP2	9802	symbol	H. sapiens	9802	H. sapiens	DAZAP2	DAZ associated protein 2	GO:0071902 positive regulation of protein serine/threonine kinase activity;GO:0045860 positive regulation of protein kinase activity;GO:0071900 regulation of protein serine/threonine kinase activity			Nuclear speckles(Supported)				0.0	0.0	0.0	1.0	0.0	0.0	0.0	0.0	0.0	0.0	0.0	0.0	0.0	0.0	0.0	0.0	0.0	0.0	0.0	0.0
DBNDD2	55861	symbol	H. sapiens	55861	H. sapiens	DBNDD2	dysbindin domain containing 2	GO:0006469 negative regulation of protein kinase activity;GO:0033673 negative regulation of kinase activity;GO:0001933 negative regulation of protein phosphorylation			Cytosol;Nucleoplasm(Approved)				0.0	0.0	0.0	1.0	1.0	0.0	0.0	0.0	0.0	0.0	0.0	0.0	0.0	0.0	0.0	0.0	0.0	0.0	0.0	0.0
DBX1	120237	symbol	H. sapiens	120237	H. sapiens	DBX1	developing brain homeobox 1	GO:0021521 ventral spinal cord interneuron specification;GO:0060579 ventral spinal cord interneuron fate commitment;GO:0021514 ventral spinal cord interneuron differentiation		Transcription factors/Helix-turn-helix domains					0.0	0.0	0.0	0.0	0.0	0.0	0.0	0.0	0.0	0.0	0.0	0.0	0.0	0.0	0.0	0.0	0.0	0.0	0.0	0.0
DCAF12	25853	symbol	H. sapiens	25853	H. sapiens	DCAF12	DDB1 and CUL4 associated factor 12	GO:0016567 protein ubiquitination;GO:0032446 protein modification by small protein conjugation;GO:0070647 protein modification by small protein conjugation or removal							0.0	0.0	0.0	0.0	0.0	0.0	0.0	0.0	0.0	0.0	0.0	0.0	0.0	0.0	0.0	0.0	0.0	0.0	0.0	0.0
DCBLD1	285761	symbol	H. sapiens	285761	H. sapiens	DCBLD1	discoidin, CUB and LCCL domain containing 1								0.0	0.0	0.0	0.0	0.0	0.0	0.0	0.0	0.0	0.0	0.0	0.0	0.0	0.0	0.0	0.0	0.0	0.0	0.0	0.0
DCHS1	8642	symbol	H. sapiens	8642	H. sapiens	DCHS1	dachsous cadherin-related 1	GO:0003192 mitral valve formation;GO:0001658 branching involved in ureteric bud morphogenesis;GO:0003273 cell migration involved in endocardial cushion formation			Plasma membrane(Approved)				0.0	0.0	1.0	0.0	0.0	0.0	0.0	0.0	0.0	0.0	0.0	0.0	0.0	0.0	0.0	0.0	0.0	0.0	0.0	0.0
DCHS2	54798	symbol	H. sapiens	54798	H. sapiens	DCHS2	dachsous cadherin-related 2	GO:0007156 homophilic cell adhesion via plasma membrane adhesion molecules;GO:0098742 cell-cell adhesion via plasma-membrane adhesion molecules;GO:0098609 cell-cell adhesion			Plasma membrane;Vesicles(Approved)				0.0	0.0	1.0	0.0	0.0	0.0	0.0	0.0	0.0	0.0	0.0	0.0	0.0	0.0	0.0	0.0	0.0	0.0	0.0	0.0
DCPS	28960	symbol	H. sapiens	28960	H. sapiens	DCPS	decapping enzyme, scavenger	GO:0036245 cellular response to menadione;GO:0000290 deadenylation-dependent decapping of nuclear-transcribed mRNA;GO:0043928 exonucleolytic nuclear-transcribed mRNA catabolic process involved in deadenylation-dependent decay		Enzymes/ENZYME proteins/Hydrolases	Cytosol;Nucleoplasm(Supported)	7-Methyl-Gpppa (Rna 7-methylguanosine cap binding);7n-Methyl-8-Hydroguanosine-5'-Diphosphate (Rna 7-methylguanosine cap binding);N7-Methyl-Guanosine-5'-Monophosphate (Rna 7-methylguanosine cap binding);7-methyl-guanosine-5'-triphosphate-5'-guanosine (Rna 7-methylguanosine cap binding);5-{[1-(2-fluorobenzyl)piperidin-4-yl]methoxy}quinazoline-2,4-diamine (Rna 7-methylguanosine cap binding);5-{[1-(2…		(M5947)HALLMARK IL2 STAT5 SIGNALING	0.0	0.0	0.0	0.0	0.0	0.0	0.0	0.0	0.0	0.0	0.0	0.0	0.0	0.0	0.0	0.0	0.0	0.0	0.0	0.0
DCUN1D1	54165	symbol	H. sapiens	54165	H. sapiens	DCUN1D1	defective in cullin neddylation 1 domain containing 1	GO:2000436 positive regulation of protein neddylation;GO:2000434 regulation of protein neddylation;GO:0051443 positive regulation of ubiquitin-protein transferase activity			Cytosol;Nucleus(Approved)			(M5945)HALLMARK HEME METABOLISM	0.0	0.0	0.0	1.0	0.0	0.0	0.0	0.0	0.0	0.0	0.0	0.0	0.0	0.0	0.0	0.0	0.0	0.0	0.0	0.0
DDAH2	23564	symbol	H. sapiens	23564	H. sapiens	DDAH2	dimethylarginine dimethylaminohydrolase 2	GO:0006527 arginine catabolic process;GO:0000052 citrulline metabolic process;GO:0045429 positive regulation of nitric oxide biosynthetic process		Enzymes/ENZYME proteins/Hydrolases	Cytosol;Microtubule organizing center(Uncertain)	L-Citrulline (Dimethylargininase activity)		(M5934)HALLMARK XENOBIOTIC METABOLISM	0.0	0.0	0.0	0.0	0.0	0.0	0.0	0.0	0.0	0.0	0.0	0.0	0.0	0.0	0.0	0.0	0.0	0.0	0.0	0.0
DDHD1	80821	symbol	H. sapiens	80821	H. sapiens	DDHD1	DDHD domain containing 1	GO:0090141 positive regulation of mitochondrial fission;GO:0090140 regulation of mitochondrial fission;GO:0010822 positive regulation of mitochondrion organization							0.0	1.0	0.0	0.0	0.0	0.0	0.0	0.0	0.0	0.0	0.0	0.0	0.0	0.0	0.0	0.0	0.0	0.0	0.0	0.0
DDR1	780	symbol	H. sapiens	780	H. sapiens	DDR1	discoidin domain receptor tyrosine kinase 1	GO:0061302 smooth muscle cell-matrix adhesion;GO:0044319 wound healing, spreading of cells;GO:0060444 branching involved in mammary gland duct morphogenesis	Tyr protein kinase family	CD markers;Enzymes/{ENZYME proteins/Transferases,Kinases/Tyr protein kinases}	Cell Junctions;Nucleoplasm(Approved)	Imatinib (Transmembrane receptor protein tyrosine kinase activity)			1.0	0.0	1.0	1.0	0.0	1.0	1.0	0.0	0.0	0.0	0.0	1.0	0.0	0.0	0.0	0.0	1.0	0.0	0.0	0.0
DDX17	10521	symbol	H. sapiens	10521	H. sapiens	DDX17	DEAD-box helicase 17	GO:2001014 regulation of skeletal muscle cell differentiation;GO:0030520 intracellular estrogen receptor signaling pathway;GO:0030521 androgen receptor signaling pathway		Enzymes/ENZYME proteins/Hydrolases	Nuclear speckles(Enhanced)		(M200)PID ERA GENOMIC PATHWAY		0.0	0.0	0.0	0.0	0.0	0.0	0.0	0.0	0.0	0.0	0.0	0.0	1.0	0.0	0.0	0.0	0.0	0.0	0.0	0.0
DDX6	1656	symbol	H. sapiens	1656	H. sapiens	DDX6	DEAD-box helicase 6	GO:0019074 viral RNA genome packaging;GO:0019072 viral genome packaging;GO:0043928 exonucleolytic nuclear-transcribed mRNA catabolic process involved in deadenylation-dependent decay		Enzymes/ENZYME proteins/Hydrolases	Cytoplasmic bodies(Supported)Cytosol(Approved)	D-tartaric acid (Rna helicase activity)			1.0	0.0	0.0	0.0	0.0	0.0	0.0	0.0	0.0	0.0	0.0	0.0	0.0	0.0	0.0	0.0	0.0	0.0	0.0	0.0
DEDD	9191	symbol	H. sapiens	9191	H. sapiens	DEDD	death effector domain containing	GO:0008625 extrinsic apoptotic signaling pathway via death domain receptors;GO:0097191 extrinsic apoptotic signaling pathway;GO:0007283 spermatogenesis			Nucleoplasm(Approved)		(M8873)ST FAS SIGNALING PATHWAY; (M19)PID P73PATHWAY		0.0	0.0	0.0	0.0	0.0	0.0	0.0	0.0	0.0	0.0	0.0	0.0	0.0	0.0	0.0	0.0	0.0	0.0	0.0	0.0
DEDD2	162989	symbol	H. sapiens	162989	H. sapiens	DEDD2	death effector domain containing 2	GO:0030262 apoptotic nuclear changes;GO:2001238 positive regulation of extrinsic apoptotic signaling pathway;GO:0016075 rRNA catabolic process			Nucleoplasm(Approved)		(M8873)ST FAS SIGNALING PATHWAY		0.0	0.0	0.0	0.0	0.0	0.0	0.0	0.0	1.0	0.0	0.0	0.0	0.0	0.0	0.0	0.0	0.0	0.0	0.0	0.0
DEGS2	123099	symbol	H. sapiens	123099	H. sapiens	DEGS2	delta 4-desaturase, sphingolipid 2	GO:0006667 sphinganine metabolic process;GO:0046519 sphingoid metabolic process;GO:0034311 diol metabolic process		Enzymes/ENZYME proteins/Oxidoreductases	Nucleoli;Nucleus(Approved)				0.0	0.0	0.0	0.0	0.0	0.0	0.0	0.0	0.0	0.0	0.0	0.0	0.0	0.0	0.0	0.0	0.0	0.0	0.0	0.0
DENND1B	163486	symbol	H. sapiens	163486	H. sapiens	DENND1B	DENN domain containing 1B	GO:0035745 T-helper 2 cell cytokine production;GO:0035743 CD4-positive, alpha-beta T cell cytokine production;GO:0050852 T cell receptor signaling pathway			Cytosol(Supported)Nuclear speckles(Approved)				0.0	0.0	0.0	0.0	0.0	0.0	0.0	0.0	0.0	0.0	0.0	0.0	0.0	0.0	0.0	0.0	0.0	1.0	0.0	0.0
DENND2A	27147	symbol	H. sapiens	27147	H. sapiens	DENND2A	DENN domain containing 2A	GO:0042147 retrograde transport, endosome to Golgi;GO:0016482 cytosolic transport;GO:0016197 endosomal transport							0.0	0.0	0.0	0.0	0.0	0.0	0.0	0.0	0.0	0.0	0.0	0.0	0.0	0.0	0.0	0.0	0.0	0.0	0.0	0.0
DENND2D	79961	symbol	H. sapiens	79961	H. sapiens	DENND2D	DENN domain containing 2D				Cytosol(Supported)Nucleoplasm(Uncertain)				0.0	0.0	0.0	0.0	0.0	0.0	0.0	0.0	0.0	0.0	0.0	0.0	0.0	0.0	0.0	0.0	0.0	0.0	0.0	0.0
DENND3	22898	symbol	H. sapiens	22898	H. sapiens	DENND3	DENN domain containing 3	GO:0008333 endosome to lysosome transport;GO:0007041 lysosomal transport;GO:0007034 vacuolar transport			Cytosol;Vesicles(Approved)				0.0	0.0	0.0	0.0	0.0	0.0	0.0	0.0	0.0	0.0	0.0	0.0	0.0	0.0	0.0	0.0	0.0	0.0	0.0	0.0
DENND4B	9909	symbol	H. sapiens	9909	H. sapiens	DENND4B	DENN domain containing 4B	GO:0032483 regulation of Rab protein signal transduction;GO:0032482 Rab protein signal transduction;GO:0046578 regulation of Ras protein signal transduction			Golgi apparatus;Nucleus(Approved)				0.0	0.0	0.0	0.0	0.0	0.0	0.0	0.0	0.0	0.0	0.0	0.0	0.0	0.0	0.0	0.0	0.0	0.0	0.0	0.0
DFNA5	1687	gene_synonym	H. sapiens	1687	H. sapiens	GSDME	gasdermin E	GO:2001244 positive regulation of intrinsic apoptotic signaling pathway;GO:0070269 pyroptosis;GO:0060113 inner ear receptor cell differentiation		Transporters/Transporter channels and pores	Cytosol(Enhanced)			(M5898)HALLMARK DNA REPAIR	0.0	0.0	0.0	1.0	0.0	1.0	0.0	0.0	1.0	0.0	0.0	0.0	0.0	0.0	0.0	0.0	0.0	0.0	0.0	0.0
DGKA	1606	symbol	H. sapiens	1606	H. sapiens	DGKA	diacylglycerol kinase alpha	GO:0006654 phosphatidic acid biosynthetic process;GO:0046339 diacylglycerol metabolic process;GO:0046473 phosphatidic acid metabolic process		Enzymes/ENZYME proteins/Transferases	Mitochondria;Nucleoplasm;Vesicles(Approved)	Vitamin E (Phospholipid binding)	(M60)PID NFAT TFPATHWAY	(M5939)HALLMARK P53 PATHWAY	0.0	0.0	0.0	0.0	0.0	0.0	0.0	0.0	0.0	0.0	0.0	1.0	0.0	0.0	0.0	0.0	0.0	0.0	0.0	0.0
DGKD	8527	symbol	H. sapiens	8527	H. sapiens	DGKD	diacylglycerol kinase delta	GO:0046339 diacylglycerol metabolic process;GO:0030168 platelet activation;GO:0007205 protein kinase C-activating G-protein coupled receptor signaling pathway		Enzymes/ENZYME proteins/Transferases	Cytosol(Supported)	Phosphatidyl serine (Protein homodimerization activity)			0.0	0.0	0.0	0.0	0.0	0.0	0.0	0.0	0.0	0.0	0.0	1.0	0.0	0.0	0.0	0.0	1.0	0.0	0.0	0.0
DGKZ	8525	symbol	H. sapiens	8525	H. sapiens	DGKZ	diacylglycerol kinase zeta	GO:0046339 diacylglycerol metabolic process;GO:0030168 platelet activation;GO:0007205 protein kinase C-activating G-protein coupled receptor signaling pathway		Enzymes/ENZYME proteins/Transferases	Nuclear speckles(Supported)				0.0	0.0	0.0	0.0	0.0	0.0	0.0	0.0	0.0	0.0	0.0	1.0	0.0	0.0	0.0	0.0	0.0	0.0	0.0	0.0
DHRS12	79758	symbol	H. sapiens	79758	H. sapiens	DHRS12	dehydrogenase/reductase 12	GO:0055114 oxidation-reduction process;GO:0008152 metabolic process;GO:0008150 biological_process			Nucleoplasm(Supported)Golgi apparatus;Vesicles(Approved)				0.0	0.0	0.0	0.0	0.0	0.0	0.0	0.0	0.0	0.0	0.0	0.0	0.0	0.0	0.0	0.0	0.0	0.0	0.0	0.0
DHX16	8449	symbol	H. sapiens	8449	H. sapiens	DHX16	DEAH-box helicase 16	GO:0000398 mRNA splicing, via spliceosome;GO:0000377 RNA splicing, via transesterification reactions with bulged adenosine as nucleophile;GO:0000375 RNA splicing, via transesterification reactions		Enzymes/ENZYME proteins/Hydrolases	Nucleoplasm(Supported)			(M5915)HALLMARK APICAL JUNCTION	0.0	0.0	0.0	0.0	0.0	0.0	0.0	0.0	0.0	0.0	0.0	0.0	0.0	0.0	0.0	0.0	0.0	0.0	0.0	0.0
DHX29	54505	symbol	H. sapiens	54505	H. sapiens	DHX29	DExH-box helicase 29	GO:0006413 translational initiation;GO:0006412 translation;GO:0043043 peptide biosynthetic process		Enzymes/ENZYME proteins/Hydrolases	Cytosol(Approved)				0.0	0.0	0.0	0.0	0.0	0.0	0.0	0.0	0.0	0.0	0.0	0.0	0.0	0.0	0.0	0.0	0.0	0.0	0.0	0.0
DHX34	9704	symbol	H. sapiens	9704	H. sapiens	DHX34	DExH-box helicase 34	GO:2000623 negative regulation of nuclear-transcribed mRNA catabolic process, nonsense-mediated decay;GO:2000622 regulation of nuclear-transcribed mRNA catabolic process, nonsense-mediated decay;GO:1902373 negative regulation of mRNA catabolic process		Enzymes/ENZYME proteins/Hydrolases	Intermediate filaments;Nucleus(Uncertain)				0.0	0.0	0.0	0.0	0.0	0.0	0.0	0.0	0.0	0.0	0.0	0.0	0.0	0.0	0.0	0.0	0.0	0.0	0.0	0.0
DIDO1	11083	symbol	H. sapiens	11083	H. sapiens	DIDO1	death inducer-obliterator 1	GO:0097190 apoptotic signaling pathway;GO:0006915 apoptotic process;GO:0012501 programmed cell death			Cytosol;Nucleoplasm;Vesicles(Approved)				0.0	0.0	0.0	0.0	0.0	0.0	0.0	0.0	0.0	0.0	0.0	0.0	0.0	0.0	0.0	0.0	0.0	0.0	0.0	0.0
DIP2C	22982	symbol	H. sapiens	22982	H. sapiens	DIP2C	disco interacting protein 2 homolog C	GO:0008152 metabolic process;GO:0008150 biological_process			Cytosol;Nucleoplasm;Vesicles(Approved)				0.0	0.0	0.0	0.0	0.0	0.0	0.0	0.0	0.0	0.0	0.0	0.0	0.0	0.0	0.0	0.0	0.0	0.0	0.0	0.0
DIRC3	729582	symbol	H. sapiens	729582	H. sapiens	DIRC3	disrupted in renal carcinoma 3								0.0	0.0	0.0	0.0	0.0	0.0	0.0	0.0	0.0	0.0	0.0	0.0	0.0	0.0	0.0	0.0	0.0	0.0	0.0	0.0
DISC1	27185	symbol	H. sapiens	27185	H. sapiens	DISC1	DISC1 scaffold protein	GO:0002052 positive regulation of neuroblast proliferation;GO:1902692 regulation of neuroblast proliferation;GO:2000648 positive regulation of stem cell proliferation			Intermediate filaments(Approved)				1.0	0.0	0.0	0.0	0.0	0.0	0.0	0.0	0.0	0.0	0.0	0.0	0.0	0.0	0.0	0.0	0.0	0.0	0.0	0.0
DKK3	27122	symbol	H. sapiens	27122	H. sapiens	DKK3	dickkopf WNT signaling pathway inhibitor 3	GO:2000065 negative regulation of cortisol biosynthetic process;GO:0032348 negative regulation of aldosterone biosynthetic process;GO:0032345 negative regulation of aldosterone metabolic process			Vesicles(Approved)		(M17761)ST WNT BETA CATENIN PATHWAY		0.0	0.0	0.0	0.0	0.0	0.0	0.0	0.0	0.0	0.0	0.0	0.0	0.0	0.0	0.0	0.0	0.0	0.0	0.0	0.0
DLEC1	9940	symbol	H. sapiens	9940	H. sapiens	DLEC1	DLEC1, cilia and flagella associated protein	GO:0008285 negative regulation of cell proliferation;GO:0042127 regulation of cell proliferation;GO:0008283 cell proliferation			Cytosol(Supported)				0.0	0.0	0.0	0.0	0.0	1.0	0.0	0.0	0.0	0.0	0.0	0.0	0.0	0.0	0.0	0.0	0.0	0.0	0.0	0.0
DLG1	1739	symbol	H. sapiens	1739	H. sapiens	DLG1	discs large MAGUK scaffold protein 1	GO:1903760 regulation of voltage-gated potassium channel activity involved in ventricular cardiac muscle cell action potential repolarization;GO:1905024 regulation of membrane repolarization during ventricular cardiac muscle cell action potential;GO:1903764 regulation of potassium ion export across plasma membrane			Plasma membrane;Vesicles(Uncertain)		(M156)PID ECADHERIN NASCENT AJ PATHWAY; (M81)PID CDC42 PATHWAY	(M5942)HALLMARK UV RESPONSE DN; (M5915)HALLMARK APICAL JUNCTION; (M5893)HALLMARK MITOTIC SPINDLE	1.0	1.0	1.0	1.0	1.0	1.0	1.0	0.0	0.0	0.0	0.0	0.0	0.0	0.0	1.0	0.0	0.0	0.0	0.0	0.0
DLGAP1	9229	symbol	H. sapiens	9229	H. sapiens	DLGAP1	DLG associated protein 1	GO:0007268 chemical synaptic transmission;GO:0098916 anterograde trans-synaptic signaling;GO:0099537 trans-synaptic signaling							0.0	0.0	0.0	0.0	0.0	0.0	0.0	0.0	0.0	0.0	0.0	0.0	0.0	0.0	0.0	0.0	0.0	0.0	0.0	0.0
DNAH3	55567	symbol	H. sapiens	55567	H. sapiens	DNAH3	dynein axonemal heavy chain 3	GO:0060285 cilium-dependent cell motility;GO:0001539 cilium or flagellum-dependent cell motility;GO:0003341 cilium movement			Intermediate filaments;Nuclear membrane(Approved)				0.0	0.0	0.0	0.0	0.0	0.0	0.0	0.0	0.0	0.0	0.0	0.0	0.0	0.0	0.0	0.0	0.0	0.0	0.0	0.0
DNAI2	64446	symbol	H. sapiens	64446	H. sapiens	DNAI2	dynein axonemal intermediate chain 2	GO:0036158 outer dynein arm assembly;GO:0070286 axonemal dynein complex assembly;GO:0035082 axoneme assembly							0.0	0.0	0.0	0.0	0.0	0.0	0.0	0.0	0.0	0.0	0.0	0.0	0.0	0.0	0.0	0.0	0.0	0.0	0.0	0.0
DNAJB6	10049	symbol	H. sapiens	10049	H. sapiens	DNAJB6	DnaJ heat shock protein family (Hsp40) member B6	GO:0090084 negative regulation of inclusion body assembly;GO:0043154 negative regulation of cysteine-type endopeptidase activity involved in apoptotic process;GO:1900034 regulation of cellular response to heat			Nucleoplasm(Supported)				0.0	1.0	0.0	1.0	1.0	0.0	0.0	0.0	1.0	0.0	0.0	0.0	0.0	0.0	0.0	0.0	0.0	1.0	1.0	0.0
DNAJC5	80331	symbol	H. sapiens	80331	H. sapiens	DNAJC5	DnaJ heat shock protein family (Hsp40) member C5	GO:0016079 synaptic vesicle exocytosis;GO:0043312 neutrophil degranulation;GO:0002283 neutrophil activation involved in immune response			Golgi apparatus(Uncertain)				0.0	0.0	0.0	0.0	0.0	0.0	0.0	0.0	0.0	0.0	1.0	0.0	0.0	0.0	0.0	0.0	0.0	0.0	0.0	0.0
DNASE1L1	1774	symbol	H. sapiens	1774	H. sapiens	DNASE1L1	deoxyribonuclease 1 like 1	GO:0000737 DNA catabolic process, endonucleolytic;GO:0043312 neutrophil degranulation;GO:0002283 neutrophil activation involved in immune response							0.0	0.0	0.0	0.0	0.0	0.0	0.0	0.0	0.0	0.0	1.0	0.0	0.0	0.0	0.0	0.0	0.0	0.0	0.0	0.0
DNMT3A	1788	symbol	H. sapiens	1788	H. sapiens	DNMT3A	DNA methyltransferase 3 alpha	GO:0090116 C-5 methylation of cytosine;GO:0043045 DNA methylation involved in embryo development;GO:0032776 DNA methylation on cytosine		Enzymes/ENZYME proteins/Transferases;Transcription factors/Zinc-coordinating DNA-binding domains	Nucleoplasm(Supported)		(M254)PID MYC REPRESS PATHWAY		0.0	0.0	0.0	0.0	0.0	0.0	0.0	0.0	1.0	1.0	0.0	0.0	1.0	0.0	0.0	0.0	0.0	0.0	0.0	0.0
DOK1	1796	symbol	H. sapiens	1796	H. sapiens	DOK1	docking protein 1	GO:0045742 positive regulation of epidermal growth factor receptor signaling pathway;GO:1901186 positive regulation of ERBB signaling pathway;GO:0042058 regulation of epidermal growth factor receptor signaling pathway			Cytosol(Supported)		(M82)PID RET PATHWAY; (M16)PID INSULIN PATHWAY; (M50)PID PTP1B PATHWAY		1.0	0.0	0.0	0.0	0.0	0.0	0.0	0.0	0.0	0.0	0.0	0.0	0.0	0.0	0.0	0.0	1.0	0.0	0.0	0.0
DOPEY2	9980	gene_synonym	H. sapiens	9980	H. sapiens	DOP1B	DOP1 leucine zipper like protein B	GO:0006895 Golgi to endosome transport;GO:0007029 endoplasmic reticulum organization;GO:0006892 post-Golgi vesicle-mediated transport			Mitochondria;Nucleoplasm(Approved)				0.0	0.0	0.0	0.0	0.0	0.0	0.0	0.0	0.0	0.0	0.0	0.0	0.0	0.0	0.0	0.0	0.0	0.0	0.0	0.0
DPCR1	135656	gene_synonym	H. sapiens	135656	H. sapiens	MUCL3	mucin like 3								0.0	0.0	0.0	0.0	0.0	0.0	0.0	0.0	0.0	0.0	0.0	0.0	0.0	0.0	0.0	0.0	0.0	0.0	0.0	0.0
DPF3	8110	symbol	H. sapiens	8110	H. sapiens	DPF3	double PHD fingers 3	GO:0045944 positive regulation of transcription by RNA polymerase II;GO:0045892 negative regulation of transcription, DNA-templated;GO:1903507 negative regulation of nucleic acid-templated transcription			Nucleoplasm(Enhanced)				0.0	0.0	0.0	0.0	0.0	0.0	0.0	0.0	0.0	1.0	0.0	0.0	0.0	0.0	0.0	0.0	0.0	0.0	0.0	0.0
DPM2	8818	symbol	H. sapiens	8818	H. sapiens	DPM2	dolichyl-phosphate mannosyltransferase subunit 2, regulatory	GO:0016254 preassembly of GPI anchor in ER membrane;GO:0035269 protein O-linked mannosylation;GO:0019348 dolichol metabolic process							0.0	0.0	0.0	0.0	0.0	0.0	0.0	0.0	0.0	0.0	0.0	0.0	0.0	0.0	0.0	0.0	0.0	0.0	0.0	0.0
DPP6	1804	symbol	H. sapiens	1804	H. sapiens	DPP6	dipeptidyl peptidase like 6	GO:1901379 regulation of potassium ion transmembrane transport;GO:0043266 regulation of potassium ion transport;GO:0071805 potassium ion transmembrane transport		Enzymes/Peptidases/Serine-type peptidases;Transporters/Accessory Factors Involved in Transport					0.0	0.0	0.0	0.0	0.0	0.0	0.0	0.0	0.0	0.0	0.0	0.0	0.0	0.0	0.0	0.0	0.0	0.0	0.0	0.0
DQX1	165545	symbol	H. sapiens	165545	H. sapiens	DQX1	DEAQ-box RNA dependent ATPase 1			Enzymes/ENZYME proteins/Hydrolases	Cytosol;Plasma membrane(Approved)				0.0	0.0	0.0	0.0	0.0	0.0	0.0	0.0	0.0	0.0	0.0	0.0	0.0	0.0	0.0	0.0	0.0	0.0	0.0	0.0
DSC2	1824	symbol	H. sapiens	1824	H. sapiens	DSC2	desmocollin 2	GO:0086073 bundle of His cell-Purkinje myocyte adhesion involved in cell communication;GO:0098911 regulation of ventricular cardiac muscle cell action potential;GO:0086069 bundle of His cell to Purkinje myocyte communication						(M5937)HALLMARK GLYCOLYSIS	0.0	1.0	1.0	0.0	0.0	0.0	0.0	0.0	0.0	0.0	0.0	0.0	0.0	0.0	0.0	0.0	0.0	0.0	0.0	0.0
DSCAML1	57453	symbol	H. sapiens	57453	H. sapiens	DSCAML1	DS cell adhesion molecule like 1	GO:0048704 embryonic skeletal system morphogenesis;GO:0007156 homophilic cell adhesion via plasma membrane adhesion molecules;GO:0001709 cell fate determination							1.0	0.0	1.0	0.0	0.0	0.0	0.0	0.0	0.0	0.0	0.0	0.0	0.0	0.0	0.0	0.0	0.0	0.0	0.0	0.0
DSE	29940	symbol	H. sapiens	29940	H. sapiens	DSE	dermatan sulfate epimerase	GO:0030208 dermatan sulfate biosynthetic process;GO:0030205 dermatan sulfate metabolic process;GO:0050651 dermatan sulfate proteoglycan biosynthetic process		Enzymes/ENZYME proteins/Isomerase	Cytosol;Nucleoplasm(Supported)				0.0	0.0	0.0	0.0	0.0	0.0	0.0	0.0	0.0	0.0	0.0	0.0	0.0	0.0	0.0	0.0	0.0	0.0	0.0	0.0
DSTYK	25778	symbol	H. sapiens	25778	H. sapiens	DSTYK	dual serine/threonine and tyrosine protein kinase	GO:0045743 positive regulation of fibroblast growth factor receptor signaling pathway;GO:0040036 regulation of fibroblast growth factor receptor signaling pathway;GO:0008543 fibroblast growth factor receptor signaling pathway	Other	Enzymes/{ENZYME proteins/Transferases,Kinases}	Intermediate filaments;Nuclear speckles(Uncertain)				0.0	0.0	0.0	1.0	0.0	0.0	0.0	0.0	0.0	0.0	0.0	0.0	0.0	0.0	0.0	0.0	1.0	0.0	0.0	0.0
DTWD2	285605	symbol	H. sapiens	285605	H. sapiens	DTWD2	DTW domain containing 2				Nuclear bodies(Supported)				0.0	0.0	0.0	0.0	0.0	0.0	0.0	0.0	0.0	0.0	0.0	0.0	0.0	0.0	0.0	0.0	0.0	0.0	0.0	0.0
DUOX1	53905	symbol	H. sapiens	53905	H. sapiens	DUOX1	dual oxidase 1	GO:0006590 thyroid hormone generation;GO:0050665 hydrogen peroxide biosynthetic process;GO:0042403 thyroid hormone metabolic process		Enzymes/ENZYME proteins/Oxidoreductases;Transporters/Transport Electron Carriers					0.0	0.0	0.0	0.0	0.0	0.0	0.0	0.0	0.0	0.0	0.0	0.0	0.0	0.0	0.0	0.0	0.0	0.0	0.0	0.0
DUOXA1	90527	symbol	H. sapiens	90527	H. sapiens	DUOXA1	dual oxidase maturation factor 1	GO:2000609 regulation of thyroid hormone generation;GO:0006590 thyroid hormone generation;GO:0042403 thyroid hormone metabolic process							1.0	0.0	0.0	0.0	0.0	0.0	0.0	0.0	0.0	0.0	0.0	0.0	0.0	0.0	0.0	0.0	0.0	0.0	0.0	0.0
DUSP1	1843	symbol	H. sapiens	1843	H. sapiens	DUSP1	dual specificity phosphatase 1	GO:0090266 regulation of mitotic cell cycle spindle assembly checkpoint;GO:1903504 regulation of mitotic spindle checkpoint;GO:0007094 mitotic spindle assembly checkpoint		Enzymes/ENZYME proteins/Hydrolases	Cytosol;Nucleoli(Approved)		(M76)PID P38 ALPHA BETA PATHWAY; (M12705)SIG CD40PATHWAYMAP; (M12012)ST P38 MAPK PATHWAY	(M5942)HALLMARK UV RESPONSE DN; (M5891)HALLMARK HYPOXIA; (M5890)HALLMARK TNFA SIGNALING VIA NFKB	0.0	0.0	0.0	1.0	1.0	1.0	0.0	0.0	1.0	0.0	0.0	0.0	1.0	0.0	0.0	0.0	0.0	0.0	1.0	0.0
DUSP2	1844	symbol	H. sapiens	1844	H. sapiens	DUSP2	dual specificity phosphatase 2	GO:0000188 inactivation of MAPK activity;GO:0043407 negative regulation of MAP kinase activity;GO:0071901 negative regulation of protein serine/threonine kinase activity		Enzymes/ENZYME proteins/Hydrolases	Nuclear membrane;Nucleus(Supported)			(M5928)HALLMARK MYC TARGETS V2; (M5907)HALLMARK ESTROGEN RESPONSE LATE; (M5890)HALLMARK TNFA SIGNALING VIA NFKB	0.0	0.0	0.0	1.0	1.0	0.0	0.0	0.0	0.0	0.0	0.0	0.0	0.0	0.0	0.0	0.0	0.0	0.0	0.0	0.0
DUSP27	92235	symbol	H. sapiens	92235	H. sapiens	DUSP27	dual specificity phosphatase 27, atypical	GO:0006470 protein dephosphorylation;GO:0016311 dephosphorylation;GO:0006796 phosphate-containing compound metabolic process			Nucleoplasm(Approved)				0.0	0.0	0.0	0.0	0.0	0.0	0.0	0.0	0.0	0.0	0.0	0.0	0.0	0.0	0.0	0.0	0.0	0.0	0.0	0.0
DYNC1H1	1778	symbol	H. sapiens	1778	H. sapiens	DYNC1H1	dynein cytoplasmic 1 heavy chain 1	GO:0072382 minus-end-directed vesicle transport along microtubule;GO:1905832 positive regulation of spindle assembly;GO:0072385 minus-end-directed organelle transport along microtubule			Centrosome;Cytosol(Supported)		(M163)PID LIS1 PATHWAY	(M5893)HALLMARK MITOTIC SPINDLE	0.0	1.0	0.0	0.0	0.0	0.0	0.0	0.0	0.0	0.0	1.0	0.0	0.0	0.0	1.0	0.0	0.0	0.0	0.0	0.0
DYRK2	8445	symbol	H. sapiens	8445	H. sapiens	DYRK2	dual specificity tyrosine phosphorylation regulated kinase 2	GO:0045725 positive regulation of glycogen biosynthetic process;GO:0070885 negative regulation of calcineurin-NFAT signaling cascade;GO:0070875 positive regulation of glycogen metabolic process	CMGC Ser/Thr protein kinase family	Enzymes/{ENZYME proteins/Transferases,Kinases/CMGC Ser/Thr protein kinases}	Cytosol;Nucleoplasm(Supported)		(M261)PID P53 REGULATION PATHWAY	(M5921)HALLMARK COMPLEMENT	0.0	0.0	0.0	0.0	1.0	0.0	0.0	0.0	0.0	0.0	0.0	0.0	0.0	0.0	0.0	0.0	0.0	0.0	0.0	0.0
E2F6	1876	symbol	H. sapiens	1876	H. sapiens	E2F6	E2F transcription factor 6	GO:0070317 negative regulation of G0 to G1 transition;GO:0000083 regulation of transcription involved in G1/S transition of mitotic cell cycle;GO:0070316 regulation of G0 to G1 transition		Transcription factors/Helix-turn-helix domains	Nucleoplasm(Supported)		(M40)PID E2F PATHWAY		0.0	0.0	0.0	0.0	0.0	0.0	0.0	0.0	0.0	0.0	0.0	0.0	0.0	0.0	0.0	0.0	0.0	0.0	0.0	0.0
EAF1	85403	symbol	H. sapiens	85403	H. sapiens	EAF1	ELL associated factor 1	GO:0006368 transcription elongation from RNA polymerase II promoter;GO:0006354 DNA-templated transcription, elongation;GO:0006366 transcription by RNA polymerase II			Nuclear bodies(Enhanced)Nucleoplasm;Vesicles(Approved)Cytokinetic bridge(Uncertain)				0.0	0.0	0.0	0.0	0.0	0.0	0.0	0.0	0.0	0.0	0.0	0.0	0.0	0.0	0.0	0.0	0.0	0.0	0.0	0.0
EBPL	84650	symbol	H. sapiens	84650	H. sapiens	EBPL	EBP like	GO:0016125 sterol metabolic process;GO:0008202 steroid metabolic process;GO:1901615 organic hydroxy compound metabolic process			Endoplasmic reticulum(Supported)				0.0	0.0	0.0	0.0	0.0	0.0	0.0	0.0	0.0	0.0	0.0	0.0	0.0	0.0	0.0	0.0	0.0	0.0	0.0	0.0
ECE1	1889	symbol	H. sapiens	1889	H. sapiens	ECE1	endothelin converting enzyme 1	GO:0034959 endothelin maturation;GO:0010814 substance P catabolic process;GO:0003100 regulation of systemic arterial blood pressure by endothelin		Enzymes/{ENZYME proteins/Hydrolases,Peptidases/Metallopeptidases}		5-(2-hydroxyethyl)nonane-1,9-diol (Protein homodimerization activity)			0.0	1.0	0.0	0.0	0.0	0.0	0.0	0.0	0.0	0.0	0.0	0.0	0.0	0.0	0.0	0.0	0.0	0.0	0.0	0.0
ECM2	1842	symbol	H. sapiens	1842	H. sapiens	ECM2	extracellular matrix protein 2	GO:0010811 positive regulation of cell-substrate adhesion;GO:0010810 regulation of cell-substrate adhesion;GO:0007160 cell-matrix adhesion					(M3008)NABA ECM GLYCOPROTEINS; (M5884)NABA CORE MATRISOME; (M5889)NABA MATRISOME	(M5930)HALLMARK EPITHELIAL MESENCHYMAL TRANSITION	0.0	0.0	1.0	0.0	0.0	0.0	1.0	0.0	0.0	0.0	0.0	0.0	0.0	0.0	0.0	0.0	0.0	0.0	0.0	0.0
EDARADD	128178	symbol	H. sapiens	128178	H. sapiens	EDARADD	EDAR associated death domain	GO:0033209 tumor necrosis factor-mediated signaling pathway;GO:0071356 cellular response to tumor necrosis factor;GO:0034612 response to tumor necrosis factor			Cytosol;Nucleus(Approved)				0.0	0.0	0.0	0.0	0.0	0.0	0.0	0.0	0.0	0.0	0.0	0.0	0.0	0.0	0.0	0.0	0.0	0.0	0.0	0.0
EDEM1	9695	symbol	H. sapiens	9695	H. sapiens	EDEM1	ER degradation enhancing alpha-mannosidase like protein 1	GO:1904154 positive regulation of retrograde protein transport, ER to cytosol;GO:0036510 trimming of terminal mannose on C branch;GO:1904382 mannose trimming involved in glycoprotein ERAD pathway			Endoplasmic reticulum(Approved)			(M5922)HALLMARK UNFOLDED PROTEIN RESPONSE; (M5924)HALLMARK MTORC1 SIGNALING	0.0	0.0	0.0	1.0	0.0	0.0	0.0	1.0	1.0	0.0	0.0	0.0	0.0	0.0	1.0	0.0	0.0	0.0	0.0	0.0
EEF1A2	1917	symbol	H. sapiens	1917	H. sapiens	EEF1A2	eukaryotic translation elongation factor 1 alpha 2	GO:1904714 regulation of chaperone-mediated autophagy;GO:0061684 chaperone-mediated autophagy;GO:0090218 positive regulation of lipid kinase activity			Cytosol;Nucleoli(Enhanced)				0.0	0.0	0.0	1.0	0.0	0.0	0.0	0.0	1.0	0.0	0.0	0.0	0.0	0.0	0.0	0.0	0.0	0.0	0.0	0.0
EEFSEC	60678	symbol	H. sapiens	60678	H. sapiens	EEFSEC	eukaryotic elongation factor, selenocysteine-tRNA specific	GO:0001514 selenocysteine incorporation;GO:0006451 translational readthrough;GO:0006414 translational elongation			Cytosol;Nuclear bodies;Nucleus(Approved)				0.0	0.0	0.0	0.0	0.0	0.0	0.0	0.0	0.0	0.0	0.0	0.0	0.0	0.0	0.0	0.0	0.0	0.0	0.0	0.0
EFCAB2	84288	symbol	H. sapiens	84288	H. sapiens	EFCAB2	EF-hand calcium binding domain 2				Cytosol;Plasma membrane(Approved)				0.0	0.0	0.0	0.0	0.0	0.0	0.0	0.0	0.0	0.0	0.0	0.0	0.0	0.0	0.0	0.0	0.0	0.0	0.0	0.0
EFCAB4B	84766	gene_synonym	H. sapiens	84766	H. sapiens	CRACR2A	calcium release activated channel regulator 2A	GO:0032237 activation of store-operated calcium channel activity;GO:1901341 positive regulation of store-operated calcium channel activity;GO:1901339 regulation of store-operated calcium channel activity							0.0	0.0	0.0	0.0	0.0	0.0	0.0	0.0	0.0	0.0	1.0	0.0	0.0	0.0	0.0	0.0	0.0	0.0	0.0	0.0
EFHA1	221154	gene_synonym	H. sapiens	221154	H. sapiens	MICU2	mitochondrial calcium uptake 2	GO:0051562 negative regulation of mitochondrial calcium ion concentration;GO:0051561 positive regulation of mitochondrial calcium ion concentration;GO:0036444 calcium import into the mitochondrion		Transporters/Accessory Factors Involved in Transport	Mitochondria(Supported)Nucleus(Approved)				0.0	0.0	0.0	0.0	0.0	0.0	0.0	0.0	0.0	0.0	0.0	0.0	0.0	0.0	0.0	0.0	0.0	0.0	0.0	0.0
EFHD2	79180	symbol	H. sapiens	79180	H. sapiens	EFHD2	EF-hand domain family member D2				Cytosol(Approved)				0.0	0.0	0.0	0.0	0.0	0.0	0.0	0.0	0.0	0.0	0.0	0.0	0.0	0.0	0.0	0.0	0.0	0.0	0.0	0.0
EFNB2	1948	symbol	H. sapiens	1948	H. sapiens	EFNB2	ephrin B2	GO:2000727 positive regulation of cardiac muscle cell differentiation;GO:0002042 cell migration involved in sprouting angiogenesis;GO:0046718 viral entry into host cell			Cytosol;Nucleoplasm(Supported)		(M257)PID EPHRINB REV PATHWAY; (M62)PID EPHB FWD PATHWAY		1.0	0.0	0.0	0.0	0.0	0.0	0.0	0.0	1.0	0.0	0.0	0.0	0.0	0.0	0.0	0.0	1.0	0.0	1.0	0.0
EFR3B	22979	symbol	H. sapiens	22979	H. sapiens	EFR3B	EFR3 homolog B	GO:0046854 phosphatidylinositol phosphorylation;GO:0046834 lipid phosphorylation;GO:0046488 phosphatidylinositol metabolic process							0.0	0.0	0.0	0.0	0.0	0.0	0.0	0.0	0.0	0.0	0.0	0.0	0.0	0.0	0.0	0.0	0.0	0.0	0.0	0.0
EGFLAM	133584	symbol	H. sapiens	133584	H. sapiens	EGFLAM	EGF like, fibronectin type III and laminin G domains	GO:0019800 peptide cross-linking via chondroitin 4-sulfate glycosaminoglycan;GO:0030204 chondroitin sulfate metabolic process;GO:0050654 chondroitin sulfate proteoglycan metabolic process					(M3008)NABA ECM GLYCOPROTEINS; (M5884)NABA CORE MATRISOME; (M5889)NABA MATRISOME		0.0	0.0	1.0	0.0	0.0	0.0	1.0	0.0	0.0	0.0	0.0	0.0	0.0	0.0	0.0	0.0	0.0	0.0	0.0	0.0
EGFR	1956	symbol	H. sapiens	1956	H. sapiens	EGFR	epidermal growth factor receptor	GO:0043006 activation of phospholipase A2 activity by calcium-mediated signaling;GO:0032431 activation of phospholipase A2 activity;GO:1903800 positive regulation of production of miRNAs involved in gene silencing by miRNA	Tyr protein kinase family	Enzymes/{ENZYME proteins/Transferases,Kinases/Tyr protein kinases};RAS pathway related proteins	Plasma membrane(Enhanced)	Cetuximab (Ubiquitin protein ligase binding);Trastuzumab (Ubiquitin protein ligase binding);Lidocaine (Ubiquitin protein ligase binding);Gefitinib (Ubiquitin protein ligase binding);Erlotinib (Ubiquitin protein ligase binding);Lapatinib (Ubiquitin protein ligase binding);Panitumumab (Ubiquitin protein ligase binding);Flavopiridol (Ubiquitin protein ligase binding);IGN311 (Ubiquitin protein ligase…	(M201)PID ERBB NETWORK PATHWAY; (M251)PID SYNDECAN 3 PATHWAY; (M184)PID ECADHERIN KERATINOCYTE PATHWAY	(M5910)HALLMARK PROTEIN SECRETION; (M5923)HALLMARK PI3K AKT MTOR SIGNALING; (M5915)HALLMARK APICAL JUNCTION	1.0	1.0	1.0	1.0	0.0	0.0	0.0	1.0	0.0	0.0	0.0	1.0	1.0	0.0	1.0	0.0	1.0	1.0	0.0	1.0
EHD1	10938	symbol	H. sapiens	10938	H. sapiens	EHD1	EH domain containing 1	GO:2001137 positive regulation of endocytic recycling;GO:0010886 positive regulation of cholesterol storage;GO:1901741 positive regulation of myoblast fusion			Plasma membrane(Supported)			(M5890)HALLMARK TNFA SIGNALING VIA NFKB; (M5921)HALLMARK COMPLEMENT	0.0	0.0	0.0	0.0	0.0	0.0	0.0	0.0	0.0	0.0	0.0	1.0	0.0	0.0	1.0	0.0	0.0	0.0	0.0	1.0
EHMT1	79813	symbol	H. sapiens	79813	H. sapiens	EHMT1	euchromatic histone lysine methyltransferase 1	GO:0070734 histone H3-K27 methylation;GO:0070317 negative regulation of G0 to G1 transition;GO:0018026 peptidyl-lysine monomethylation		Enzymes/ENZYME proteins/Transferases	Nuclear bodies;Nucleoplasm(Supported)				0.0	0.0	0.0	0.0	0.0	0.0	0.0	0.0	0.0	1.0	0.0	0.0	0.0	0.0	0.0	0.0	0.0	0.0	0.0	0.0
EHMT2	10919	symbol	H. sapiens	10919	H. sapiens	EHMT2	euchromatic histone lysine methyltransferase 2	GO:0070734 histone H3-K27 methylation;GO:0070317 negative regulation of G0 to G1 transition;GO:0051567 histone H3-K9 methylation		Enzymes/ENZYME proteins/Transferases	Nuclear speckles;Nucleoplasm(Supported)		(M151)PID AR TF PATHWAY		0.0	0.0	0.0	0.0	0.0	0.0	0.0	0.0	0.0	1.0	0.0	0.0	0.0	0.0	0.0	0.0	0.0	0.0	0.0	0.0
EIF2AK2	5610	symbol	H. sapiens	5610	H. sapiens	EIF2AK2	eukaryotic translation initiation factor 2 alpha kinase 2	GO:0030683 evasion or tolerance by virus of host immune response;GO:0020012 evasion or tolerance of host immune response;GO:0030682 evasion or tolerance of host defense response	Other	Enzymes/{ENZYME proteins/Transferases,Kinases}	Cytosol(Enhanced)		(M91)PID TCPTP PATHWAY; (M144)PID CERAMIDE PATHWAY; (M186)PID PDGFRB PATHWAY	(M5911)HALLMARK INTERFERON ALPHA RESPONSE; (M5913)HALLMARK INTERFERON GAMMA RESPONSE; (M5932)HALLMARK INFLAMMATORY RESPONSE	0.0	1.0	1.0	1.0	0.0	1.0	0.0	0.0	0.0	0.0	0.0	0.0	0.0	0.0	0.0	0.0	0.0	0.0	0.0	0.0
EIF2C2	27161	gene_synonym	H. sapiens	27161	H. sapiens	AGO2	argonaute 2, RISC catalytic component	GO:1905618 positive regulation of miRNA mediated inhibition of translation;GO:1905616 regulation of miRNA mediated inhibition of translation;GO:0060213 positive regulation of nuclear-transcribed mRNA poly(A) tail shortening		Enzymes/ENZYME proteins/Hydrolases	Nucleoplasm(Supported)Cell Junctions(Approved)			(M5941)HALLMARK UV RESPONSE UP	0.0	0.0	0.0	0.0	0.0	0.0	0.0	0.0	0.0	0.0	0.0	0.0	1.0	0.0	0.0	0.0	0.0	0.0	0.0	0.0
EIF3K	27335	symbol	H. sapiens	27335	H. sapiens	EIF3K	eukaryotic translation initiation factor 3 subunit K	GO:0006446 regulation of translational initiation;GO:0006413 translational initiation;GO:0006417 regulation of translation			Cytosol(Supported)				0.0	0.0	0.0	0.0	0.0	0.0	0.0	0.0	0.0	0.0	0.0	0.0	0.0	0.0	0.0	0.0	0.0	0.0	0.0	0.0
EIF4H	7458	symbol	H. sapiens	7458	H. sapiens	EIF4H	eukaryotic translation initiation factor 4H	GO:0097010 eukaryotic translation initiation factor 4F complex assembly;GO:0001731 formation of translation preinitiation complex;GO:0002183 cytoplasmic translational initiation			Cytosol;Nuclear bodies;Nucleoplasm(Approved)			(M5926)HALLMARK MYC TARGETS V1	0.0	0.0	0.0	0.0	0.0	0.0	0.0	0.0	0.0	0.0	0.0	0.0	0.0	0.0	0.0	0.0	0.0	0.0	0.0	0.0
ELF1	1997	symbol	H. sapiens	1997	H. sapiens	ELF1	E74 like ETS transcription factor 1	GO:0050860 negative regulation of T cell receptor signaling pathway;GO:0050855 regulation of B cell receptor signaling pathway;GO:0050858 negative regulation of antigen receptor-mediated signaling pathway		Transcription factors/Helix-turn-helix domains	Nucleoplasm(Supported)		(M234)PID IL2 STAT5 PATHWAY; (M92)PID ANGIOPOIETIN RECEPTOR PATHWAY; (M279)PID RB 1PATHWAY	(M5911)HALLMARK INTERFERON ALPHA RESPONSE; (M5906)HALLMARK ESTROGEN RESPONSE EARLY	0.0	0.0	1.0	0.0	0.0	0.0	0.0	0.0	0.0	0.0	0.0	0.0	0.0	0.0	0.0	0.0	0.0	0.0	0.0	0.0
ELK3	2004	symbol	H. sapiens	2004	H. sapiens	ELK3	ELK3, ETS transcription factor	GO:0001525 angiogenesis;GO:0048514 blood vessel morphogenesis;GO:0001568 blood vessel development		Transcription factors/Helix-turn-helix domains	Nucleoplasm(Supported)Mitochondria(Approved)				0.0	0.0	0.0	0.0	0.0	0.0	0.0	0.0	0.0	0.0	0.0	1.0	0.0	0.0	0.0	0.0	0.0	0.0	0.0	0.0
EMID1	129080	symbol	H. sapiens	129080	H. sapiens	EMID1	EMI domain containing 1	GO:0010811 positive regulation of cell-substrate adhesion;GO:0010810 regulation of cell-substrate adhesion;GO:0045785 positive regulation of cell adhesion					(M3008)NABA ECM GLYCOPROTEINS; (M5884)NABA CORE MATRISOME; (M5889)NABA MATRISOME		0.0	0.0	1.0	0.0	0.0	0.0	1.0	0.0	0.0	0.0	0.0	0.0	0.0	0.0	0.0	0.0	0.0	0.0	0.0	0.0
EMID2	136227	gene_synonym	H. sapiens	136227	H. sapiens	COL26A1	collagen type XXVI alpha 1 chain	GO:0010811 positive regulation of cell-substrate adhesion;GO:0010810 regulation of cell-substrate adhesion;GO:0045785 positive regulation of cell adhesion			Vesicles(Approved)		(M3005)NABA COLLAGENS; (M5884)NABA CORE MATRISOME; (M5889)NABA MATRISOME		0.0	0.0	1.0	0.0	0.0	0.0	1.0	0.0	0.0	0.0	0.0	0.0	0.0	0.0	0.0	0.0	0.0	0.0	0.0	0.0
EMILIN3	90187	symbol	H. sapiens	90187	H. sapiens	EMILIN3	elastin microfibril interfacer 3	GO:0010811 positive regulation of cell-substrate adhesion;GO:0010810 regulation of cell-substrate adhesion;GO:0045785 positive regulation of cell adhesion					(M3008)NABA ECM GLYCOPROTEINS; (M5884)NABA CORE MATRISOME; (M5889)NABA MATRISOME		0.0	0.0	1.0	0.0	0.0	0.0	1.0	0.0	0.0	0.0	0.0	0.0	0.0	0.0	0.0	0.0	0.0	0.0	0.0	0.0
EML1	2009	symbol	H. sapiens	2009	H. sapiens	EML1	echinoderm microtubule associated protein like 1	GO:0007405 neuroblast proliferation;GO:0002244 hematopoietic progenitor cell differentiation;GO:0007052 mitotic spindle organization							0.0	0.0	0.0	0.0	0.0	0.0	0.0	0.0	0.0	0.0	0.0	0.0	0.0	0.0	0.0	0.0	0.0	0.0	0.0	0.0
ENOSF1	55556	symbol	H. sapiens	55556	H. sapiens	ENOSF1	enolase superfamily member 1	GO:0044275 cellular carbohydrate catabolic process;GO:0009063 cellular amino acid catabolic process;GO:0046395 carboxylic acid catabolic process		Enzymes/ENZYME proteins/Lyases					0.0	0.0	0.0	0.0	0.0	0.0	0.0	0.0	0.0	0.0	0.0	0.0	0.0	0.0	0.0	0.0	0.0	0.0	0.0	0.0
ENPP6	133121	symbol	H. sapiens	133121	H. sapiens	ENPP6	ectonucleotide pyrophosphatase/phosphodiesterase 6	GO:0019695 choline metabolic process;GO:0046475 glycerophospholipid catabolic process;GO:0009395 phospholipid catabolic process		Enzymes/ENZYME proteins/Hydrolases	Golgi apparatus(Approved)				0.0	0.0	0.0	0.0	0.0	0.0	0.0	0.0	0.0	0.0	0.0	0.0	0.0	0.0	0.0	0.0	0.0	0.0	0.0	0.0
ENTPD2	954	symbol	H. sapiens	954	H. sapiens	ENTPD2	ectonucleoside triphosphate diphosphohydrolase 2	GO:0009181 purine ribonucleoside diphosphate catabolic process;GO:0009137 purine nucleoside diphosphate catabolic process;GO:0009191 ribonucleoside diphosphate catabolic process							0.0	0.0	0.0	0.0	0.0	0.0	0.0	0.0	0.0	0.0	0.0	1.0	0.0	0.0	0.0	0.0	0.0	0.0	0.0	0.0
EP400	57634	symbol	H. sapiens	57634	H. sapiens	EP400	E1A binding protein p400	GO:0043968 histone H2A acetylation;GO:0043967 histone H4 acetylation;GO:0016573 histone acetylation			Nucleus(Supported)				0.0	0.0	0.0	0.0	0.0	0.0	0.0	0.0	0.0	1.0	0.0	0.0	0.0	0.0	0.0	0.0	0.0	0.0	0.0	0.0
EPAS1	2034	symbol	H. sapiens	2034	H. sapiens	EPAS1	endothelial PAS domain protein 1	GO:0043129 surfactant homeostasis;GO:0048625 myoblast fate commitment;GO:0042415 norepinephrine metabolic process		Transcription factors/Basic domains	Nucleoplasm(Enhanced)Cytosol(Approved)		(M44)PID HIF2PATHWAY		0.0	0.0	0.0	0.0	0.0	0.0	0.0	0.0	0.0	0.0	0.0	0.0	0.0	0.0	0.0	0.0	0.0	0.0	0.0	0.0
EPHB1	2047	symbol	H. sapiens	2047	H. sapiens	EPHB1	EPH receptor B1	GO:1902725 negative regulation of satellite cell differentiation;GO:1902723 negative regulation of skeletal muscle satellite cell proliferation;GO:0014859 negative regulation of skeletal muscle cell proliferation	Tyr protein kinase family	Enzymes/{ENZYME proteins/Transferases,Kinases/Tyr protein kinases}	Plasma membrane(Supported)Cytosol;Endoplasmic reticulum(Approved)		(M257)PID EPHRINB REV PATHWAY; (M62)PID EPHB FWD PATHWAY		1.0	1.0	1.0	1.0	0.0	1.0	1.0	0.0	0.0	0.0	0.0	0.0	0.0	0.0	0.0	0.0	1.0	0.0	0.0	0.0
EPHB3	2049	symbol	H. sapiens	2049	H. sapiens	EPHB3	EPH receptor B3	GO:0021952 central nervous system projection neuron axonogenesis;GO:0031290 retinal ganglion cell axon guidance;GO:0022038 corpus callosum development	Tyr protein kinase family	Enzymes/{ENZYME proteins/Transferases,Kinases/Tyr protein kinases}			(M62)PID EPHB FWD PATHWAY	(M5909)HALLMARK MYOGENESIS	1.0	1.0	1.0	1.0	0.0	0.0	1.0	0.0	0.0	0.0	0.0	0.0	0.0	0.0	0.0	1.0	1.0	1.0	0.0	0.0
EPS15L1	58513	symbol	H. sapiens	58513	H. sapiens	EPS15L1	epidermal growth factor receptor pathway substrate 15 like 1	GO:0042059 negative regulation of epidermal growth factor receptor signaling pathway;GO:1901185 negative regulation of ERBB signaling pathway;GO:0042058 regulation of epidermal growth factor receptor signaling pathway			Vesicles(Approved)				0.0	0.0	0.0	0.0	0.0	0.0	0.0	0.0	0.0	0.0	0.0	0.0	0.0	0.0	0.0	0.0	1.0	0.0	0.0	1.0
EPSTI1	94240	symbol	H. sapiens	94240	H. sapiens	EPSTI1	epithelial stromal interaction 1				Cytosol(Approved)			(M5911)HALLMARK INTERFERON ALPHA RESPONSE; (M5913)HALLMARK INTERFERON GAMMA RESPONSE	0.0	0.0	0.0	0.0	0.0	0.0	0.0	0.0	0.0	0.0	0.0	0.0	0.0	0.0	0.0	0.0	0.0	0.0	0.0	0.0
ERAS	3266	symbol	H. sapiens	3266	H. sapiens	ERAS	ES cell expressed Ras	GO:0007165 signal transduction;GO:0023052 signaling;GO:0007154 cell communication							0.0	0.0	0.0	0.0	0.0	0.0	0.0	0.0	0.0	0.0	0.0	0.0	0.0	0.0	0.0	0.0	0.0	0.0	0.0	0.0
EREG	2069	symbol	H. sapiens	2069	H. sapiens	EREG	epiregulin	GO:0001550 ovarian cumulus expansion;GO:0048160 primary follicle stage;GO:0048165 fused antrum stage			Vesicles(Approved)		(M201)PID ERBB NETWORK PATHWAY; (M13)PID ERBB4 PATHWAY; (M5883)NABA SECRETED FACTORS	(M5902)HALLMARK APOPTOSIS; (M5950)HALLMARK ALLOGRAFT REJECTION; (M5953)HALLMARK KRAS SIGNALING UP	0.0	1.0	0.0	1.0	0.0	1.0	0.0	0.0	0.0	0.0	0.0	1.0	1.0	0.0	0.0	0.0	1.0	0.0	0.0	0.0
ERGIC1	57222	symbol	H. sapiens	57222	H. sapiens	ERGIC1	endoplasmic reticulum-golgi intermediate compartment 1	GO:0006890 retrograde vesicle-mediated transport, Golgi to ER;GO:0006888 ER to Golgi vesicle-mediated transport;GO:0048193 Golgi vesicle transport			Vesicles(Enhanced)Nucleoplasm(Supported)				0.0	0.0	0.0	0.0	0.0	0.0	0.0	0.0	0.0	0.0	0.0	0.0	0.0	0.0	0.0	0.0	0.0	0.0	0.0	0.0
ERI3	79033	symbol	H. sapiens	79033	H. sapiens	ERI3	ERI1 exoribonuclease family member 3	GO:0000467 exonucleolytic trimming to generate mature 3'-end of 5.8S rRNA from tricistronic rRNA transcript (SSU-rRNA, 5.8S rRNA, LSU-rRNA);GO:0000738 DNA catabolic process, exonucleolytic;GO:0000459 exonucleolytic trimming involved in rRNA processing			Cytosol;Nucleoplasm(Approved)				0.0	0.0	0.0	0.0	0.0	0.0	0.0	0.0	0.0	0.0	0.0	0.0	0.0	0.0	0.0	0.0	0.0	0.0	0.0	0.0
ERLIN1	10613	symbol	H. sapiens	10613	H. sapiens	ERLIN1	ER lipid raft associated 1	GO:0045541 negative regulation of cholesterol biosynthetic process;GO:0090206 negative regulation of cholesterol metabolic process;GO:0106119 negative reguation of sterol biosynthetic process			Endoplasmic reticulum(Supported)				0.0	0.0	0.0	0.0	0.0	0.0	0.0	0.0	0.0	0.0	0.0	0.0	0.0	0.0	0.0	0.0	0.0	0.0	0.0	0.0
ESPNP	284729	symbol	H. sapiens	284729	H. sapiens	ESPNP	espin pseudogene								0.0	0.0	0.0	0.0	0.0	0.0	0.0	0.0	0.0	0.0	0.0	0.0	0.0	0.0	0.0	0.0	0.0	0.0	0.0	0.0
ESRRG	2104	symbol	H. sapiens	2104	H. sapiens	ESRRG	estrogen related receptor gamma	GO:0048384 retinoic acid receptor signaling pathway;GO:0006367 transcription initiation from RNA polymerase II promoter;GO:0043401 steroid hormone mediated signaling pathway		Nuclear receptors;Transcription factors/Zinc-coordinating DNA-binding domains	Nucleus(Approved)	Troglitazone (Zinc ion binding);Diethylstilbestrol (Zinc ion binding);Cholic Acid (Zinc ion binding);Afimoxifene (Zinc ion binding);4-HYDROXY-N'-(4-ISOPROPYLBENZYL)BENZOHYDRAZIDE (Zinc ion binding);4-(1-methyl-1-phenylethyl)phenol (Zinc ion binding);4,4'-PROPANE-2,2-DIYLDIPHENOL (Zinc ion binding);4,4'-cyclohexane-1,1-diyldiphenol (Zinc ion binding)			0.0	0.0	0.0	0.0	0.0	0.0	0.0	0.0	0.0	0.0	0.0	0.0	1.0	0.0	0.0	0.0	0.0	0.0	0.0	0.0
ESYT2	57488	symbol	H. sapiens	57488	H. sapiens	ESYT2	extended synaptotagmin 2	GO:0061817 endoplasmic reticulum-plasma membrane tethering;GO:0051643 endoplasmic reticulum localization;GO:0140056 organelle localization by membrane tethering		Transporters	Cytosol(Uncertain)				0.0	0.0	0.0	0.0	0.0	0.0	0.0	0.0	0.0	0.0	0.0	0.0	0.0	0.0	0.0	0.0	0.0	0.0	0.0	0.0
ETNK2	55224	symbol	H. sapiens	55224	H. sapiens	ETNK2	ethanolamine kinase 2	GO:0006646 phosphatidylethanolamine biosynthetic process;GO:0046337 phosphatidylethanolamine metabolic process;GO:0001890 placenta development		Enzymes/ENZYME proteins/Transferases					0.0	0.0	0.0	0.0	0.0	0.0	0.0	0.0	0.0	0.0	0.0	0.0	0.0	0.0	0.0	0.0	0.0	0.0	0.0	0.0
ETV5	2119	symbol	H. sapiens	2119	H. sapiens	ETV5	ETS variant 5	GO:0060762 regulation of branching involved in mammary gland duct morphogenesis;GO:0048133 male germ-line stem cell asymmetric division;GO:0098728 germline stem cell asymmetric division		Transcription factors/Helix-turn-helix domains	Nucleoplasm(Supported)		(M290)PID IL12 STAT4 PATHWAY; (M176)PID FOXM1 PATHWAY	(M5953)HALLMARK KRAS SIGNALING UP	1.0	0.0	0.0	0.0	0.0	0.0	0.0	0.0	0.0	0.0	0.0	0.0	0.0	0.0	0.0	0.0	0.0	0.0	0.0	0.0
ETV6	2120	symbol	H. sapiens	2120	H. sapiens	ETV6	ETS variant 6	GO:0007296 vitellogenesis;GO:0097152 mesenchymal cell apoptotic process;GO:0071425 hematopoietic stem cell proliferation		Transcription factors/Helix-turn-helix domains	Nucleoli(Enhanced)Cytosol(Supported)				0.0	0.0	0.0	0.0	0.0	0.0	0.0	0.0	0.0	0.0	0.0	0.0	0.0	0.0	0.0	0.0	0.0	0.0	0.0	0.0
EVI5L	115704	symbol	H. sapiens	115704	H. sapiens	EVI5L	ecotropic viral integration site 5 like	GO:1902018 negative regulation of cilium assembly;GO:0120033 negative regulation of plasma membrane bounded cell projection assembly;GO:1902116 negative regulation of organelle assembly			Nuclear bodies(Approved)				1.0	0.0	0.0	0.0	0.0	0.0	0.0	0.0	0.0	0.0	0.0	0.0	0.0	0.0	0.0	0.0	0.0	1.0	1.0	0.0
EVL	51466	symbol	H. sapiens	51466	H. sapiens	EVL	Enah/Vasp-like	GO:1900028 negative regulation of ruffle assembly;GO:0051496 positive regulation of stress fiber assembly;GO:0051492 regulation of stress fiber assembly			Cytosol;Vesicles(Approved)			(M5915)HALLMARK APICAL JUNCTION	1.0	1.0	0.0	0.0	0.0	0.0	1.0	0.0	0.0	0.0	0.0	0.0	0.0	0.0	0.0	0.0	0.0	0.0	1.0	0.0
EXD3	54932	symbol	H. sapiens	54932	H. sapiens	EXD3	exonuclease 3'-5' domain containing 3	GO:0090305 nucleic acid phosphodiester bond hydrolysis;GO:0090304 nucleic acid metabolic process;GO:0006139 nucleobase-containing compound metabolic process			Actin filaments;Focal adhesion sites(Approved)				0.0	0.0	0.0	0.0	0.0	0.0	0.0	0.0	0.0	0.0	0.0	0.0	0.0	0.0	0.0	0.0	0.0	0.0	0.0	0.0
EXOC4	60412	symbol	H. sapiens	60412	H. sapiens	EXOC4	exocyst complex component 4	GO:0048341 paraxial mesoderm formation;GO:0048340 paraxial mesoderm morphogenesis;GO:0048339 paraxial mesoderm development		Transporters/Transporter channels and pores	Nucleoli;Nucleus(Supported)		(M232)PID ECADHERIN STABILIZATION PATHWAY; (M16)PID INSULIN PATHWAY; (M67)PID ARF6 TRAFFICKING PATHWAY	(M5915)HALLMARK APICAL JUNCTION	0.0	0.0	0.0	0.0	0.0	0.0	0.0	0.0	0.0	0.0	0.0	0.0	0.0	0.0	0.0	0.0	0.0	0.0	0.0	0.0
EXOSC7	23016	symbol	H. sapiens	23016	H. sapiens	EXOSC7	exosome component 7	GO:0071038 nuclear polyadenylation-dependent tRNA catabolic process;GO:0071035 nuclear polyadenylation-dependent rRNA catabolic process;GO:0071046 nuclear polyadenylation-dependent ncRNA catabolic process			Nuclear speckles(Supported)			(M5926)HALLMARK MYC TARGETS V1	0.0	0.0	0.0	0.0	0.0	0.0	0.0	0.0	0.0	0.0	0.0	0.0	0.0	0.0	0.0	0.0	0.0	0.0	0.0	0.0
EZR	7430	symbol	H. sapiens	7430	H. sapiens	EZR	ezrin	GO:1900041 negative regulation of interleukin-2 secretion;GO:0050860 negative regulation of T cell receptor signaling pathway;GO:1903753 negative regulation of p38MAPK cascade			Plasma membrane(Enhanced)		(M240)PID SYNDECAN 2 PATHWAY; (M94)PID FAS PATHWAY; (M12)PID RHOA PATHWAY	(M5893)HALLMARK MITOTIC SPINDLE	1.0	1.0	1.0	1.0	1.0	0.0	1.0	1.0	0.0	0.0	0.0	0.0	1.0	0.0	1.0	0.0	0.0	0.0	0.0	0.0
F2R	2149	symbol	H. sapiens	2149	H. sapiens	F2R	coagulation factor II thrombin receptor	GO:1900134 negative regulation of renin secretion into blood stream;GO:1900133 regulation of renin secretion into blood stream;GO:0002001 renin secretion into blood stream		G-protein coupled receptors/GPCRs excl olfactory receptors		Streptokinase (Thrombin receptor activity);SR-123781A (Thrombin receptor activity);SCH-530348 (Thrombin receptor activity);Vorapaxar (Thrombin receptor activity)	(M238)PID THROMBIN PAR1 PATHWAY	(M5902)HALLMARK APOPTOSIS; (M5950)HALLMARK ALLOGRAFT REJECTION; (M5939)HALLMARK P53 PATHWAY	0.0	1.0	0.0	1.0	0.0	1.0	1.0	1.0	1.0	0.0	0.0	1.0	0.0	0.0	1.0	0.0	0.0	1.0	0.0	1.0
F2RL1	2150	symbol	H. sapiens	2150	H. sapiens	F2RL1	F2R like trypsin receptor 1	GO:0070963 positive regulation of neutrophil mediated killing of gram-negative bacterium;GO:1900135 positive regulation of renin secretion into blood stream;GO:0070962 positive regulation of neutrophil mediated killing of bacterium		G-protein coupled receptors/GPCRs excl olfactory receptors;Transporters	Plasma membrane(Approved)		(M15743)ST GA12 PATHWAY	(M5953)HALLMARK KRAS SIGNALING UP; (M5890)HALLMARK TNFA SIGNALING VIA NFKB	1.0	1.0	1.0	1.0	1.0	0.0	1.0	1.0	0.0	0.0	1.0	1.0	0.0	0.0	0.0	0.0	0.0	1.0	0.0	0.0
FAH	2184	symbol	H. sapiens	2184	H. sapiens	FAH	fumarylacetoacetate hydrolase	GO:0006559 L-phenylalanine catabolic process;GO:0006527 arginine catabolic process;GO:0006572 tyrosine catabolic process		Enzymes/ENZYME proteins/Hydrolases	Cytosol(Approved)	Fumarate (Metal ion binding);Acetoacetic Acid (Metal ion binding);4-[Hydroxy-[Methyl-Phosphinoyl]]-3-Oxo-Butanoic Acid (Metal ion binding)		(M5934)HALLMARK XENOBIOTIC METABOLISM; (M5947)HALLMARK IL2 STAT5 SIGNALING; (M5905)HALLMARK ADIPOGENESIS	0.0	0.0	0.0	0.0	0.0	0.0	0.0	0.0	0.0	0.0	0.0	0.0	0.0	0.0	0.0	0.0	0.0	0.0	0.0	0.0
FAM102A	399665	symbol	H. sapiens	399665	H. sapiens	FAM102A	family with sequence similarity 102 member A				Cytosol(Approved)			(M5907)HALLMARK ESTROGEN RESPONSE LATE; (M5906)HALLMARK ESTROGEN RESPONSE EARLY	0.0	0.0	0.0	0.0	0.0	0.0	0.0	0.0	0.0	0.0	0.0	0.0	0.0	0.0	0.0	0.0	0.0	0.0	0.0	0.0
FAM125A	93343	gene_synonym	H. sapiens	93343	H. sapiens	MVB12A	multivesicular body subunit 12A	GO:1903772 regulation of viral budding via host ESCRT complex;GO:0019075 virus maturation;GO:0039702 viral budding via host ESCRT complex			Nucleoplasm(Supported)Golgi apparatus(Approved)			(M5911)HALLMARK INTERFERON ALPHA RESPONSE	0.0	0.0	0.0	0.0	0.0	0.0	0.0	0.0	0.0	0.0	0.0	0.0	0.0	0.0	0.0	0.0	1.0	0.0	0.0	1.0
FAM125B	89853	gene_synonym	H. sapiens	89853	H. sapiens	MVB12B	multivesicular body subunit 12B	GO:0019075 virus maturation;GO:0043162 ubiquitin-dependent protein catabolic process via the multivesicular body sorting pathway;GO:0042058 regulation of epidermal growth factor receptor signaling pathway			Golgi apparatus;Vesicles(Approved)				0.0	0.0	0.0	0.0	0.0	0.0	0.0	0.0	0.0	0.0	0.0	0.0	0.0	0.0	0.0	0.0	1.0	0.0	0.0	1.0
FAM131B	9715	symbol	H. sapiens	9715	H. sapiens	FAM131B	family with sequence similarity 131 member B				Cytosol;Nucleoplasm(Enhanced)				0.0	0.0	0.0	0.0	0.0	0.0	0.0	0.0	0.0	0.0	0.0	0.0	0.0	0.0	0.0	0.0	0.0	0.0	0.0	0.0
FAM154A	158297	gene_synonym	H. sapiens	158297	H. sapiens	SAXO1	stabilizer of axonemal microtubules 1	GO:0045724 positive regulation of cilium assembly;GO:0009631 cold acclimation;GO:0070417 cellular response to cold							1.0	1.0	0.0	0.0	0.0	0.0	0.0	0.0	0.0	0.0	0.0	0.0	0.0	0.0	0.0	0.0	0.0	0.0	0.0	0.0
FAM159A	348378	gene_synonym	H. sapiens	348378	H. sapiens	SHISAL2A	shisa like 2A								0.0	0.0	0.0	0.0	0.0	0.0	0.0	0.0	0.0	0.0	0.0	0.0	0.0	0.0	0.0	0.0	0.0	0.0	0.0	0.0
FAM160B1	57700	symbol	H. sapiens	57700	H. sapiens	FAM160B1	family with sequence similarity 160 member B1				Cytosol;Nuclear speckles(Approved)				0.0	0.0	0.0	0.0	0.0	0.0	0.0	0.0	0.0	0.0	0.0	0.0	0.0	0.0	0.0	0.0	0.0	0.0	0.0	0.0
FAM167B	84734	symbol	H. sapiens	84734	H. sapiens	FAM167B	family with sequence similarity 167 member B				Actin filaments(Approved)				0.0	0.0	0.0	0.0	0.0	0.0	0.0	0.0	0.0	0.0	0.0	0.0	0.0	0.0	0.0	0.0	0.0	0.0	0.0	0.0
FAM188B	84182	gene_synonym	H. sapiens	84182	H. sapiens	MINDY4	MINDY lysine 48 deubiquitinase 4	GO:0006508 proteolysis;GO:0019538 protein metabolic process;GO:1901564 organonitrogen compound metabolic process		Enzymes/{ENZYME proteins/Hydrolases,Peptidases}	Cytosol;Vesicles(Supported)				0.0	0.0	0.0	0.0	0.0	0.0	0.0	0.0	0.0	0.0	0.0	0.0	0.0	0.0	0.0	0.0	0.0	0.0	0.0	0.0
FAM190B	54462	gene_synonym	H. sapiens	54462	H. sapiens	CCSER2	coiled-coil serine rich protein 2	GO:0001578 microtubule bundle formation;GO:0000226 microtubule cytoskeleton organization;GO:0007017 microtubule-based process			Cytosol;Nucleoplasm(Approved)			(M5953)HALLMARK KRAS SIGNALING UP	0.0	0.0	0.0	0.0	0.0	0.0	0.0	0.0	0.0	0.0	0.0	0.0	0.0	0.0	0.0	0.0	0.0	0.0	0.0	0.0
FAM193B	54540	symbol	H. sapiens	54540	H. sapiens	FAM193B	family with sequence similarity 193 member B				Nucleus(Enhanced)Nucleoli(Approved)				0.0	0.0	0.0	0.0	0.0	0.0	0.0	0.0	0.0	0.0	0.0	0.0	0.0	0.0	0.0	0.0	0.0	0.0	0.0	0.0
FAM198B	51313	symbol	H. sapiens	51313	H. sapiens	FAM198B	family with sequence similarity 198 member B				Golgi apparatus;Nucleoli fibrillar center;Nucleoplasm(Approved)				0.0	0.0	0.0	0.0	0.0	0.0	0.0	0.0	0.0	0.0	0.0	0.0	0.0	0.0	0.0	0.0	0.0	0.0	0.0	0.0
FAM24A	118670	symbol	H. sapiens	118670	H. sapiens	FAM24A	family with sequence similarity 24 member A								0.0	0.0	0.0	0.0	0.0	0.0	0.0	0.0	0.0	0.0	0.0	0.0	0.0	0.0	0.0	0.0	0.0	0.0	0.0	0.0
FAM59B	150946	gene_synonym	H. sapiens	150946	H. sapiens	GAREM2	GRB2 associated regulator of MAPK1 subtype 2				Cytosol(Approved)				0.0	0.0	0.0	0.0	0.0	0.0	0.0	0.0	0.0	0.0	0.0	0.0	0.0	0.0	0.0	0.0	0.0	0.0	0.0	0.0
FAM70A	55026	gene_synonym	H. sapiens	55026	H. sapiens	TMEM255A	transmembrane protein 255A			Transporters	Nuclear bodies;Nucleus(Uncertain)				0.0	0.0	0.0	0.0	0.0	0.0	0.0	0.0	0.0	0.0	0.0	0.0	0.0	0.0	0.0	0.0	0.0	0.0	0.0	0.0
FAM83F	113828	symbol	H. sapiens	113828	H. sapiens	FAM83F	family with sequence similarity 83 member F				Mitochondria;Nucleus(Approved)				0.0	0.0	0.0	0.0	0.0	0.0	0.0	0.0	0.0	0.0	0.0	0.0	0.0	0.0	0.0	0.0	0.0	0.0	0.0	0.0
FAM84A	151354	symbol	H. sapiens	151354	H. sapiens	FAM84A	family with sequence similarity 84 member A				Nucleus(Approved)				0.0	0.0	0.0	0.0	0.0	0.0	0.0	0.0	0.0	0.0	0.0	0.0	0.0	0.0	0.0	0.0	0.0	0.0	0.0	0.0
FAM86A	196483	gene_synonym	H. sapiens	196483	H. sapiens	EEF2KMT	eukaryotic elongation factor 2 lysine methyltransferase	GO:0018023 peptidyl-lysine trimethylation;GO:0018022 peptidyl-lysine methylation;GO:0006479 protein methylation			Vesicles(Uncertain)				0.0	0.0	0.0	0.0	0.0	0.0	0.0	0.0	0.0	1.0	0.0	0.0	0.0	0.0	0.0	0.0	0.0	0.0	0.0	0.0
FAM91A1	157769	symbol	H. sapiens	157769	H. sapiens	FAM91A1	family with sequence similarity 91 member A1				Microtubules;Nucleoplasm(Approved)				0.0	0.0	0.0	0.0	0.0	0.0	0.0	0.0	0.0	0.0	0.0	0.0	0.0	0.0	0.0	0.0	0.0	0.0	0.0	0.0
FARP1	10160	symbol	H. sapiens	10160	H. sapiens	FARP1	FERM, ARH/RhoGEF and pleckstrin domain protein 1	GO:0048813 dendrite morphogenesis;GO:0010923 negative regulation of phosphatase activity;GO:0035305 negative regulation of dephosphorylation			Cytosol(Supported)		(M68)PID RHOA REG PATHWAY	(M5906)HALLMARK ESTROGEN RESPONSE EARLY; (M5893)HALLMARK MITOTIC SPINDLE; (M5907)HALLMARK ESTROGEN RESPONSE LATE	1.0	0.0	0.0	0.0	1.0	0.0	0.0	0.0	0.0	0.0	0.0	0.0	0.0	0.0	0.0	0.0	0.0	0.0	0.0	0.0
FAT3	120114	symbol	H. sapiens	120114	H. sapiens	FAT3	FAT atypical cadherin 3	GO:0007156 homophilic cell adhesion via plasma membrane adhesion molecules;GO:0098742 cell-cell adhesion via plasma-membrane adhesion molecules;GO:0098609 cell-cell adhesion							0.0	0.0	1.0	0.0	0.0	0.0	0.0	0.0	0.0	0.0	0.0	0.0	0.0	0.0	0.0	0.0	0.0	0.0	0.0	0.0
FBRSL1	57666	symbol	H. sapiens	57666	H. sapiens	FBRSL1	fibrosin like 1				Cytosol;Nucleus;Plasma membrane(Approved)				0.0	0.0	0.0	0.0	0.0	0.0	0.0	0.0	0.0	0.0	0.0	0.0	0.0	0.0	0.0	0.0	0.0	0.0	0.0	0.0
FBXL13	222235	symbol	H. sapiens	222235	H. sapiens	FBXL13	F-box and leucine rich repeat protein 13	GO:0031146 SCF-dependent proteasomal ubiquitin-dependent protein catabolic process;GO:0043161 proteasome-mediated ubiquitin-dependent protein catabolic process;GO:0000209 protein polyubiquitination							0.0	0.0	0.0	0.0	0.0	0.0	0.0	0.0	0.0	0.0	0.0	0.0	0.0	0.0	0.0	0.0	0.0	0.0	0.0	0.0
FBXL19	54620	symbol	H. sapiens	54620	H. sapiens	FBXL19	F-box and leucine rich repeat protein 19	GO:0043161 proteasome-mediated ubiquitin-dependent protein catabolic process;GO:0000209 protein polyubiquitination;GO:0043687 post-translational protein modification			Intermediate filaments(Approved)				0.0	0.0	0.0	0.0	0.0	0.0	0.0	0.0	0.0	0.0	0.0	0.0	0.0	0.0	0.0	0.0	0.0	0.0	0.0	0.0
FBXL4	26235	symbol	H. sapiens	26235	H. sapiens	FBXL4	F-box and leucine rich repeat protein 4	GO:0031146 SCF-dependent proteasomal ubiquitin-dependent protein catabolic process;GO:0043161 proteasome-mediated ubiquitin-dependent protein catabolic process;GO:0000209 protein polyubiquitination			Nuclear speckles(Enhanced)				0.0	0.0	0.0	0.0	0.0	0.0	0.0	0.0	0.0	0.0	0.0	0.0	0.0	0.0	0.0	0.0	0.0	0.0	0.0	0.0
FBXL7	23194	symbol	H. sapiens	23194	H. sapiens	FBXL7	F-box and leucine rich repeat protein 7	GO:0010265 SCF complex assembly;GO:0031146 SCF-dependent proteasomal ubiquitin-dependent protein catabolic process;GO:0010972 negative regulation of G2/M transition of mitotic cell cycle							0.0	0.0	0.0	0.0	0.0	0.0	0.0	0.0	0.0	0.0	0.0	0.0	0.0	0.0	0.0	0.0	0.0	0.0	0.0	0.0
FBXO2	26232	symbol	H. sapiens	26232	H. sapiens	FBXO2	F-box protein 2	GO:0031146 SCF-dependent proteasomal ubiquitin-dependent protein catabolic process;GO:0030433 ubiquitin-dependent ERAD pathway;GO:0006516 glycoprotein catabolic process			Cytosol;Nucleoplasm(Approved)				0.0	0.0	0.0	0.0	0.0	1.0	0.0	0.0	0.0	0.0	0.0	0.0	0.0	0.0	0.0	0.0	0.0	0.0	0.0	0.0
FBXO4	26272	symbol	H. sapiens	26272	H. sapiens	FBXO4	F-box protein 4	GO:1902916 positive regulation of protein polyubiquitination;GO:0032212 positive regulation of telomere maintenance via telomerase;GO:2000001 regulation of DNA damage checkpoint			Nucleus(Approved)			(M5953)HALLMARK KRAS SIGNALING UP	0.0	1.0	0.0	1.0	0.0	1.0	0.0	0.0	0.0	0.0	0.0	0.0	0.0	0.0	1.0	0.0	0.0	0.0	0.0	0.0
FBXO42	54455	symbol	H. sapiens	54455	H. sapiens	FBXO42	F-box protein 42				Nucleoplasm(Approved)				0.0	0.0	0.0	0.0	0.0	0.0	0.0	0.0	0.0	0.0	0.0	0.0	0.0	0.0	0.0	0.0	0.0	0.0	0.0	0.0
FBXO44	93611	symbol	H. sapiens	93611	H. sapiens	FBXO44	F-box protein 44	GO:0000209 protein polyubiquitination;GO:0043687 post-translational protein modification;GO:0010498 proteasomal protein catabolic process			Nucleoplasm(Approved)				0.0	0.0	0.0	0.0	0.0	0.0	0.0	0.0	0.0	0.0	0.0	0.0	0.0	0.0	0.0	0.0	0.0	0.0	0.0	0.0
FBXW11	23291	symbol	H. sapiens	23291	H. sapiens	FBXW11	F-box and WD repeat domain containing 11	GO:0031146 SCF-dependent proteasomal ubiquitin-dependent protein catabolic process;GO:1901223 negative regulation of NIK/NF-kappaB signaling;GO:0070498 interleukin-1-mediated signaling pathway			Nucleoli;Vesicles(Approved)		(M46)PID ATR PATHWAY; (M129)PID PLK1 PATHWAY; (M70)PID PS1 PATHWAY	(M5903)HALLMARK NOTCH SIGNALING	0.0	0.0	0.0	1.0	1.0	0.0	0.0	0.0	1.0	0.0	0.0	0.0	0.0	0.0	0.0	0.0	0.0	0.0	0.0	0.0
FCER1G	2207	symbol	H. sapiens	2207	H. sapiens	FCER1G	Fc fragment of IgE receptor Ig	GO:0001798 positive regulation of type IIa hypersensitivity;GO:0001805 positive regulation of type III hypersensitivity;GO:0002894 positive regulation of type II hypersensitivity				Benzylpenicilloyl Polylysine (Igg binding)	(M7)PID FCER1 PATHWAY	(M5953)HALLMARK KRAS SIGNALING UP; (M5921)HALLMARK COMPLEMENT	1.0	0.0	1.0	0.0	0.0	0.0	0.0	1.0	0.0	0.0	1.0	1.0	0.0	0.0	1.0	0.0	0.0	0.0	0.0	0.0
FCHO1	23149	symbol	H. sapiens	23149	H. sapiens	FCHO1	FCH domain only 1	GO:0097320 plasma membrane tubulation;GO:0048268 clathrin coat assembly;GO:0072583 clathrin-dependent endocytosis			Cytosol;Nucleoplasm(Enhanced)				0.0	0.0	0.0	0.0	0.0	0.0	0.0	0.0	0.0	0.0	0.0	0.0	0.0	0.0	0.0	0.0	0.0	0.0	0.0	0.0
FCHSD2	9873	symbol	H. sapiens	9873	H. sapiens	FCHSD2	FCH and double SH3 domains 2	GO:0007274 neuromuscular synaptic transmission;GO:0030833 regulation of actin filament polymerization;GO:0008064 regulation of actin polymerization or depolymerization			Actin filaments;Focal adhesion sites;Nuclear speckles;Plasma membrane(Approved)				0.0	1.0	0.0	0.0	0.0	0.0	0.0	0.0	0.0	0.0	0.0	0.0	0.0	0.0	0.0	0.0	0.0	0.0	0.0	0.0
FERMT3	83706	symbol	H. sapiens	83706	H. sapiens	FERMT3	fermitin family member 3	GO:0033632 regulation of cell-cell adhesion mediated by integrin;GO:0033631 cell-cell adhesion mediated by integrin;GO:0070527 platelet aggregation			Vesicles(Approved)				1.0	0.0	1.0	0.0	0.0	0.0	1.0	0.0	0.0	0.0	1.0	1.0	0.0	0.0	0.0	1.0	0.0	0.0	0.0	0.0
FES	2242	symbol	H. sapiens	2242	H. sapiens	FES	FES proto-oncogene, tyrosine kinase	GO:0043304 regulation of mast cell degranulation;GO:0031116 positive regulation of microtubule polymerization;GO:0033006 regulation of mast cell activation involved in immune response	Tyr protein kinase family	Enzymes/{ENZYME proteins/Transferases,Kinases/Tyr protein kinases}	Cytosol;Nucleus;Vesicles(Approved)		(M92)PID ANGIOPOIETIN RECEPTOR PATHWAY; (M28)PID IL4 2PATHWAY; (M237)PID VEGFR1 2 PATHWAY	(M5938)HALLMARK REACTIVE OXIGEN SPECIES PATHWAY	1.0	1.0	1.0	0.0	0.0	0.0	0.0	1.0	0.0	0.0	1.0	0.0	0.0	0.0	1.0	0.0	1.0	0.0	0.0	0.0
FGD2	221472	symbol	H. sapiens	221472	H. sapiens	FGD2	FYVE, RhoGEF and PH domain containing 2	GO:0043507 positive regulation of JUN kinase activity;GO:0043506 regulation of JUN kinase activity;GO:0046330 positive regulation of JNK cascade							1.0	1.0	0.0	1.0	0.0	0.0	0.0	0.0	1.0	0.0	0.0	0.0	0.0	0.0	0.0	0.0	0.0	1.0	0.0	0.0
FGFBP2	83888	symbol	H. sapiens	83888	H. sapiens	FGFBP2	fibroblast growth factor binding protein 2	GO:0007267 cell-cell signaling;GO:0023052 signaling;GO:0007154 cell communication					(M5883)NABA SECRETED FACTORS; (M5885)NABA MATRISOME ASSOCIATED; (M5889)NABA MATRISOME		0.0	0.0	0.0	0.0	0.0	0.0	0.0	0.0	0.0	0.0	0.0	0.0	0.0	0.0	0.0	0.0	1.0	0.0	0.0	0.0
FGFRL1	53834	symbol	H. sapiens	53834	H. sapiens	FGFRL1	fibroblast growth factor receptor like 1	GO:0060539 diaphragm development;GO:0060412 ventricular septum morphogenesis;GO:0060411 cardiac septum morphogenesis		Transporters/Accessory Factors Involved in Transport	Vesicles(Supported)				1.0	0.0	1.0	0.0	0.0	1.0	1.0	0.0	0.0	0.0	0.0	0.0	0.0	0.0	0.0	1.0	1.0	0.0	0.0	0.0
FHAD1	114827	symbol	H. sapiens	114827	H. sapiens	FHAD1	forkhead associated phosphopeptide binding domain 1								0.0	0.0	0.0	0.0	0.0	0.0	0.0	0.0	0.0	0.0	0.0	0.0	0.0	0.0	0.0	0.0	0.0	0.0	0.0	0.0
FHIT	2272	symbol	H. sapiens	2272	H. sapiens	FHIT	fragile histidine triad	GO:0032435 negative regulation of proteasomal ubiquitin-dependent protein catabolic process;GO:2000059 negative regulation of ubiquitin-dependent protein catabolic process;GO:1901799 negative regulation of proteasomal protein catabolic process		Enzymes/ENZYME proteins/Hydrolases	Nucleoli fibrillar center;Plasma membrane(Approved)	Adenosine Monotungstate (Ubiquitin protein ligase binding);Fructose (Ubiquitin protein ligase binding);Ado-P-Ch2-P-Ps-Ado (Ubiquitin protein ligase binding)			0.0	0.0	0.0	0.0	0.0	0.0	0.0	0.0	1.0	0.0	0.0	0.0	0.0	0.0	0.0	0.0	0.0	0.0	0.0	0.0
FHL1	2273	symbol	H. sapiens	2273	H. sapiens	FHL1	four and a half LIM domains 1	GO:1901016 regulation of potassium ion transmembrane transporter activity;GO:0043268 positive regulation of potassium ion transport;GO:1901379 regulation of potassium ion transmembrane transport			Cytosol(Supported)Plasma membrane(Approved)			(M5909)HALLMARK MYOGENESIS	0.0	0.0	0.0	0.0	0.0	0.0	0.0	0.0	0.0	0.0	0.0	0.0	0.0	0.0	0.0	0.0	0.0	0.0	0.0	0.0
FHL3	2275	symbol	H. sapiens	2275	H. sapiens	FHL3	four and a half LIM domains 3	GO:0007517 muscle organ development;GO:0030036 actin cytoskeleton organization;GO:0061061 muscle structure development			Nucleus(Approved)				0.0	1.0	0.0	0.0	0.0	0.0	0.0	0.0	0.0	0.0	0.0	0.0	0.0	0.0	0.0	0.0	0.0	0.0	0.0	0.0
FILIP1L	11259	symbol	H. sapiens	11259	H. sapiens	FILIP1L	filamin A interacting protein 1 like	GO:0008150 biological_process			Plasma membrane(Approved)				0.0	0.0	0.0	0.0	0.0	0.0	0.0	0.0	0.0	0.0	0.0	0.0	0.0	0.0	0.0	0.0	0.0	0.0	0.0	0.0
FITM1	161247	symbol	H. sapiens	161247	H. sapiens	FITM1	fat storage inducing transmembrane protein 1	GO:0010890 positive regulation of sequestering of triglyceride;GO:0010889 regulation of sequestering of triglyceride;GO:0010884 positive regulation of lipid storage							0.0	0.0	0.0	0.0	0.0	0.0	0.0	0.0	0.0	0.0	0.0	0.0	0.0	0.0	0.0	0.0	0.0	0.0	0.0	0.0
FKBP4	2288	symbol	H. sapiens	2288	H. sapiens	FKBP4	FK506 binding protein 4	GO:0006463 steroid hormone receptor complex assembly;GO:0031115 negative regulation of microtubule polymerization;GO:0030521 androgen receptor signaling pathway		Enzymes/ENZYME proteins/Isomerase	Cytosol;Nucleoplasm(Enhanced)		(M58)PID AR PATHWAY; (M115)PID REG GR PATHWAY	(M5941)HALLMARK UV RESPONSE UP; (M5937)HALLMARK GLYCOLYSIS; (M5906)HALLMARK ESTROGEN RESPONSE EARLY	1.0	1.0	0.0	1.0	0.0	0.0	0.0	0.0	0.0	0.0	0.0	0.0	1.0	0.0	0.0	0.0	0.0	0.0	1.0	0.0
FKBP5	2289	symbol	H. sapiens	2289	H. sapiens	FKBP5	FK506 binding protein 5	GO:0000413 protein peptidyl-prolyl isomerization;GO:0018208 peptidyl-proline modification;GO:0061077 chaperone-mediated protein folding		Enzymes/ENZYME proteins/Isomerase	Nucleoplasm(Enhanced)		(M115)PID REG GR PATHWAY	(M5908)HALLMARK ANDROGEN RESPONSE; (M5907)HALLMARK ESTROGEN RESPONSE LATE; (M5906)HALLMARK ESTROGEN RESPONSE EARLY	0.0	0.0	0.0	0.0	0.0	0.0	0.0	0.0	0.0	0.0	0.0	0.0	0.0	0.0	0.0	0.0	0.0	0.0	0.0	0.0
FLAD1	80308	symbol	H. sapiens	80308	H. sapiens	FLAD1	flavin adenine dinucleotide synthetase 1	GO:0006747 FAD biosynthetic process;GO:0072388 flavin adenine dinucleotide biosynthetic process;GO:0046443 FAD metabolic process		Enzymes/ENZYME proteins/Transferases	Cytosol(Supported)Plasma membrane(Approved)				0.0	0.0	0.0	0.0	0.0	0.0	0.0	0.0	0.0	0.0	0.0	0.0	0.0	0.0	0.0	0.0	0.0	0.0	0.0	0.0
FLJ13197						None	None	None	None	None	None	None	None	None	nan	nan	nan	nan	nan	nan	nan	nan	nan	nan	nan	nan	nan	nan	nan	nan	nan	nan	nan	nan
FLJ32065						None	None	None	None	None	None	None	None	None	nan	nan	nan	nan	nan	nan	nan	nan	nan	nan	nan	nan	nan	nan	nan	nan	nan	nan	nan	nan
FLJ42709						None	None	None	None	None	None	None	None	None	nan	nan	nan	nan	nan	nan	nan	nan	nan	nan	nan	nan	nan	nan	nan	nan	nan	nan	nan	nan
FLNC	2318	symbol	H. sapiens	2318	H. sapiens	FLNC	filamin C	GO:0048747 muscle fiber development;GO:0055002 striated muscle cell development;GO:0055001 muscle cell development		Transporters/Accessory Factors Involved in Transport	Cytosol;Plasma membrane(Supported)		(M16801)SIG REGULATION OF THE ACTIN CYTOSKELETON BY RHO GTPASES	(M5915)HALLMARK APICAL JUNCTION	0.0	0.0	0.0	0.0	0.0	0.0	1.0	0.0	0.0	0.0	0.0	0.0	0.0	0.0	0.0	0.0	0.0	0.0	0.0	0.0
FLOT1	10211	symbol	H. sapiens	10211	H. sapiens	FLOT1	flotillin 1	GO:0034141 positive regulation of toll-like receptor 3 signaling pathway;GO:0034139 regulation of toll-like receptor 3 signaling pathway;GO:0034143 regulation of toll-like receptor 4 signaling pathway			Plasma membrane;Vesicles(Supported)Golgi apparatus(Approved)		(M1315)SIG PIP3 SIGNALING IN B LYMPHOCYTES; (M8626)SIG BCR SIGNALING PATHWAY; (M7955)SIG INSULIN RECEPTOR PATHWAY IN CARDIAC MYOCYTES		1.0	1.0	1.0	0.0	0.0	0.0	1.0	0.0	0.0	0.0	0.0	0.0	1.0	0.0	0.0	0.0	0.0	0.0	0.0	0.0
FLT1	2321	symbol	H. sapiens	2321	H. sapiens	FLT1	fms related tyrosine kinase 1	GO:0036323 vascular endothelial growth factor receptor-1 signaling pathway;GO:1905563 negative regulation of vascular endothelial cell proliferation;GO:0030949 positive regulation of vascular endothelial growth factor receptor signaling pathway	Tyr protein kinase family	Enzymes/{ENZYME proteins/Transferases,Kinases/Tyr protein kinases};RAS pathway related proteins	Plasma membrane(Supported)Actin filaments(Approved)	Sorafenib (Vegf-b-activated receptor activity);Sunitinib (Vegf-b-activated receptor activity);Vatalanib (Vegf-b-activated receptor activity);TG100801 (Vegf-b-activated receptor activity);OSI-930 (Vegf-b-activated receptor activity);ABT-869 (Vegf-b-activated receptor activity);IMC-1C11 (Vegf-b-activated receptor activity);Pazopanib (Vegf-b-activated receptor activity);Axitinib (Vegf-b-activated re…	(M137)PID VEGF VEGFR PATHWAY; (M226)PID VEGFR1 PATHWAY; (M33)PID GLYPICAN 1PATHWAY		1.0	0.0	0.0	1.0	0.0	1.0	0.0	0.0	0.0	0.0	0.0	0.0	0.0	0.0	0.0	0.0	1.0	1.0	0.0	1.0
FLT4	2324	symbol	H. sapiens	2324	H. sapiens	FLT4	fms related tyrosine kinase 4	GO:0090037 positive regulation of protein kinase C signaling;GO:0001946 lymphangiogenesis;GO:0060312 regulation of blood vessel remodeling	Tyr protein kinase family	Enzymes/{ENZYME proteins/Transferases,Kinases/Tyr protein kinases};RAS pathway related proteins	Nuclear speckles;Plasma membrane(Enhanced)Cell Junctions(Supported)	Sorafenib (Vascular endothelial growth factor-activated receptor activity);Sunitinib (Vascular endothelial growth factor-activated receptor activity);Vatalanib (Vascular endothelial growth factor-activated receptor activity);TG100801 (Vascular endothelial growth factor-activated receptor activity);ABT-869 (Vascular endothelial growth factor-activated receptor activity);IMC-1C11 (Vascular endothel…	(M137)PID VEGF VEGFR PATHWAY; (M274)PID LYMPH ANGIOGENESIS PATHWAY	(M5953)HALLMARK KRAS SIGNALING UP	0.0	0.0	0.0	1.0	0.0	0.0	0.0	0.0	0.0	0.0	0.0	0.0	0.0	0.0	0.0	0.0	1.0	0.0	0.0	0.0
FMN2	56776	symbol	H. sapiens	56776	H. sapiens	FMN2	formin 2	GO:0051758 homologous chromosome movement towards spindle pole involved in homologous chromosome segregation;GO:0070649 formin-nucleated actin cable assembly;GO:0016344 meiotic chromosome movement towards spindle pole			Actin filaments;Plasma membrane(Approved)				0.0	1.0	0.0	0.0	0.0	0.0	1.0	0.0	0.0	0.0	0.0	0.0	0.0	0.0	0.0	0.0	0.0	0.0	0.0	0.0
FMNL2	114793	symbol	H. sapiens	114793	H. sapiens	FMNL2	formin like 2	GO:0030866 cortical actin cytoskeleton organization;GO:0030865 cortical cytoskeleton organization;GO:0022604 regulation of cell morphogenesis			Cytosol;Golgi apparatus;Plasma membrane(Approved)				1.0	1.0	0.0	0.0	0.0	0.0	0.0	0.0	0.0	0.0	0.0	0.0	0.0	0.0	0.0	0.0	0.0	0.0	0.0	0.0
FNBP1	23048	symbol	H. sapiens	23048	H. sapiens	FNBP1	formin binding protein 1	GO:0006897 endocytosis;GO:0098657 import into cell;GO:0061024 membrane organization							0.0	0.0	0.0	0.0	0.0	0.0	0.0	0.0	0.0	0.0	0.0	0.0	0.0	0.0	0.0	0.0	0.0	0.0	0.0	0.0
FNIP2	57600	symbol	H. sapiens	57600	H. sapiens	FNIP2	folliculin interacting protein 2	GO:0033138 positive regulation of peptidyl-serine phosphorylation;GO:0008630 intrinsic apoptotic signaling pathway in response to DNA damage;GO:0033135 regulation of peptidyl-serine phosphorylation							0.0	1.0	0.0	0.0	1.0	0.0	0.0	0.0	0.0	0.0	0.0	0.0	0.0	0.0	0.0	0.0	0.0	0.0	0.0	0.0
FNTB	2342	symbol	H. sapiens	2342	H. sapiens	FNTB	farnesyltransferase, CAAX box, beta	GO:0018343 protein farnesylation;GO:0051770 positive regulation of nitric-oxide synthase biosynthetic process;GO:0051769 regulation of nitric-oxide synthase biosynthetic process		Enzymes/ENZYME proteins/Transferases	Centrosome(Approved)				0.0	0.0	0.0	0.0	0.0	1.0	0.0	0.0	0.0	0.0	0.0	1.0	0.0	0.0	0.0	0.0	0.0	0.0	0.0	0.0
FOXD4L6	653404	symbol	H. sapiens	653404	H. sapiens	FOXD4L6	forkhead box D4 like 6	GO:0006357 regulation of transcription by RNA polymerase II;GO:0006366 transcription by RNA polymerase II;GO:0006355 regulation of transcription, DNA-templated		Transcription factors/Helix-turn-helix domains	Nucleus(Approved)				0.0	0.0	0.0	0.0	0.0	0.0	0.0	0.0	0.0	0.0	0.0	0.0	0.0	0.0	0.0	0.0	0.0	0.0	0.0	0.0
FOXJ1	2302	symbol	H. sapiens	2302	H. sapiens	FOXJ1	forkhead box J1	GO:0072016 glomerular parietal epithelial cell development;GO:1901248 positive regulation of lung ciliated cell differentiation;GO:0002897 positive regulation of central B cell tolerance induction		Transcription factors/Helix-turn-helix domains					0.0	1.0	1.0	0.0	0.0	1.0	0.0	0.0	0.0	0.0	0.0	0.0	0.0	0.0	0.0	0.0	0.0	1.0	0.0	0.0
FOXJ2	55810	symbol	H. sapiens	55810	H. sapiens	FOXJ2	forkhead box J2	GO:0110059 negative regulation of blood vessel endothelial cell differentiation;GO:0110057 regulation of blood vessel endothelial cell differentiation;GO:0045602 negative regulation of endothelial cell differentiation		Transcription factors/Helix-turn-helix domains	Nucleoli fibrillar center;Nucleus(Supported)			(M5945)HALLMARK HEME METABOLISM	0.0	0.0	0.0	0.0	0.0	0.0	0.0	0.0	0.0	0.0	0.0	0.0	0.0	0.0	0.0	0.0	0.0	0.0	0.0	0.0
FOXK1	221937	symbol	H. sapiens	221937	H. sapiens	FOXK1	forkhead box K1	GO:0016579 protein deubiquitination;GO:0070646 protein modification by small protein removal;GO:0007517 muscle organ development		Transcription factors/Helix-turn-helix domains	Nucleoplasm(Supported)Nucleoli fibrillar center(Approved)				0.0	0.0	0.0	0.0	0.0	0.0	0.0	0.0	0.0	0.0	0.0	0.0	0.0	0.0	0.0	0.0	0.0	0.0	0.0	0.0
FOXK2	3607	symbol	H. sapiens	3607	H. sapiens	FOXK2	forkhead box K2	GO:0016579 protein deubiquitination;GO:0070646 protein modification by small protein removal;GO:0045944 positive regulation of transcription by RNA polymerase II		Transcription factors/Helix-turn-helix domains	Nucleoplasm;Vesicles(Supported)				0.0	0.0	0.0	0.0	0.0	0.0	0.0	0.0	0.0	0.0	0.0	0.0	0.0	0.0	0.0	0.0	0.0	0.0	0.0	0.0
FOXN3	1112	symbol	H. sapiens	1112	H. sapiens	FOXN3	forkhead box N3	GO:0007095 mitotic G2 DNA damage checkpoint;GO:0044818 mitotic G2/M transition checkpoint;GO:0097094 craniofacial suture morphogenesis		Transcription factors/Helix-turn-helix domains	Nucleus;Plasma membrane(Approved)			(M5901)HALLMARK G2M CHECKPOINT	0.0	0.0	0.0	0.0	0.0	0.0	0.0	0.0	0.0	0.0	0.0	0.0	0.0	0.0	0.0	0.0	0.0	0.0	0.0	0.0
FOXN4	121643	symbol	H. sapiens	121643	H. sapiens	FOXN4	forkhead box N4	GO:0035881 amacrine cell differentiation;GO:0060579 ventral spinal cord interneuron fate commitment;GO:0010842 retina layer formation		Transcription factors/Helix-turn-helix domains	Cytosol;Mitochondria;Nucleus(Approved)				0.0	0.0	0.0	0.0	0.0	0.0	0.0	0.0	0.0	0.0	0.0	0.0	0.0	0.0	0.0	0.0	0.0	0.0	0.0	0.0
FOXP1	27086	symbol	H. sapiens	27086	H. sapiens	FOXP1	forkhead box P1	GO:0061470 T follicular helper cell differentiation;GO:0060766 negative regulation of androgen receptor signaling pathway;GO:0072619 interleukin-21 secretion		Transcription factors/Helix-turn-helix domains	Nucleoplasm(Enhanced)				0.0	0.0	1.0	0.0	0.0	0.0	0.0	1.0	0.0	0.0	1.0	0.0	1.0	0.0	0.0	0.0	0.0	0.0	0.0	0.0
FOXRED2	80020	symbol	H. sapiens	80020	H. sapiens	FOXRED2	FAD dependent oxidoreductase domain containing 2	GO:0030433 ubiquitin-dependent ERAD pathway;GO:0036503 ERAD pathway;GO:0043161 proteasome-mediated ubiquitin-dependent protein catabolic process							0.0	0.0	0.0	0.0	0.0	0.0	0.0	0.0	0.0	0.0	0.0	0.0	0.0	0.0	0.0	0.0	0.0	0.0	0.0	0.0
FPGS	2356	symbol	H. sapiens	2356	H. sapiens	FPGS	folylpolyglutamate synthase	GO:0046901 tetrahydrofolylpolyglutamate biosynthetic process;GO:0046900 tetrahydrofolylpolyglutamate metabolic process;GO:0046655 folic acid metabolic process		Enzymes/ENZYME proteins/Ligase		L-Glutamic Acid (Tetrahydrofolylpolyglutamate synthase activity);Raltitrexed (Tetrahydrofolylpolyglutamate synthase activity)			0.0	0.0	0.0	0.0	0.0	0.0	0.0	0.0	0.0	0.0	0.0	0.0	0.0	0.0	0.0	0.0	0.0	0.0	0.0	0.0
FRRS1	391059	symbol	H. sapiens	391059	H. sapiens	FRRS1	ferric chelate reductase 1	GO:0055114 oxidation-reduction process;GO:0008152 metabolic process;GO:0008150 biological_process							0.0	0.0	0.0	0.0	0.0	0.0	0.0	0.0	0.0	0.0	0.0	0.0	0.0	0.0	0.0	0.0	0.0	0.0	0.0	0.0
FSTL1	11167	symbol	H. sapiens	11167	H. sapiens	FSTL1	follistatin like 1	GO:0030509 BMP signaling pathway;GO:0071773 cellular response to BMP stimulus;GO:0043687 post-translational protein modification			Cytosol;Vesicles(Approved)		(M17761)ST WNT BETA CATENIN PATHWAY; (M5883)NABA SECRETED FACTORS; (M5885)NABA MATRISOME ASSOCIATED	(M5944)HALLMARK ANGIOGENESIS; (M5930)HALLMARK EPITHELIAL MESENCHYMAL TRANSITION	0.0	0.0	0.0	0.0	0.0	0.0	0.0	0.0	0.0	0.0	0.0	0.0	0.0	0.0	0.0	0.0	0.0	0.0	0.0	0.0
FTH1	2495	symbol	H. sapiens	2495	H. sapiens	FTH1	ferritin heavy chain 1	GO:0006880 intracellular sequestering of iron ion;GO:0097577 sequestering of iron ion;GO:0097286 iron ion import		Enzymes/ENZYME proteins/Oxidoreductases	Microtubules(Approved)	Iron Dextran (Iron ion binding)	(M254)PID MYC REPRESS PATHWAY		0.0	0.0	0.0	0.0	0.0	1.0	0.0	0.0	0.0	0.0	1.0	0.0	0.0	0.0	0.0	0.0	0.0	0.0	0.0	0.0
FTSJ3	117246	symbol	H. sapiens	117246	H. sapiens	FTSJ3	FtsJ RNA methyltransferase homolog 3	GO:0000463 maturation of LSU-rRNA from tricistronic rRNA transcript (SSU-rRNA, 5.8S rRNA, LSU-rRNA);GO:0031167 rRNA methylation;GO:0000466 maturation of 5.8S rRNA from tricistronic rRNA transcript (SSU-rRNA, 5.8S rRNA, LSU-rRNA)			Nucleoli(Enhanced)				0.0	0.0	0.0	0.0	0.0	0.0	0.0	0.0	0.0	0.0	0.0	0.0	0.0	0.0	0.0	0.0	0.0	0.0	0.0	0.0
FUT10	84750	symbol	H. sapiens	84750	H. sapiens	FUT10	fucosyltransferase 10	GO:0042355 L-fucose catabolic process;GO:0019317 fucose catabolic process;GO:0021799 cerebral cortex radially oriented cell migration			Endoplasmic reticulum;Golgi apparatus;Nucleoplasm(Approved)				0.0	0.0	0.0	0.0	0.0	0.0	0.0	0.0	0.0	0.0	0.0	1.0	0.0	0.0	0.0	0.0	0.0	0.0	0.0	0.0
FXR2	9513	symbol	H. sapiens	9513	H. sapiens	FXR2	FMR1 autosomal homolog 2	GO:0099578 regulation of translation at postsynapse, modulating synaptic transmission;GO:0099547 regulation of translation at synapse, modulating synaptic transmission;GO:0140245 regulation of translation at postsynapse			Cytosol(Supported)				1.0	0.0	0.0	0.0	0.0	0.0	0.0	0.0	0.0	0.0	0.0	0.0	0.0	0.0	0.0	0.0	0.0	0.0	0.0	0.0
FYN	2534	symbol	H. sapiens	2534	H. sapiens	FYN	FYN proto-oncogene, Src family tyrosine kinase	GO:1905664 regulation of calcium ion import across plasma membrane;GO:0098703 calcium ion import across plasma membrane;GO:1903997 positive regulation of non-membrane spanning protein tyrosine kinase activity	Tyr protein kinase family	Enzymes/{ENZYME proteins/Transferases,Kinases/Tyr protein kinases}	Cytosol;Plasma membrane(Enhanced)	Dasatinib (Protein tyrosine kinase activity);1-Methoxy-2-[2-(2-Methoxy-Ethoxy]-Ethane (Protein tyrosine kinase activity)	(M251)PID SYNDECAN 3 PATHWAY; (M184)PID ECADHERIN KERATINOCYTE PATHWAY; (M33)PID GLYPICAN 1PATHWAY	(M5946)HALLMARK COAGULATION; (M5942)HALLMARK UV RESPONSE DN; (M5921)HALLMARK COMPLEMENT	1.0	0.0	1.0	1.0	1.0	0.0	0.0	1.0	1.0	0.0	0.0	1.0	1.0	0.0	1.0	0.0	1.0	1.0	1.0	0.0
FZD5	7855	symbol	H. sapiens	7855	H. sapiens	FZD5	frizzled class receptor 5	GO:0060715 syncytiotrophoblast cell differentiation involved in labyrinthine layer development;GO:0050718 positive regulation of interleukin-1 beta secretion;GO:0060670 branching involved in labyrinthine layer morphogenesis		G-protein coupled receptors/{Family fz/smo receptors,GPCRs excl olfactory receptors}			(M31)PID BETA CATENIN DEG PATHWAY; (M90)PID WNT CANONICAL PATHWAY; (M77)PID WNT SIGNALING PATHWAY	(M5903)HALLMARK NOTCH SIGNALING; (M5932)HALLMARK INFLAMMATORY RESPONSE	0.0	1.0	1.0	1.0	0.0	1.0	1.0	1.0	0.0	0.0	0.0	0.0	0.0	0.0	1.0	0.0	0.0	0.0	0.0	0.0
FZD6	8323	symbol	H. sapiens	8323	H. sapiens	FZD6	frizzled class receptor 6	GO:0035880 embryonic nail plate morphogenesis;GO:0048105 establishment of body hair planar orientation;GO:1904693 midbrain morphogenesis		G-protein coupled receptors/{Family fz/smo receptors,GPCRs excl olfactory receptors}	Plasma membrane(Approved)		(M77)PID WNT SIGNALING PATHWAY; (M23)PID WNT NONCANONICAL PATHWAY; (M5493)WNT SIGNALING		0.0	0.0	0.0	0.0	0.0	0.0	0.0	0.0	0.0	0.0	0.0	1.0	0.0	0.0	0.0	0.0	0.0	0.0	0.0	0.0
G0S2	50486	symbol	H. sapiens	50486	H. sapiens	G0S2	G0/G1 switch 2	GO:2001238 positive regulation of extrinsic apoptotic signaling pathway;GO:2001236 regulation of extrinsic apoptotic signaling pathway;GO:2001235 positive regulation of apoptotic signaling pathway						(M5935)HALLMARK FATTY ACID METABOLISM; (M5953)HALLMARK KRAS SIGNALING UP; (M5890)HALLMARK TNFA SIGNALING VIA NFKB	0.0	0.0	0.0	0.0	0.0	0.0	0.0	0.0	1.0	0.0	0.0	0.0	0.0	0.0	0.0	0.0	0.0	0.0	0.0	0.0
GABBR1	2550	symbol	H. sapiens	2550	H. sapiens	GABBR1	gamma-aminobutyric acid type B receptor subunit 1	GO:0007194 negative regulation of adenylate cyclase activity;GO:0031280 negative regulation of cyclase activity;GO:0051350 negative regulation of lyase activity		G-protein coupled receptors/GPCRs excl olfactory receptors	Centrosome(Approved)	Baclofen (G-protein coupled gaba receptor activity);Progabide (G-protein coupled gaba receptor activity);Vigabatrin (G-protein coupled gaba receptor activity);SGS742 (G-protein coupled gaba receptor activity);Arbaclofen (G-protein coupled gaba receptor activity);Arbaclofen Placarbil (G-protein coupled gaba receptor activity)		(M5932)HALLMARK INFLAMMATORY RESPONSE	0.0	0.0	0.0	0.0	1.0	0.0	0.0	0.0	0.0	0.0	0.0	0.0	0.0	0.0	0.0	0.0	0.0	0.0	0.0	0.0
GABRR1	2569	symbol	H. sapiens	2569	H. sapiens	GABRR1	gamma-aminobutyric acid type A receptor rho1 subunit	GO:1902476 chloride transmembrane transport;GO:0007214 gamma-aminobutyric acid signaling pathway;GO:0006821 chloride transport		Transporters/Transporter channels and pores		Temazepam (Gaba-a receptor activity);Picrotoxin (Gaba-a receptor activity);Adinazolam (Gaba-a receptor activity);Midazolam (Gaba-a receptor activity);Flurazepam (Gaba-a receptor activity);Halazepam (Gaba-a receptor activity);Diazepam (Gaba-a receptor activity);Oxazepam (Gaba-a receptor activity);Triazolam (Gaba-a receptor activity);Estazolam (Gaba-a receptor activity);Bromazepam (Gaba-a receptor …			0.0	0.0	0.0	0.0	0.0	0.0	0.0	0.0	0.0	0.0	0.0	0.0	0.0	0.0	0.0	0.0	0.0	0.0	0.0	0.0
GALE	2582	symbol	H. sapiens	2582	H. sapiens	GALE	UDP-galactose-4-epimerase	GO:0019388 galactose catabolic process;GO:0006012 galactose metabolic process;GO:0019320 hexose catabolic process		Enzymes/ENZYME proteins/Isomerase	Cytosol;Nucleus;Plasma membrane(Approved)	Uridine diphosphate glucose (Udp-n-acetylglucosamine 4-epimerase activity);Uridine-Diphosphate-N-Acetylgalactosamine (Udp-n-acetylglucosamine 4-epimerase activity);Tetramethylammonium Ion (Udp-n-acetylglucosamine 4-epimerase activity);Uridine-Diphosphate-N-Acetylglucosamine (Udp-n-acetylglucosamine 4-epimerase activity);Galactose-uridine-5'-diphosphate (Udp-n-acetylglucosamine 4-epimerase activit…		(M5907)HALLMARK ESTROGEN RESPONSE LATE; (M5937)HALLMARK GLYCOLYSIS	0.0	0.0	0.0	0.0	0.0	0.0	0.0	0.0	0.0	0.0	0.0	0.0	0.0	0.0	0.0	0.0	0.0	0.0	0.0	0.0
GALNT2	2590	symbol	H. sapiens	2590	H. sapiens	GALNT2	polypeptide N-acetylgalactosaminyltransferase 2	GO:0018242 protein O-linked glycosylation via serine;GO:0002378 immunoglobulin biosynthetic process;GO:0018243 protein O-linked glycosylation via threonine		Enzymes/ENZYME proteins/Transferases	Golgi apparatus(Enhanced)				0.0	0.0	0.0	0.0	0.0	0.0	0.0	0.0	0.0	0.0	0.0	0.0	0.0	0.0	0.0	0.0	0.0	0.0	0.0	0.0
GALNT6	11226	symbol	H. sapiens	11226	H. sapiens	GALNT6	polypeptide N-acetylgalactosaminyltransferase 6	GO:0016266 O-glycan processing;GO:0006493 protein O-linked glycosylation;GO:0006486 protein glycosylation		Enzymes/ENZYME proteins/Transferases	Golgi apparatus;Nucleoplasm(Approved)				0.0	0.0	0.0	0.0	0.0	0.0	0.0	0.0	0.0	0.0	0.0	0.0	0.0	0.0	0.0	0.0	0.0	0.0	0.0	0.0
GALNT7	51809	symbol	H. sapiens	51809	H. sapiens	GALNT7	polypeptide N-acetylgalactosaminyltransferase 7	GO:0016266 O-glycan processing;GO:0006493 protein O-linked glycosylation;GO:0006486 protein glycosylation			Golgi apparatus(Enhanced)Nucleus(Uncertain)				0.0	0.0	0.0	0.0	0.0	0.0	0.0	0.0	0.0	0.0	0.0	0.0	0.0	0.0	0.0	0.0	0.0	0.0	0.0	0.0
GAMT	2593	symbol	H. sapiens	2593	H. sapiens	GAMT	guanidinoacetate N-methyltransferase	GO:0006601 creatine biosynthetic process;GO:0006600 creatine metabolic process;GO:0046498 S-adenosylhomocysteine metabolic process		Enzymes/ENZYME proteins/Transferases		Creatine (Methyltransferase activity);Guanidine (Methyltransferase activity);S-Adenosyl-L-Homocysteine (Methyltransferase activity);N-[Amino(Imino)Methyl]Glycine (Methyltransferase activity)		(M5956)HALLMARK KRAS SIGNALING DN; (M5915)HALLMARK APICAL JUNCTION	0.0	0.0	0.0	0.0	0.0	0.0	0.0	0.0	0.0	0.0	0.0	0.0	0.0	0.0	0.0	0.0	0.0	0.0	0.0	0.0
GAS7	8522	symbol	H. sapiens	8522	H. sapiens	GAS7	growth arrest specific 7	GO:0030041 actin filament polymerization;GO:0007050 cell cycle arrest;GO:0008154 actin polymerization or depolymerization			Actin filaments;Focal adhesion sites;Plasma membrane(Approved)				1.0	1.0	0.0	0.0	0.0	0.0	0.0	0.0	0.0	0.0	0.0	0.0	0.0	0.0	0.0	0.0	0.0	0.0	0.0	0.0
GCNT2	2651	symbol	H. sapiens	2651	H. sapiens	GCNT2	glucosaminyl (N-acetyl) transferase 2 (I blood group)	GO:0034116 positive regulation of heterotypic cell-cell adhesion;GO:0036438 maintenance of lens transparency;GO:0010718 positive regulation of epithelial to mesenchymal transition		Enzymes/ENZYME proteins/Transferases	Golgi apparatus(Supported)			(M5934)HALLMARK XENOBIOTIC METABOLISM; (M5891)HALLMARK HYPOXIA	0.0	0.0	1.0	1.0	0.0	0.0	1.0	0.0	0.0	0.0	0.0	0.0	0.0	0.0	0.0	0.0	0.0	0.0	0.0	0.0
GDE1	51573	symbol	H. sapiens	51573	H. sapiens	GDE1	glycerophosphodiester phosphodiesterase 1	GO:0070291 N-acylethanolamine metabolic process;GO:0042439 ethanolamine-containing compound metabolic process;GO:0046475 glycerophospholipid catabolic process		Enzymes/ENZYME proteins/Hydrolases	Nucleoli;Nucleus;Vesicles(Approved)			(M5945)HALLMARK HEME METABOLISM	0.0	0.0	0.0	0.0	0.0	0.0	0.0	0.0	0.0	0.0	0.0	0.0	0.0	0.0	0.0	0.0	0.0	0.0	0.0	0.0
GFAP	2670	symbol	H. sapiens	2670	H. sapiens	GFAP	glial fibrillary acidic protein	GO:0010625 positive regulation of Schwann cell proliferation;GO:0010624 regulation of Schwann cell proliferation;GO:0060020 Bergmann glial cell differentiation			Intermediate filaments(Supported)				1.0	1.0	0.0	0.0	0.0	0.0	0.0	0.0	0.0	0.0	0.0	1.0	0.0	0.0	0.0	0.0	1.0	0.0	1.0	0.0
GFOD1	54438	symbol	H. sapiens	54438	H. sapiens	GFOD1	glucose-fructose oxidoreductase domain containing 1	GO:0055114 oxidation-reduction process;GO:0008152 metabolic process;GO:0008150 biological_process			Cytosol;Nucleoplasm;Plasma membrane(Approved)				0.0	0.0	0.0	0.0	0.0	0.0	0.0	0.0	0.0	0.0	0.0	0.0	0.0	0.0	0.0	0.0	0.0	0.0	0.0	0.0
GGCX	2677	symbol	H. sapiens	2677	H. sapiens	GGCX	gamma-glutamyl carboxylase	GO:0017187 peptidyl-glutamic acid carboxylation;GO:0018214 protein carboxylation;GO:0018200 peptidyl-glutamic acid modification		Enzymes/ENZYME proteins/Lyases		Coagulation factor VIIa Recombinant Human (Gamma-glutamyl carboxylase activity);Drotrecogin alfa (Gamma-glutamyl carboxylase activity);Coagulation Factor IX (Recombinant) (Gamma-glutamyl carboxylase activity);L-Glutamic Acid (Gamma-glutamyl carboxylase activity);Menadione (Gamma-glutamyl carboxylase activity);Phylloquinone (Gamma-glutamyl carboxylase activity);Anisindione (Gamma-glutamyl carboxyl…			0.0	0.0	0.0	0.0	0.0	0.0	0.0	0.0	0.0	0.0	0.0	1.0	0.0	0.0	0.0	0.0	0.0	0.0	0.0	0.0
GHDC	84514	symbol	H. sapiens	84514	H. sapiens	GHDC	GH3 domain containing	GO:0043312 neutrophil degranulation;GO:0002283 neutrophil activation involved in immune response;GO:0042119 neutrophil activation							0.0	0.0	0.0	0.0	0.0	0.0	0.0	0.0	0.0	0.0	1.0	0.0	0.0	0.0	0.0	0.0	0.0	0.0	0.0	0.0
GHRLOS	100126793	symbol	H. sapiens	100126793	H. sapiens	GHRLOS	ghrelin opposite strand/antisense RNA								0.0	0.0	0.0	0.0	0.0	0.0	0.0	0.0	0.0	0.0	0.0	0.0	0.0	0.0	0.0	0.0	0.0	0.0	0.0	0.0
GIGYF2	26058	symbol	H. sapiens	26058	H. sapiens	GIGYF2	GRB10 interacting GYF protein 2	GO:0031571 mitotic G1 DNA damage checkpoint;GO:0061157 mRNA destabilization;GO:0044819 mitotic G1/S transition checkpoint			Cytosol(Enhanced)				0.0	0.0	0.0	0.0	0.0	0.0	0.0	0.0	0.0	0.0	0.0	0.0	0.0	0.0	0.0	0.0	1.0	0.0	0.0	0.0
GIMAP5	55340	symbol	H. sapiens	55340	H. sapiens	GIMAP5	GTPase, IMAP family member 5								0.0	0.0	0.0	0.0	0.0	0.0	0.0	0.0	0.0	0.0	0.0	0.0	0.0	0.0	0.0	0.0	0.0	0.0	0.0	0.0
GIMAP8	155038	symbol	H. sapiens	155038	H. sapiens	GIMAP8	GTPase, IMAP family member 8	GO:0070232 regulation of T cell apoptotic process;GO:0070231 T cell apoptotic process;GO:0070228 regulation of lymphocyte apoptotic process							0.0	0.0	0.0	0.0	0.0	0.0	0.0	0.0	0.0	0.0	0.0	0.0	0.0	0.0	0.0	0.0	0.0	0.0	0.0	0.0
GIPC1	10755	symbol	H. sapiens	10755	H. sapiens	GIPC1	GIPC PDZ domain containing family member 1	GO:0032435 negative regulation of proteasomal ubiquitin-dependent protein catabolic process;GO:0030511 positive regulation of transforming growth factor beta receptor signaling pathway;GO:2000059 negative regulation of ubiquitin-dependent protein catabolic process			Cell Junctions;Nucleus;Plasma membrane(Approved)		(M165)PID SYNDECAN 4 PATHWAY; (M187)PID TRKR PATHWAY		0.0	0.0	0.0	0.0	0.0	0.0	0.0	0.0	1.0	0.0	0.0	0.0	0.0	0.0	0.0	0.0	0.0	0.0	0.0	0.0
GIYD1	548593	gene_synonym	H. sapiens	548593	H. sapiens	SLX1A	SLX1 homolog A, structure-specific endonuclease subunit	GO:1904431 positive regulation of t-circle formation;GO:1904429 regulation of t-circle formation;GO:0010792 DNA double-strand break processing involved in repair via single-strand annealing			Nucleoplasm(Approved)				0.0	1.0	0.0	0.0	0.0	0.0	0.0	0.0	0.0	0.0	0.0	0.0	0.0	0.0	0.0	0.0	0.0	0.0	1.0	0.0
GIYD2	79008	gene_synonym	H. sapiens	79008	H. sapiens	SLX1B	SLX1 homolog B, structure-specific endonuclease subunit	GO:1904431 positive regulation of t-circle formation;GO:1904429 regulation of t-circle formation;GO:0010792 DNA double-strand break processing involved in repair via single-strand annealing			Nucleoplasm(Approved)				0.0	1.0	0.0	0.0	0.0	0.0	0.0	0.0	0.0	0.0	0.0	0.0	0.0	0.0	0.0	0.0	0.0	0.0	1.0	0.0
GJB6	10804	symbol	H. sapiens	10804	H. sapiens	GJB6	gap junction protein beta 6	GO:0071333 cellular response to glucose stimulus;GO:0071331 cellular response to hexose stimulus;GO:0051602 response to electrical stimulus			Cell Junctions(Supported)				0.0	0.0	0.0	0.0	0.0	1.0	0.0	0.0	0.0	0.0	0.0	0.0	0.0	0.0	0.0	0.0	0.0	0.0	0.0	0.0
GLI3	2737	symbol	H. sapiens	2737	H. sapiens	GLI3	GLI family zinc finger 3	GO:0022018 lateral ganglionic eminence cell proliferation;GO:0021819 layer formation in cerebral cortex;GO:0021775 smoothened signaling pathway involved in ventral spinal cord interneuron specification		Transcription factors/Zinc-coordinating DNA-binding domains			(M219)PID HEDGEHOG GLI PATHWAY		1.0	0.0	1.0	0.0	0.0	1.0	0.0	1.0	0.0	0.0	0.0	1.0	0.0	0.0	1.0	0.0	0.0	0.0	0.0	0.0
GLO1	2739	symbol	H. sapiens	2739	H. sapiens	GLO1	glyoxalase I	GO:0009438 methylglyoxal metabolic process;GO:0030316 osteoclast differentiation;GO:0002573 myeloid leukocyte differentiation		Enzymes/ENZYME proteins/Lyases	Cytosol;Nucleoplasm;Plasma membrane(Supported)	Glutathione (Zinc ion binding);Indomethacin (Zinc ion binding);S-P-Nitrobenzyloxycarbonylglutathione (Zinc ion binding);S-(N-Hydroxy-N-Iodophenylcarbamoyl)Glutathione (Zinc ion binding);Beta-Mercaptoethanol (Zinc ion binding);S-Benzyl-Glutathione (Zinc ion binding);S-Hexylglutathione (Zinc ion binding);methyl 4-(2,3-dihydroxy-5-methylphenoxy)-2-hydroxy-6-methylbenzoate (Zinc ion binding)		(M5926)HALLMARK MYC TARGETS V1	0.0	0.0	1.0	0.0	0.0	0.0	0.0	0.0	0.0	0.0	0.0	0.0	0.0	0.0	0.0	0.0	0.0	0.0	0.0	0.0
GLRX	2745	symbol	H. sapiens	2745	H. sapiens	GLRX	glutaredoxin	GO:2000651 positive regulation of sodium ion transmembrane transporter activity;GO:1902307 positive regulation of sodium ion transmembrane transport;GO:0080058 protein deglutathionylation			Cytosol(Supported)Plasma membrane(Uncertain)	Glutathione (Protein n-terminus binding)		(M5938)HALLMARK REACTIVE OXIGEN SPECIES PATHWAY; (M5953)HALLMARK KRAS SIGNALING UP; (M5924)HALLMARK MTORC1 SIGNALING	0.0	0.0	0.0	0.0	0.0	0.0	0.0	0.0	0.0	0.0	0.0	0.0	0.0	0.0	0.0	0.0	0.0	0.0	0.0	0.0
GLUL	2752	symbol	H. sapiens	2752	H. sapiens	GLUL	glutamate-ammonia ligase	GO:0019676 ammonia assimilation cycle;GO:0006542 glutamine biosynthetic process;GO:0006538 glutamate catabolic process		Enzymes/ENZYME proteins/Ligase;Enzymes/ENZYME proteins/Lyases	Cytosol(Enhanced)Mitochondria(Supported)	L-Glutamine (Manganese ion binding);L-Glutamic Acid (Manganese ion binding)		(M5935)HALLMARK FATTY ACID METABOLISM	0.0	0.0	0.0	0.0	0.0	0.0	0.0	1.0	0.0	0.0	0.0	0.0	0.0	0.0	0.0	0.0	0.0	0.0	0.0	0.0
GMEB1	10691	symbol	H. sapiens	10691	H. sapiens	GMEB1	glucocorticoid modulatory element binding protein 1	GO:0045944 positive regulation of transcription by RNA polymerase II;GO:0045893 positive regulation of transcription, DNA-templated;GO:1903508 positive regulation of nucleic acid-templated transcription		Transcription factors	Nucleoplasm(Enhanced)				0.0	0.0	0.0	0.0	0.0	0.0	0.0	0.0	0.0	0.0	0.0	0.0	0.0	0.0	0.0	0.0	0.0	0.0	0.0	0.0
GMFG	9535	symbol	H. sapiens	9535	H. sapiens	GMFG	glia maturation factor gamma	GO:0034316 negative regulation of Arp2/3 complex-mediated actin nucleation;GO:0051126 negative regulation of actin nucleation;GO:0034315 regulation of Arp2/3 complex-mediated actin nucleation			Cytosol;Nuclear bodies;Nucleoplasm(Approved)				0.0	1.0	0.0	1.0	1.0	0.0	0.0	0.0	0.0	0.0	1.0	0.0	0.0	0.0	0.0	0.0	0.0	0.0	1.0	0.0
GNA11	2767	symbol	H. sapiens	2767	H. sapiens	GNA11	G protein subunit alpha 11	GO:0045634 regulation of melanocyte differentiation;GO:0007213 G-protein coupled acetylcholine receptor signaling pathway;GO:0050932 regulation of pigment cell differentiation					(M138)PID THROMBIN PAR4 PATHWAY; (M155)PID S1P META PATHWAY; (M268)PID S1P S1P2 PATHWAY		0.0	0.0	0.0	0.0	0.0	0.0	0.0	0.0	0.0	0.0	0.0	1.0	1.0	0.0	0.0	0.0	0.0	0.0	0.0	0.0
GNAI2	2771	symbol	H. sapiens	2771	H. sapiens	GNAI2	G protein subunit alpha i2	GO:0140199 negative regulation of adenylate cyclase-activating adrenergic receptor signaling pathway involved in heart process;GO:0071878 negative regulation of adenylate cyclase-activating adrenergic receptor signaling pathway;GO:1903614 negative regulation of protein tyrosine phosphatase activity			Cytosol;Plasma membrane(Supported)Nucleoplasm(Approved)		(M64)PID S1P S1P4 PATHWAY; (M155)PID S1P META PATHWAY; (M103)PID S1P S1P1 PATHWAY	(M5915)HALLMARK APICAL JUNCTION; (M5921)HALLMARK COMPLEMENT	0.0	0.0	0.0	1.0	1.0	0.0	0.0	1.0	0.0	0.0	1.0	1.0	1.0	0.0	0.0	0.0	1.0	0.0	0.0	0.0
GNAO1	2775	symbol	H. sapiens	2775	H. sapiens	GNAO1	G protein subunit alpha o1	GO:0007223 Wnt signaling pathway, calcium modulating pathway;GO:0043278 response to morphine;GO:0051926 negative regulation of calcium ion transport					(M64)PID S1P S1P4 PATHWAY; (M103)PID S1P S1P1 PATHWAY; (M155)PID S1P META PATHWAY	(M5909)HALLMARK MYOGENESIS	0.0	0.0	0.0	0.0	0.0	0.0	0.0	0.0	0.0	0.0	0.0	0.0	0.0	0.0	0.0	0.0	0.0	1.0	0.0	0.0
GNB2L1	10399	gene_synonym	H. sapiens	10399	H. sapiens	RACK1	receptor for activated C kinase 1	GO:1903208 negative regulation of hydrogen peroxide-induced neuron death;GO:0042998 positive regulation of Golgi to plasma membrane protein transport;GO:2000304 positive regulation of ceramide biosynthetic process		Ribosomal proteins	Cytosol;Nucleoplasm(Enhanced)		(M180)PID HIF1A PATHWAY; (M125)PID IGF1 PATHWAY; (M240)PID SYNDECAN 2 PATHWAY	(M5926)HALLMARK MYC TARGETS V1; (M5939)HALLMARK P53 PATHWAY	0.0	1.0	0.0	1.0	1.0	0.0	0.0	1.0	1.0	0.0	0.0	0.0	0.0	0.0	1.0	0.0	0.0	1.0	1.0	0.0
GNB5	10681	symbol	H. sapiens	10681	H. sapiens	GNB5	G protein subunit beta 5	GO:1901386 negative regulation of voltage-gated calcium channel activity;GO:1901020 negative regulation of calcium ion transmembrane transporter activity;GO:1901385 regulation of voltage-gated calcium channel activity		RAS pathway related proteins	Centrosome;Nuclear speckles;Rods & Rings(Approved)		(M117)PID CONE PATHWAY; (M204)PID RHODOPSIN PATHWAY; (M99)PID TXA2PATHWAY		0.0	0.0	0.0	0.0	0.0	0.0	0.0	0.0	0.0	0.0	0.0	1.0	0.0	0.0	0.0	0.0	0.0	1.0	0.0	0.0
GNG12	55970	symbol	H. sapiens	55970	H. sapiens	GNG12	G protein subunit gamma 12	GO:0021987 cerebral cortex development;GO:0021543 pallium development;GO:0021537 telencephalon development		RAS pathway related proteins	Mitochondria(Approved)			(M5946)HALLMARK COAGULATION	0.0	0.0	0.0	0.0	0.0	0.0	0.0	0.0	0.0	0.0	0.0	1.0	0.0	0.0	0.0	0.0	0.0	0.0	0.0	0.0
GNRH2	2797	symbol	H. sapiens	2797	H. sapiens	GNRH2	gonadotropin releasing hormone 2	GO:0010469 regulation of signaling receptor activity;GO:0007186 G-protein coupled receptor signaling pathway;GO:0009966 regulation of signal transduction							0.0	0.0	0.0	0.0	0.0	0.0	0.0	0.0	0.0	0.0	0.0	0.0	0.0	0.0	0.0	0.0	0.0	0.0	0.0	0.0
GOLGA3	2802	symbol	H. sapiens	2802	H. sapiens	GOLGA3	golgin A3	GO:0006891 intra-Golgi vesicle-mediated transport;GO:0007283 spermatogenesis;GO:0048232 male gamete generation			Golgi apparatus(Enhanced)Nucleus(Approved)				0.0	0.0	0.0	0.0	0.0	0.0	0.0	0.0	0.0	0.0	0.0	0.0	0.0	0.0	0.0	0.0	0.0	0.0	0.0	0.0
GOLM1	51280	symbol	H. sapiens	51280	H. sapiens	GOLM1	golgi membrane protein 1	GO:0043687 post-translational protein modification;GO:0006997 nucleus organization;GO:0019216 regulation of lipid metabolic process			Golgi apparatus(Enhanced)				0.0	0.0	0.0	0.0	0.0	0.0	0.0	0.0	0.0	0.0	0.0	0.0	0.0	0.0	0.0	0.0	0.0	0.0	0.0	0.0
GOLSYN	55638	gene_synonym	H. sapiens	55638	H. sapiens	SYBU	syntabulin	GO:1990048 anterograde neuronal dense core vesicle transport;GO:0099519 dense core granule cytoskeletal transport;GO:0035774 positive regulation of insulin secretion involved in cellular response to glucose stimulus			Vesicles(Supported)			(M5906)HALLMARK ESTROGEN RESPONSE EARLY	0.0	0.0	0.0	0.0	0.0	0.0	0.0	1.0	0.0	0.0	0.0	0.0	0.0	0.0	1.0	0.0	0.0	0.0	0.0	0.0
GPD2	2820	symbol	H. sapiens	2820	H. sapiens	GPD2	glycerol-3-phosphate dehydrogenase 2	GO:0006127 glycerophosphate shuttle;GO:0006116 NADH oxidation;GO:0019563 glycerol catabolic process		Enzymes/ENZYME proteins/Oxidoreductases				(M5935)HALLMARK FATTY ACID METABOLISM; (M5921)HALLMARK COMPLEMENT; (M5905)HALLMARK ADIPOGENESIS	0.0	0.0	0.0	0.0	0.0	0.0	0.0	0.0	0.0	0.0	0.0	0.0	0.0	0.0	0.0	0.0	0.0	0.0	0.0	0.0
GPER	2852	gene_synonym	H. sapiens	2852	H. sapiens	GPER1	G protein-coupled estrogen receptor 1	GO:0051281 positive regulation of release of sequestered calcium ion into cytosol;GO:2000724 positive regulation of cardiac vascular smooth muscle cell differentiation;GO:0032962 positive regulation of inositol trisphosphate biosynthetic process		G-protein coupled receptors/GPCRs excl olfactory receptors;Transporters				(M5907)HALLMARK ESTROGEN RESPONSE LATE	1.0	1.0	1.0	1.0	1.0	1.0	0.0	1.0	1.0	0.0	0.0	0.0	1.0	0.0	1.0	0.0	1.0	1.0	0.0	0.0
GPR123	84435	gene_synonym	H. sapiens	84435	H. sapiens	ADGRA1	adhesion G protein-coupled receptor A1	GO:0007186 G-protein coupled receptor signaling pathway;GO:0007166 cell surface receptor signaling pathway;GO:0007165 signal transduction		G-protein coupled receptors/{Family 2 (B) receptors,GPCRs excl olfactory receptors}					0.0	0.0	0.0	0.0	0.0	0.0	0.0	0.0	0.0	0.0	0.0	0.0	0.0	0.0	0.0	0.0	0.0	0.0	0.0	0.0
GPR158	57512	symbol	H. sapiens	57512	H. sapiens	GPR158	G protein-coupled receptor 158	GO:0072659 protein localization to plasma membrane;GO:1990778 protein localization to cell periphery;GO:0072657 protein localization to membrane		G-protein coupled receptors/GPCRs excl olfactory receptors	Cytosol(Approved)				0.0	0.0	0.0	0.0	0.0	0.0	0.0	0.0	0.0	0.0	0.0	0.0	0.0	0.0	0.0	0.0	0.0	0.0	0.0	0.0
GPR31	2853	symbol	H. sapiens	2853	H. sapiens	GPR31	G protein-coupled receptor 31	GO:0007186 G-protein coupled receptor signaling pathway;GO:0007165 signal transduction;GO:0023052 signaling		G-protein coupled receptors/GPCRs excl olfactory receptors					0.0	0.0	0.0	0.0	0.0	0.0	0.0	0.0	0.0	0.0	0.0	0.0	0.0	0.0	0.0	0.0	0.0	0.0	0.0	0.0
GPR56	9289	gene_synonym	H. sapiens	9289	H. sapiens	ADGRG1	adhesion G protein-coupled receptor G1	GO:0021819 layer formation in cerebral cortex;GO:0021801 cerebral cortex radial glia guided migration;GO:0021796 cerebral cortex regionalization		G-protein coupled receptors/{Family 2 (B) receptors,GPCRs excl olfactory receptors}				(M5919)HALLMARK HEDGEHOG SIGNALING	1.0	0.0	1.0	0.0	0.0	1.0	0.0	0.0	0.0	0.0	0.0	0.0	0.0	0.0	0.0	0.0	0.0	0.0	0.0	0.0
GPR62	118442	symbol	H. sapiens	118442	H. sapiens	GPR62	G protein-coupled receptor 62	GO:0043950 positive regulation of cAMP-mediated signaling;GO:0043949 regulation of cAMP-mediated signaling;GO:0048016 inositol phosphate-mediated signaling		G-protein coupled receptors/GPCRs excl olfactory receptors					0.0	0.0	0.0	0.0	0.0	0.0	0.0	0.0	0.0	0.0	0.0	0.0	0.0	0.0	0.0	0.0	0.0	0.0	0.0	0.0
GPR84	53831	symbol	H. sapiens	53831	H. sapiens	GPR84	G protein-coupled receptor 84	GO:0043312 neutrophil degranulation;GO:0002283 neutrophil activation involved in immune response;GO:0042119 neutrophil activation		G-protein coupled receptors/GPCRs excl olfactory receptors					0.0	0.0	0.0	0.0	0.0	0.0	0.0	0.0	0.0	0.0	1.0	0.0	0.0	0.0	0.0	0.0	0.0	0.0	0.0	0.0
GPRC5C	55890	symbol	H. sapiens	55890	H. sapiens	GPRC5C	G protein-coupled receptor class C group 5 member C	GO:0007186 G-protein coupled receptor signaling pathway;GO:0007165 signal transduction;GO:0023052 signaling		G-protein coupled receptors/GPCRs excl olfactory receptors;Transporters	Cytosol;Microtubule organizing center;Nucleus(Uncertain)			(M5956)HALLMARK KRAS SIGNALING DN	0.0	0.0	0.0	0.0	0.0	0.0	0.0	0.0	0.0	0.0	0.0	0.0	0.0	0.0	0.0	0.0	0.0	0.0	0.0	0.0
GPRIN3	285513	symbol	H. sapiens	285513	H. sapiens	GPRIN3	GPRIN family member 3				Nucleoli;Nucleus(Approved)				0.0	0.0	0.0	0.0	0.0	0.0	0.0	0.0	0.0	0.0	0.0	0.0	0.0	0.0	0.0	0.0	0.0	0.0	0.0	0.0
GPSM3	63940	symbol	H. sapiens	63940	H. sapiens	GPSM3	G protein signaling modulator 3	GO:1900017 positive regulation of cytokine production involved in inflammatory response;GO:1900015 regulation of cytokine production involved in inflammatory response;GO:0002690 positive regulation of leukocyte chemotaxis							1.0	0.0	0.0	0.0	0.0	0.0	0.0	0.0	0.0	0.0	0.0	0.0	0.0	0.0	0.0	0.0	0.0	0.0	0.0	0.0
GPX1	2876	symbol	H. sapiens	2876	H. sapiens	GPX1	glutathione peroxidase 1	GO:0009609 response to symbiotic bacterium;GO:1902176 negative regulation of oxidative stress-induced intrinsic apoptotic signaling pathway;GO:0033599 regulation of mammary gland epithelial cell proliferation		Enzymes/ENZYME proteins/Oxidoreductases	Cytosol(Supported)	Glutathione (Sh3 domain binding)	(M145)PID P53 DOWNSTREAM PATHWAY	(M5902)HALLMARK APOPTOSIS	0.0	1.0	1.0	1.0	1.0	0.0	0.0	0.0	1.0	0.0	0.0	1.0	0.0	0.0	0.0	0.0	0.0	0.0	1.0	0.0
GPX3	2878	symbol	H. sapiens	2878	H. sapiens	GPX3	glutathione peroxidase 3	GO:0006982 response to lipid hydroperoxide;GO:0033194 response to hydroperoxide;GO:0042744 hydrogen peroxide catabolic process		Enzymes/ENZYME proteins/Oxidoreductases		Glutathione (Transcription factor binding)		(M5938)HALLMARK REACTIVE OXIGEN SPECIES PATHWAY; (M5941)HALLMARK UV RESPONSE UP; (M5902)HALLMARK APOPTOSIS	0.0	0.0	0.0	0.0	0.0	0.0	0.0	0.0	0.0	0.0	0.0	0.0	0.0	0.0	0.0	0.0	0.0	0.0	0.0	0.0
GRAMD1A	57655	symbol	H. sapiens	57655	H. sapiens	GRAMD1A	GRAM domain containing 1A				Cytosol;Plasma membrane(Approved)				0.0	0.0	0.0	0.0	0.0	0.0	0.0	0.0	0.0	0.0	0.0	0.0	0.0	0.0	0.0	0.0	0.0	0.0	0.0	0.0
GRAMD2	196996	gene_synonym	H. sapiens	196996	H. sapiens	GRAMD2A	GRAM domain containing 2A				Cytosol;Nuclear speckles;Nucleoli(Approved)				0.0	0.0	0.0	0.0	0.0	0.0	0.0	0.0	0.0	0.0	0.0	0.0	0.0	0.0	0.0	0.0	0.0	0.0	0.0	0.0
GRB10	2887	symbol	H. sapiens	2887	H. sapiens	GRB10	growth factor receptor bound protein 10	GO:0046325 negative regulation of glucose import;GO:0010829 negative regulation of glucose transmembrane transport;GO:0046627 negative regulation of insulin receptor signaling pathway			Vesicles(Supported)		(M125)PID IGF1 PATHWAY; (M82)PID RET PATHWAY; (M16)PID INSULIN PATHWAY		1.0	0.0	0.0	0.0	1.0	0.0	0.0	0.0	0.0	0.0	0.0	0.0	1.0	0.0	0.0	0.0	1.0	0.0	0.0	0.0
GRB2	2885	symbol	H. sapiens	2885	H. sapiens	GRB2	growth factor receptor bound protein 2	GO:0060670 branching involved in labyrinthine layer morphogenesis;GO:0035635 entry of bacterium into host cell;GO:0035723 interleukin-15-mediated signaling pathway		RAS pathway related proteins	Nucleus(Supported)	Pegademase bovine (Sh3/sh2 adaptor activity);4-[(10s,14s,18s)-18-(2-Amino-2-Oxoethyl)-14-(1-Naphthylmethyl)-8,17,20-Trioxo-7,16,19-Triazaspiro[5.14]Icos-11-En-10-Yl]Benzylphosphonic Acid (Sh3/sh2 adaptor activity)	(M135)PID IL5 PATHWAY; (M18895)SA TRKA RECEPTOR; (M12771)SA PTEN PATHWAY	(M5897)HALLMARK IL6 JAK STAT3 SIGNALING; (M5923)HALLMARK PI3K AKT MTOR SIGNALING; (M5921)HALLMARK COMPLEMENT	1.0	1.0	1.0	1.0	0.0	0.0	0.0	0.0	0.0	0.0	0.0	1.0	1.0	1.0	0.0	0.0	1.0	0.0	0.0	0.0
GRIK4	2900	symbol	H. sapiens	2900	H. sapiens	GRIK4	glutamate ionotropic receptor kainate type subunit 4	GO:0060079 excitatory postsynaptic potential;GO:0035235 ionotropic glutamate receptor signaling pathway;GO:0099565 chemical synaptic transmission, postsynaptic		Transporters/Transporter channels and pores		L-Glutamic Acid (Kainate selective glutamate receptor activity)			0.0	0.0	0.0	0.0	0.0	0.0	0.0	0.0	0.0	0.0	0.0	0.0	0.0	0.0	0.0	0.0	0.0	0.0	0.0	0.0
GRIN2C	2905	symbol	H. sapiens	2905	H. sapiens	GRIN2C	glutamate ionotropic receptor NMDA type subunit 2C	GO:0098976 excitatory chemical synaptic transmission;GO:0097553 calcium ion transmembrane import into cytosol;GO:0060402 calcium ion transport into cytosol		Transporters/Transporter channels and pores		L-Glutamic Acid (Nmda glutamate receptor activity);Glycine (Nmda glutamate receptor activity);Pethidine (Nmda glutamate receptor activity);Tenocyclidine (Nmda glutamate receptor activity)			0.0	0.0	0.0	0.0	0.0	0.0	0.0	0.0	0.0	0.0	0.0	1.0	0.0	0.0	0.0	0.0	0.0	0.0	0.0	0.0
GRIN2D	2906	symbol	H. sapiens	2906	H. sapiens	GRIN2D	glutamate ionotropic receptor NMDA type subunit 2D	GO:0098976 excitatory chemical synaptic transmission;GO:0097553 calcium ion transmembrane import into cytosol;GO:0060402 calcium ion transport into cytosol				L-Glutamic Acid (Nmda glutamate receptor activity);Pethidine (Nmda glutamate receptor activity);Orphenadrine (Nmda glutamate receptor activity);Tenocyclidine (Nmda glutamate receptor activity);Acetylcysteine (Nmda glutamate receptor activity)			0.0	0.0	0.0	0.0	0.0	0.0	0.0	0.0	0.0	0.0	0.0	0.0	0.0	0.0	0.0	0.0	0.0	0.0	0.0	0.0
GSDMD	79792	symbol	H. sapiens	79792	H. sapiens	GSDMD	gasdermin D	GO:0050718 positive regulation of interleukin-1 beta secretion;GO:0035915 pore formation in membrane of other organism;GO:0050716 positive regulation of interleukin-1 secretion		Transporters/Transporter channels and pores	Nucleoplasm(Supported)				0.0	0.0	0.0	0.0	0.0	0.0	0.0	1.0	0.0	0.0	1.0	0.0	0.0	0.0	0.0	0.0	0.0	0.0	0.0	0.0
GSR	2936	symbol	H. sapiens	2936	H. sapiens	GSR	glutathione-disulfide reductase	GO:0015949 nucleobase-containing small molecule interconversion;GO:0098869 cellular oxidant detoxification;GO:1990748 cellular detoxification		Enzymes/ENZYME proteins/Oxidoreductases	Cytosol(Supported)Plasma membrane(Approved)	Glutathione (Nadp binding);NADH (Nadp binding);Carmustine (Nadp binding);3,6-Dihydroxy-Xanthene-9-Propionic Acid (Nadp binding);3-Sulfinoalanine (Nadp binding);Glutathionylspermidine Disulfide (Nadp binding);3-(Prop-2-Ene-1-Sulfinyl)-Propene-1-Thiol (Nadp binding);Flavin adenine dinucleotide (Nadp binding);Oxidized Glutathione Disulfide (Nadp binding);Meta-Nitro-Tyrosine (Nadp binding);2-(2-PHENY…		(M5938)HALLMARK REACTIVE OXIGEN SPECIES PATHWAY; (M5908)HALLMARK ANDROGEN RESPONSE; (M5902)HALLMARK APOPTOSIS	0.0	0.0	0.0	0.0	0.0	0.0	0.0	0.0	0.0	0.0	0.0	0.0	0.0	0.0	0.0	0.0	0.0	0.0	0.0	0.0
GSTP1	2950	symbol	H. sapiens	2950	H. sapiens	GSTP1	glutathione S-transferase pi 1	GO:0035732 nitric oxide storage;GO:0071672 negative regulation of smooth muscle cell chemotaxis;GO:0043508 negative regulation of JUN kinase activity		Enzymes/ENZYME proteins/Transferases	Cytosol;Mitochondria(Supported)	Glutathione (S-nitrosoglutathione binding);Clomipramine (S-nitrosoglutathione binding);(9r,10r)-9-(S-Glutathionyl)-10-Hydroxy-9,10-Dihydrophenanthrene (S-nitrosoglutathione binding);S-Hydroxycysteine (S-nitrosoglutathione binding);Cibacron Blue (S-nitrosoglutathione binding);Glutathione Sulfonic Acid (S-nitrosoglutathione binding);S-(P-Nitrobenzyl)Glutathione (S-nitrosoglutathione binding);2-(N-M…			1.0	0.0	1.0	1.0	1.0	1.0	0.0	0.0	0.0	0.0	1.0	0.0	1.0	0.0	0.0	0.0	0.0	0.0	0.0	0.0
GSX2	170825	symbol	H. sapiens	170825	H. sapiens	GSX2	GS homeobox 2	GO:0060163 subpallium neuron fate commitment;GO:0021889 olfactory bulb interneuron differentiation;GO:0048714 positive regulation of oligodendrocyte differentiation		Transcription factors/Helix-turn-helix domains					1.0	0.0	0.0	0.0	0.0	0.0	0.0	0.0	0.0	0.0	0.0	0.0	0.0	0.0	0.0	0.0	0.0	0.0	0.0	0.0
GTF2I	2969	symbol	H. sapiens	2969	H. sapiens	GTF2I	general transcription factor IIi	GO:0014886 transition between slow and fast fiber;GO:0051481 negative regulation of cytosolic calcium ion concentration;GO:0014733 regulation of skeletal muscle adaptation			Nucleoplasm(Enhanced)				0.0	0.0	0.0	0.0	0.0	0.0	0.0	0.0	0.0	0.0	0.0	0.0	0.0	0.0	0.0	0.0	0.0	0.0	0.0	0.0
GTF3C1	2975	symbol	H. sapiens	2975	H. sapiens	GTF3C1	general transcription factor IIIC subunit 1	GO:0042791 5S class rRNA transcription by RNA polymerase III;GO:0042797 tRNA transcription by RNA polymerase III;GO:0009304 tRNA transcription			Nucleoli;Nucleus(Supported)				0.0	0.0	0.0	0.0	0.0	0.0	0.0	0.0	0.0	0.0	0.0	0.0	0.0	0.0	0.0	0.0	0.0	0.0	0.0	0.0
GUCY1B2	2974	symbol	H. sapiens	2974	H. sapiens	GUCY1B2	guanylate cyclase 1 soluble subunit beta 2 (pseudogene)								0.0	0.0	0.0	0.0	0.0	0.0	0.0	0.0	0.0	0.0	0.0	0.0	0.0	0.0	0.0	0.0	0.0	0.0	0.0	0.0
GUCY1B3	2983	gene_synonym	H. sapiens	2983	H. sapiens	GUCY1B1	guanylate cyclase 1 soluble subunit beta 1	GO:0099555 trans-synaptic signaling by nitric oxide, modulating synaptic transmission;GO:0099554 trans-synaptic signaling by soluble gas, modulating synaptic transmission;GO:0038060 nitric oxide-cGMP-mediated signaling pathway		Enzymes/ENZYME proteins/Lyases	Cytosol(Approved)			(M5947)HALLMARK IL2 STAT5 SIGNALING	0.0	0.0	0.0	0.0	0.0	0.0	0.0	0.0	0.0	0.0	0.0	1.0	1.0	0.0	0.0	0.0	0.0	0.0	0.0	0.0
GYS1	2997	symbol	H. sapiens	2997	H. sapiens	GYS1	glycogen synthase 1	GO:0005978 glycogen biosynthetic process;GO:0009744 response to sucrose;GO:0034285 response to disaccharide		Enzymes/ENZYME proteins/Transferases	Cytosol;Microtubules(Approved)		(M247)PID INSULIN GLUCOSE PATHWAY	(M5937)HALLMARK GLYCOLYSIS; (M5891)HALLMARK HYPOXIA	0.0	0.0	0.0	0.0	0.0	0.0	0.0	0.0	0.0	0.0	0.0	0.0	0.0	0.0	0.0	0.0	0.0	0.0	0.0	0.0
GZMM	3004	symbol	H. sapiens	3004	H. sapiens	GZMM	granzyme M	GO:0019835 cytolysis;GO:0045087 innate immune response;GO:0006915 apoptotic process		Enzymes/Peptidases/Serine-type peptidases					0.0	0.0	0.0	0.0	0.0	0.0	0.0	0.0	0.0	0.0	0.0	0.0	0.0	0.0	0.0	0.0	0.0	0.0	0.0	0.0
H2AFY	9555	symbol	H. sapiens	9555	H. sapiens	H2AFY	H2A histone family member Y	GO:0034184 positive regulation of maintenance of mitotic sister chromatid cohesion;GO:0061086 negative regulation of histone H3-K27 methylation;GO:1904815 negative regulation of protein localization to chromosome, telomeric region			Nucleus(Supported)		(M166)PID ATF2 PATHWAY		0.0	1.0	0.0	1.0	1.0	0.0	0.0	0.0	0.0	1.0	0.0	0.0	0.0	0.0	1.0	0.0	0.0	0.0	1.0	0.0
HADH	3033	symbol	H. sapiens	3033	H. sapiens	HADH	hydroxyacyl-CoA dehydrogenase	GO:0046676 negative regulation of insulin secretion;GO:0090278 negative regulation of peptide hormone secretion;GO:0006635 fatty acid beta-oxidation		Enzymes/ENZYME proteins/Oxidoreductases	Mitochondria(Supported)	NADH (Nad+ binding);Acetoacetyl-Coenzyme A (Nad+ binding);3-Hydroxybutyryl-Coenzyme A (Nad+ binding)	(M106)PID HNF3B PATHWAY	(M5935)HALLMARK FATTY ACID METABOLISM; (M5915)HALLMARK APICAL JUNCTION; (M5905)HALLMARK ADIPOGENESIS	0.0	0.0	0.0	0.0	0.0	0.0	0.0	1.0	0.0	1.0	0.0	0.0	1.0	0.0	0.0	0.0	0.0	0.0	0.0	0.0
HAPLN3	145864	symbol	H. sapiens	145864	H. sapiens	HAPLN3	hyaluronan and proteoglycan link protein 3	GO:0001501 skeletal system development;GO:0007417 central nervous system development;GO:0007155 cell adhesion			Cytosol;Plasma membrane(Approved)	Hyaluronic acid (Hyaluronic acid binding)	(M5882)NABA PROTEOGLYCANS; (M5884)NABA CORE MATRISOME; (M5889)NABA MATRISOME		0.0	0.0	0.0	0.0	0.0	0.0	0.0	0.0	0.0	0.0	0.0	0.0	0.0	0.0	0.0	0.0	0.0	0.0	0.0	0.0
HCG27	253018	symbol	H. sapiens	253018	H. sapiens	HCG27	HLA complex group 27								0.0	0.0	0.0	0.0	0.0	0.0	0.0	0.0	0.0	0.0	0.0	0.0	0.0	0.0	0.0	0.0	0.0	0.0	0.0	0.0
HCLS1	3059	symbol	H. sapiens	3059	H. sapiens	HCLS1	hematopoietic cell-specific Lyn substrate 1	GO:0030854 positive regulation of granulocyte differentiation;GO:0045651 positive regulation of macrophage differentiation;GO:0030852 regulation of granulocyte differentiation			Cytosol;Plasma membrane(Supported)		(M7)PID FCER1 PATHWAY	(M5898)HALLMARK DNA REPAIR; (M5950)HALLMARK ALLOGRAFT REJECTION	0.0	1.0	1.0	0.0	0.0	0.0	0.0	1.0	0.0	0.0	0.0	0.0	0.0	0.0	1.0	0.0	0.0	0.0	0.0	0.0
HCRTR2	3062	symbol	H. sapiens	3062	H. sapiens	HCRTR2	hypocretin receptor 2	GO:0010840 regulation of circadian sleep/wake cycle, wakefulness;GO:0042746 circadian sleep/wake cycle, wakefulness;GO:0045187 regulation of circadian sleep/wake cycle, sleep		G-protein coupled receptors/GPCRs excl olfactory receptors		Suvorexant (Peptide hormone binding)			0.0	0.0	0.0	0.0	0.0	0.0	0.0	0.0	0.0	0.0	0.0	0.0	0.0	0.0	0.0	0.0	0.0	0.0	0.0	0.0
HDAC1	3065	symbol	H. sapiens	3065	H. sapiens	HDAC1	histone deacetylase 1	GO:0061198 fungiform papilla formation;GO:0043922 negative regulation by host of viral transcription;GO:0060766 negative regulation of androgen receptor signaling pathway		Enzymes/ENZYME proteins/Hydrolases	Nucleoplasm(Enhanced)	Vorinostat (Transcription regulatory region sequence-specific dna binding);Belinostat (Transcription regulatory region sequence-specific dna binding);SB939 (Transcription regulatory region sequence-specific dna binding);MGCD-0103 (Transcription regulatory region sequence-specific dna binding);CRA-024781 (Transcription regulatory region sequence-specific dna binding);Romidepsin (Transcription regu…	(M140)PID RANBP2 PATHWAY; (M182)PID IL3 PATHWAY; (M207)PID RETINOIC ACID PATHWAY	(M5896)HALLMARK TGF BETA SIGNALING	0.0	0.0	1.0	0.0	0.0	0.0	0.0	0.0	0.0	1.0	0.0	1.0	1.0	0.0	0.0	0.0	0.0	0.0	0.0	0.0
HDAC3	8841	symbol	H. sapiens	8841	H. sapiens	HDAC3	histone deacetylase 3	GO:0010832 negative regulation of myotube differentiation;GO:0046329 negative regulation of JNK cascade;GO:0042307 positive regulation of protein import into nucleus		Enzymes/ENZYME proteins/Hydrolases	Golgi apparatus;Nucleoplasm(Supported)	Vorinostat (Transcription factor binding);SB939 (Transcription factor binding);MGCD-0103 (Transcription factor binding)	(M207)PID RETINOIC ACID PATHWAY; (M30)PID HDAC CLASSII PATHWAY; (M254)PID MYC REPRESS PATHWAY	(M5939)HALLMARK P53 PATHWAY	0.0	0.0	0.0	1.0	1.0	0.0	0.0	1.0	0.0	1.0	0.0	0.0	0.0	0.0	1.0	0.0	0.0	0.0	0.0	0.0
HDAC4	9759	symbol	H. sapiens	9759	H. sapiens	HDAC4	histone deacetylase 4	GO:0045820 negative regulation of glycolytic process;GO:2001170 negative regulation of ATP biosynthetic process;GO:0014894 response to denervation involved in regulation of muscle adaptation		Enzymes/ENZYME proteins/Hydrolases	Cytosol;Nucleoplasm(Supported)	Romidepsin (Zinc ion binding);N-hydroxy-5-[(3-phenyl-5,6-dihydroimidazo[1,2-a]pyrazin-7(8H)-yl)carbonyl]thiophene-2-carboxamide (Zinc ion binding);2,2,2-TRIFLUORO-1-{5-[(3-PHENYL-5,6-DIHYDROIMIDAZO[1,2-A]PYRAZIN-7(8H)-YL)CARBONYL]THIOPHEN-2-YL}ETHANE-1,1-DIOL (Zinc ion binding)	(M140)PID RANBP2 PATHWAY; (M32)PID HDAC CLASSIII PATHWAY; (M30)PID HDAC CLASSII PATHWAY		1.0	1.0	1.0	0.0	1.0	1.0	0.0	0.0	1.0	1.0	0.0	0.0	1.0	0.0	0.0	1.0	0.0	0.0	0.0	0.0
HDAC7	51564	symbol	H. sapiens	51564	H. sapiens	HDAC7	histone deacetylase 7	GO:0090050 positive regulation of cell migration involved in sprouting angiogenesis;GO:1903672 positive regulation of sprouting angiogenesis;GO:0090049 regulation of cell migration involved in sprouting angiogenesis		Enzymes/ENZYME proteins/Hydrolases	Cytosol(Supported)	7-[4-(Dimethylamino)Phenyl]-N-Hydroxy-4,6-Dimethyl-7-Oxo-2,4-Heptadienamide (Transcription corepressor activity)	(M30)PID HDAC CLASSII PATHWAY; (M151)PID AR TF PATHWAY; (M255)PID HIF1 TFPATHWAY		0.0	0.0	0.0	0.0	1.0	0.0	1.0	0.0	0.0	1.0	0.0	0.0	0.0	0.0	0.0	0.0	0.0	0.0	0.0	0.0
HDLBP	3069	symbol	H. sapiens	3069	H. sapiens	HDLBP	high density lipoprotein binding protein	GO:0034384 high-density lipoprotein particle clearance;GO:0034381 plasma lipoprotein particle clearance;GO:0008203 cholesterol metabolic process			Cytosol(Supported)			(M5891)HALLMARK HYPOXIA; (M5937)HALLMARK GLYCOLYSIS	0.0	0.0	0.0	0.0	0.0	0.0	0.0	0.0	0.0	0.0	0.0	0.0	0.0	0.0	0.0	0.0	0.0	0.0	0.0	0.0
HEATR2	54919	gene_synonym	H. sapiens	54919	H. sapiens	DNAAF5	dynein axonemal assembly factor 5	GO:0036159 inner dynein arm assembly;GO:0036158 outer dynein arm assembly;GO:0070286 axonemal dynein complex assembly			Cytosol;Nucleoplasm(Approved)				0.0	0.0	0.0	0.0	0.0	0.0	0.0	0.0	0.0	0.0	0.0	0.0	0.0	0.0	0.0	0.0	0.0	0.0	0.0	0.0
HEATR5B	54497	symbol	H. sapiens	54497	H. sapiens	HEATR5B	HEAT repeat containing 5B	GO:0042147 retrograde transport, endosome to Golgi;GO:0016482 cytosolic transport;GO:0016197 endosomal transport			Cytosol;Nucleoli;Nucleus(Approved)				0.0	0.0	0.0	0.0	0.0	0.0	0.0	0.0	0.0	0.0	0.0	0.0	0.0	0.0	0.0	0.0	0.0	0.0	0.0	0.0
HELB	92797	symbol	H. sapiens	92797	H. sapiens	HELB	DNA helicase B	GO:1903775 regulation of DNA double-strand break processing;GO:2000042 negative regulation of double-strand break repair via homologous recombination;GO:2000780 negative regulation of double-strand break repair		Enzymes/ENZYME proteins/Hydrolases					0.0	0.0	0.0	1.0	0.0	0.0	0.0	0.0	0.0	0.0	0.0	0.0	0.0	0.0	0.0	0.0	0.0	0.0	0.0	0.0
HELZ	9931	symbol	H. sapiens	9931	H. sapiens	HELZ	helicase with zinc finger	GO:0035194 posttranscriptional gene silencing by RNA;GO:0016441 posttranscriptional gene silencing;GO:0031047 gene silencing by RNA			Actin filaments;Nucleoli;Plasma membrane(Approved)				0.0	0.0	0.0	0.0	0.0	0.0	0.0	0.0	0.0	0.0	0.0	0.0	0.0	0.0	0.0	0.0	0.0	0.0	0.0	0.0
HHIPL1	84439	symbol	H. sapiens	84439	H. sapiens	HHIPL1	HHIP like 1	GO:0006898 receptor-mediated endocytosis;GO:0006897 endocytosis;GO:0098657 import into cell							0.0	0.0	0.0	0.0	0.0	0.0	0.0	0.0	0.0	0.0	0.0	0.0	0.0	0.0	0.0	0.0	0.0	0.0	0.0	0.0
HIC2	23119	symbol	H. sapiens	23119	H. sapiens	HIC2	HIC ZBTB transcriptional repressor 2	GO:0045892 negative regulation of transcription, DNA-templated;GO:1903507 negative regulation of nucleic acid-templated transcription;GO:1902679 negative regulation of RNA biosynthetic process		Transcription factors/Zinc-coordinating DNA-binding domains	Nucleus(Supported)				0.0	0.0	0.0	0.0	0.0	0.0	0.0	0.0	0.0	0.0	0.0	0.0	0.0	0.0	0.0	0.0	0.0	0.0	0.0	0.0
HIP1	3092	symbol	H. sapiens	3092	H. sapiens	HIP1	huntingtin interacting protein 1	GO:2000588 positive regulation of platelet-derived growth factor receptor-beta signaling pathway;GO:0010641 positive regulation of platelet-derived growth factor receptor signaling pathway;GO:2000586 regulation of platelet-derived growth factor receptor-beta signaling pathway			Vesicles(Enhanced)		(M58)PID AR PATHWAY		0.0	1.0	0.0	0.0	0.0	0.0	0.0	0.0	1.0	0.0	0.0	0.0	0.0	0.0	0.0	0.0	1.0	1.0	0.0	0.0
HIPK1	204851	symbol	H. sapiens	204851	H. sapiens	HIPK1	homeodomain interacting protein kinase 1	GO:0060235 lens induction in camera-type eye;GO:0060059 embryonic retina morphogenesis in camera-type eye;GO:0061072 iris morphogenesis	CMGC Ser/Thr protein kinase family	Enzymes/{ENZYME proteins/Transferases,Kinases/CMGC Ser/Thr protein kinases}	Centrosome;Cytosol;Nucleoplasm(Approved)				0.0	0.0	0.0	0.0	0.0	0.0	1.0	0.0	0.0	0.0	0.0	0.0	0.0	0.0	0.0	0.0	0.0	0.0	0.0	0.0
HIPK2	28996	symbol	H. sapiens	28996	H. sapiens	HIPK2	homeodomain interacting protein kinase 2	GO:0060235 lens induction in camera-type eye;GO:0060059 embryonic retina morphogenesis in camera-type eye;GO:0061072 iris morphogenesis	CMGC Ser/Thr protein kinase family	Enzymes/{ENZYME proteins/Transferases,Kinases/CMGC Ser/Thr protein kinases}	Nucleus(Supported)		(M261)PID P53 REGULATION PATHWAY; (M195)PID CMYB PATHWAY	(M5896)HALLMARK TGF BETA SIGNALING; (M5947)HALLMARK IL2 STAT5 SIGNALING	0.0	0.0	0.0	1.0	0.0	0.0	0.0	0.0	1.0	0.0	0.0	0.0	0.0	0.0	0.0	0.0	0.0	0.0	0.0	0.0
HK2	3099	symbol	H. sapiens	3099	H. sapiens	HK2	hexokinase 2	GO:0061621 canonical glycolysis;GO:0061620 glycolytic process through glucose-6-phosphate;GO:0061615 glycolytic process through fructose-6-phosphate		Enzymes/ENZYME proteins/Transferases			(M255)PID HIF1 TFPATHWAY	(M5928)HALLMARK MYC TARGETS V2; (M5924)HALLMARK MTORC1 SIGNALING; (M5947)HALLMARK IL2 STAT5 SIGNALING	0.0	1.0	0.0	0.0	0.0	0.0	0.0	0.0	0.0	0.0	0.0	1.0	0.0	0.0	0.0	0.0	0.0	0.0	0.0	0.0
HLA-DMB	3109	symbol	H. sapiens	3109	H. sapiens	HLA-DMB	major histocompatibility complex, class II, DM beta	GO:2001190 positive regulation of T cell activation via T cell receptor contact with antigen bound to MHC molecule on antigen presenting cell;GO:2001188 regulation of T cell activation via T cell receptor contact with antigen bound to MHC molecule on antigen presenting cell;GO:0002503 peptide antigen assembly with MHC class II protein complex						(M5950)HALLMARK ALLOGRAFT REJECTION	0.0	0.0	1.0	0.0	0.0	0.0	0.0	0.0	0.0	0.0	1.0	0.0	0.0	0.0	0.0	0.0	0.0	0.0	0.0	0.0
HLA-DPB1	3115	symbol	H. sapiens	3115	H. sapiens	HLA-DPB1	major histocompatibility complex, class II, DP beta 1	GO:0042102 positive regulation of T cell proliferation;GO:0050852 T cell receptor signaling pathway;GO:0019886 antigen processing and presentation of exogenous peptide antigen via MHC class II			Cell Junctions(Supported)Nucleus(Approved)				0.0	0.0	1.0	0.0	0.0	0.0	0.0	0.0	0.0	0.0	0.0	0.0	0.0	0.0	0.0	0.0	0.0	0.0	0.0	0.0
HLA-E	3133	symbol	H. sapiens	3133	H. sapiens	HLA-E	major histocompatibility complex, class I, E	GO:2000566 positive regulation of CD8-positive, alpha-beta T cell proliferation;GO:0042270 protection from natural killer cell mediated cytotoxicity;GO:2000564 regulation of CD8-positive, alpha-beta T cell proliferation			Vesicles(Approved)			(M5950)HALLMARK ALLOGRAFT REJECTION	0.0	0.0	1.0	0.0	0.0	0.0	0.0	1.0	0.0	0.0	0.0	0.0	0.0	0.0	0.0	0.0	0.0	0.0	0.0	1.0
HLA-F	3134	symbol	H. sapiens	3134	H. sapiens	HLA-F	major histocompatibility complex, class I, F	GO:0002480 antigen processing and presentation of exogenous peptide antigen via MHC class I, TAP-independent;GO:0002479 antigen processing and presentation of exogenous peptide antigen via MHC class I, TAP-dependent;GO:0001916 positive regulation of T cell mediated cytotoxicity						(M5941)HALLMARK UV RESPONSE UP	0.0	0.0	0.0	0.0	0.0	0.0	0.0	0.0	0.0	0.0	0.0	0.0	0.0	0.0	0.0	0.0	0.0	0.0	0.0	1.0
HLX	3142	symbol	H. sapiens	3142	H. sapiens	HLX	H2.0 like homeobox	GO:0045629 negative regulation of T-helper 2 cell differentiation;GO:0045627 positive regulation of T-helper 1 cell differentiation;GO:0045625 regulation of T-helper 1 cell differentiation		Transcription factors/Helix-turn-helix domains	Cytosol;Nucleoplasm(Approved)		(M54)PID IL12 2PATHWAY		0.0	0.0	1.0	0.0	0.0	0.0	0.0	0.0	0.0	0.0	1.0	0.0	0.0	0.0	0.0	0.0	0.0	0.0	0.0	0.0
HMGA1	3159	symbol	H. sapiens	3159	H. sapiens	HMGA1	high mobility group AT-hook 1	GO:0075713 establishment of integrated proviral latency;GO:0035986 senescence-associated heterochromatin focus assembly;GO:0090402 oncogene-induced cell senescence		Transcription factors	Nucleoli;Nucleus(Approved)		(M28)PID IL4 2PATHWAY; (M66)PID MYC ACTIV PATHWAY	(M5925)HALLMARK E2F TARGETS; (M5901)HALLMARK G2M CHECKPOINT	0.0	0.0	0.0	1.0	0.0	1.0	0.0	0.0	0.0	1.0	0.0	0.0	0.0	0.0	0.0	0.0	0.0	0.0	1.0	0.0
HMGN4	10473	symbol	H. sapiens	10473	H. sapiens	HMGN4	high mobility group nucleosomal binding domain 4				Nucleus(Uncertain)				0.0	0.0	0.0	0.0	0.0	0.0	0.0	0.0	0.0	0.0	0.0	0.0	0.0	0.0	0.0	0.0	0.0	0.0	0.0	0.0
HNRNPUL1	11100	symbol	H. sapiens	11100	H. sapiens	HNRNPUL1	heterogeneous nuclear ribonucleoprotein U like 1	GO:0000398 mRNA splicing, via spliceosome;GO:0009615 response to virus;GO:0000377 RNA splicing, via transesterification reactions with bulged adenosine as nucleophile			Nucleoplasm(Enhanced)				0.0	0.0	0.0	0.0	0.0	0.0	0.0	0.0	0.0	0.0	0.0	0.0	0.0	0.0	0.0	0.0	0.0	0.0	0.0	0.0
HOXC4	3221	symbol	H. sapiens	3221	H. sapiens	HOXC4	homeobox C4	GO:0048704 embryonic skeletal system morphogenesis;GO:0048706 embryonic skeletal system development;GO:0051216 cartilage development		Transcription factors/Helix-turn-helix domains	Nucleus(Supported)				0.0	0.0	0.0	0.0	0.0	0.0	0.0	0.0	0.0	0.0	0.0	0.0	0.0	0.0	0.0	0.0	0.0	0.0	0.0	0.0
HOXC5	3222	symbol	H. sapiens	3222	H. sapiens	HOXC5	homeobox C5	GO:0048706 embryonic skeletal system development;GO:0009952 anterior/posterior pattern specification;GO:0043009 chordate embryonic development		Transcription factors/Helix-turn-helix domains	Nucleoplasm(Supported)				0.0	0.0	0.0	0.0	0.0	0.0	0.0	0.0	0.0	0.0	0.0	0.0	0.0	0.0	0.0	0.0	0.0	0.0	0.0	0.0
HOXC6	3223	symbol	H. sapiens	3223	H. sapiens	HOXC6	homeobox C6	GO:0048706 embryonic skeletal system development;GO:0009952 anterior/posterior pattern specification;GO:0043009 chordate embryonic development		Transcription factors/Helix-turn-helix domains	Nucleoplasm(Supported)Cytosol(Approved)				0.0	0.0	0.0	0.0	0.0	0.0	0.0	0.0	0.0	0.0	0.0	0.0	0.0	0.0	0.0	0.0	0.0	0.0	0.0	0.0
HRASLS2	54979	symbol	H. sapiens	54979	H. sapiens	HRASLS2	HRAS like suppressor 2	GO:0036152 phosphatidylethanolamine acyl-chain remodeling;GO:0046470 phosphatidylcholine metabolic process;GO:0006650 glycerophospholipid metabolic process			Mitochondria(Approved)				0.0	0.0	0.0	0.0	0.0	0.0	0.0	0.0	0.0	0.0	0.0	0.0	0.0	0.0	0.0	0.0	0.0	0.0	0.0	0.0
HSD17B8	7923	symbol	H. sapiens	7923	H. sapiens	HSD17B8	hydroxysteroid 17-beta dehydrogenase 8	GO:0006703 estrogen biosynthetic process;GO:0008210 estrogen metabolic process;GO:0008209 androgen metabolic process		Enzymes/ENZYME proteins/Oxidoreductases		NADH (Testosterone dehydrogenase (nad+) activity);2'-Monophosphoadenosine 5'-Diphosphoribose (Testosterone dehydrogenase (nad+) activity)			0.0	0.0	0.0	0.0	0.0	0.0	0.0	0.0	0.0	0.0	0.0	0.0	0.0	0.0	0.0	0.0	0.0	0.0	0.0	0.0
HSP90AA1	3320	symbol	H. sapiens	3320	H. sapiens	HSP90AA1	heat shock protein 90 alpha family class A member 1	GO:1902949 positive regulation of tau-protein kinase activity;GO:0045040 protein import into mitochondrial outer membrane;GO:0038096 Fc-gamma receptor signaling pathway involved in phagocytosis			Cytosol(Enhanced)	Rifabutin (Tpr domain binding);Nedocromil (Tpr domain binding);9-Butyl-8-(2,5-Dimethoxy-Benzyl)-9h-Purin-6-Ylamine (Tpr domain binding);Geldanamycin (Tpr domain binding);8-(2-Chloro-3,4,5-Trimethoxy-Benzyl)-2-Fluoro-9-Pent-4-Ylnyl-9h-Purin-6-Ylamine (Tpr domain binding);9-Butyl-8-(3,4,5-Trimethoxybenzyl)-9h-Purin-6-Amine (Tpr domain binding);4-(1,3-Benzodioxol-5-Yl)-5-(5-Ethyl-2,4-Dihydroxyphenyl…	(M201)PID ERBB NETWORK PATHWAY; (M180)PID HIF1A PATHWAY; (M226)PID VEGFR1 PATHWAY	(M5935)HALLMARK FATTY ACID METABOLISM	1.0	1.0	0.0	1.0	0.0	0.0	0.0	0.0	0.0	0.0	1.0	0.0	0.0	0.0	1.0	0.0	1.0	0.0	0.0	0.0
HSPB1	3315	symbol	H. sapiens	3315	H. sapiens	HSPB1	heat shock protein family B (small) member 1	GO:0038033 positive regulation of endothelial cell chemotaxis by VEGF-activated vascular endothelial growth factor receptor signaling pathway;GO:0099641 anterograde axonal protein transport;GO:2001028 positive regulation of endothelial cell chemotaxis			Cytosol(Enhanced)Plasma membrane(Supported)	OGX-427 (Ubiquitin binding)	(M199)PID P38 MK2 PATHWAY; (M12012)ST P38 MAPK PATHWAY; (M229)PID P38 ALPHA BETA DOWNSTREAM PATHWAY	(M5916)HALLMARK APICAL SURFACE; (M5902)HALLMARK APOPTOSIS	1.0	0.0	1.0	1.0	1.0	0.0	0.0	0.0	0.0	0.0	0.0	1.0	0.0	0.0	0.0	0.0	1.0	0.0	0.0	0.0
HTR3A	3359	symbol	H. sapiens	3359	H. sapiens	HTR3A	5-hydroxytryptamine receptor 3A	GO:0032414 positive regulation of ion transmembrane transporter activity;GO:0042220 response to cocaine;GO:0007210 serotonin receptor signaling pathway		Transporters/Transporter channels and pores		Ziprasidone (Voltage-gated potassium channel activity);Methadone (Voltage-gated potassium channel activity);Olanzapine (Voltage-gated potassium channel activity);Clozapine (Voltage-gated potassium channel activity);Mirtazapine (Voltage-gated potassium channel activity);Palonosetron (Voltage-gated potassium channel activity);Loxapine (Voltage-gated potassium channel activity);Amoxapine (Voltage-ga…			0.0	0.0	0.0	0.0	0.0	0.0	0.0	0.0	0.0	0.0	0.0	0.0	0.0	0.0	0.0	0.0	0.0	0.0	0.0	0.0
HTR3D	200909	symbol	H. sapiens	200909	H. sapiens	HTR3D	5-hydroxytryptamine receptor 3D	GO:0007210 serotonin receptor signaling pathway;GO:0007268 chemical synaptic transmission;GO:0098916 anterograde trans-synaptic signaling		Transporters/Transporter channels and pores		Ethanol (Serotonin-activated cation-selective channel activity)			0.0	0.0	0.0	0.0	0.0	0.0	0.0	0.0	0.0	0.0	0.0	0.0	0.0	0.0	0.0	0.0	0.0	0.0	0.0	0.0
HTT	3064	symbol	H. sapiens	3064	H. sapiens	HTT	huntingtin	GO:0031587 positive regulation of inositol 1,4,5-trisphosphate-sensitive calcium-release channel activity;GO:0031585 regulation of inositol 1,4,5-trisphosphate-sensitive calcium-release channel activity;GO:0051281 positive regulation of release of sequestered calcium ion into cytosol			Cytosol;Nucleoplasm(Supported)		(M145)PID P53 DOWNSTREAM PATHWAY		1.0	1.0	0.0	1.0	0.0	0.0	0.0	0.0	1.0	0.0	0.0	0.0	0.0	0.0	1.0	0.0	0.0	0.0	0.0	0.0
HYDIN	54768	symbol	H. sapiens	54768	H. sapiens	HYDIN	HYDIN, axonemal central pair apparatus protein	GO:1904158 axonemal central apparatus assembly;GO:0021591 ventricular system development;GO:0060438 trachea development			Cytosol;Plasma membrane(Approved)				0.0	0.0	0.0	0.0	0.0	0.0	0.0	0.0	0.0	0.0	0.0	0.0	0.0	0.0	0.0	0.0	0.0	0.0	0.0	0.0
IBTK	25998	symbol	H. sapiens	25998	H. sapiens	IBTK	inhibitor of Bruton tyrosine kinase	GO:0051209 release of sequestered calcium ion into cytosol;GO:0097553 calcium ion transmembrane import into cytosol;GO:0051283 negative regulation of sequestering of calcium ion			Nucleoplasm(Supported)		(M10)PID BCR 5PATHWAY		0.0	0.0	0.0	1.0	1.0	0.0	0.0	0.0	0.0	0.0	0.0	0.0	0.0	0.0	0.0	0.0	0.0	0.0	0.0	0.0
ICA1	3382	symbol	H. sapiens	3382	H. sapiens	ICA1	islet cell autoantigen 1	GO:0050796 regulation of insulin secretion;GO:0030073 insulin secretion;GO:0090276 regulation of peptide hormone secretion			Cytosol;Vesicles(Supported)			(M5910)HALLMARK PROTEIN SECRETION; (M5942)HALLMARK UV RESPONSE DN	0.0	0.0	0.0	0.0	0.0	0.0	0.0	1.0	0.0	0.0	0.0	0.0	0.0	0.0	0.0	0.0	0.0	0.0	0.0	0.0
ICAM2	3384	symbol	H. sapiens	3384	H. sapiens	ICAM2	intercellular adhesion molecule 2	GO:0002223 stimulatory C-type lectin receptor signaling pathway;GO:0002220 innate immune response activating cell surface receptor signaling pathway;GO:0002758 innate immune response-activating signal transduction		CD markers	Cytosol(Uncertain)		(M169)PID INTEGRIN2 PATHWAY	(M5915)HALLMARK APICAL JUNCTION	0.0	0.0	1.0	0.0	0.0	0.0	0.0	0.0	0.0	0.0	0.0	0.0	0.0	0.0	0.0	0.0	0.0	0.0	0.0	0.0
IDH2	3418	symbol	H. sapiens	3418	H. sapiens	IDH2	isocitrate dehydrogenase (NADP(+)) 2, mitochondrial	GO:1904465 negative regulation of matrix metallopeptidase secretion;GO:1904464 regulation of matrix metallopeptidase secretion;GO:1903976 negative regulation of glial cell migration		Citric acid cycle related proteins;Enzymes/ENZYME proteins/Oxidoreductases	Mitochondria(Supported)	Isocitric Acid (Nad binding)		(M5949)HALLMARK PEROXISOME; (M5948)HALLMARK BILE ACID METABOLISM; (M5907)HALLMARK ESTROGEN RESPONSE LATE	1.0	0.0	0.0	0.0	0.0	1.0	0.0	1.0	0.0	0.0	0.0	0.0	0.0	0.0	0.0	0.0	0.0	0.0	0.0	0.0
IER3	8870	symbol	H. sapiens	8870	H. sapiens	IER3	immediate early response 3	GO:0014066 regulation of phosphatidylinositol 3-kinase signaling;GO:0014065 phosphatidylinositol 3-kinase signaling;GO:0048015 phosphatidylinositol-mediated signaling						(M5902)HALLMARK APOPTOSIS; (M5937)HALLMARK GLYCOLYSIS; (M5939)HALLMARK P53 PATHWAY	0.0	0.0	0.0	1.0	0.0	0.0	0.0	0.0	0.0	0.0	0.0	0.0	0.0	0.0	0.0	0.0	0.0	0.0	0.0	0.0
IER5	51278	symbol	H. sapiens	51278	H. sapiens	IER5	immediate early response 5	GO:1900036 positive regulation of cellular response to heat;GO:1900034 regulation of cellular response to heat;GO:0034605 cellular response to heat			Nucleoli;Nucleus(Supported)			(M5939)HALLMARK P53 PATHWAY; (M5890)HALLMARK TNFA SIGNALING VIA NFKB	0.0	0.0	0.0	1.0	0.0	0.0	0.0	0.0	0.0	0.0	0.0	0.0	0.0	0.0	0.0	0.0	0.0	0.0	0.0	0.0
IFFO2	126917	symbol	H. sapiens	126917	H. sapiens	IFFO2	intermediate filament family orphan 2				Nucleoplasm;Plasma membrane(Approved)				0.0	0.0	0.0	0.0	0.0	0.0	0.0	0.0	0.0	0.0	0.0	0.0	0.0	0.0	0.0	0.0	0.0	0.0	0.0	0.0
IFI30	10437	symbol	H. sapiens	10437	H. sapiens	IFI30	IFI30, lysosomal thiol reductase	GO:0042590 antigen processing and presentation of exogenous peptide antigen via MHC class I;GO:0019886 antigen processing and presentation of exogenous peptide antigen via MHC class II;GO:0060333 interferon-gamma-mediated signaling pathway			Vesicles(Supported)Cytosol(Uncertain)			(M5911)HALLMARK INTERFERON ALPHA RESPONSE; (M5924)HALLMARK MTORC1 SIGNALING; (M5913)HALLMARK INTERFERON GAMMA RESPONSE	0.0	0.0	0.0	0.0	0.0	0.0	0.0	0.0	0.0	0.0	0.0	0.0	0.0	0.0	0.0	0.0	0.0	0.0	0.0	0.0
IFNAR1	3454	symbol	H. sapiens	3454	H. sapiens	IFNAR1	interferon alpha and beta receptor subunit 1	GO:0035457 cellular response to interferon-alpha;GO:0060337 type I interferon signaling pathway;GO:0035455 response to interferon-alpha			Cytosol(Approved)	Peginterferon alfa-2a (Type i interferon receptor activity);Interferon alfa-n1 (Type i interferon receptor activity);Interferon alfa-n3 (Type i interferon receptor activity);Peginterferon alfa-2b (Type i interferon receptor activity);Interferon Alfa-2a, Recombinant (Type i interferon receptor activity);Interferon beta-1a (Type i interferon receptor activity);Interferon beta-1b (Type i interferon …	(M19336)ST TYPE I INTERFERON PATHWAY; (M272)PID CD8 TCR DOWNSTREAM PATHWAY	(M5897)HALLMARK IL6 JAK STAT3 SIGNALING; (M5932)HALLMARK INFLAMMATORY RESPONSE	0.0	0.0	0.0	0.0	0.0	0.0	0.0	0.0	0.0	0.0	0.0	0.0	0.0	0.0	0.0	0.0	0.0	0.0	0.0	0.0
IFNGR1	3459	symbol	H. sapiens	3459	H. sapiens	IFNGR1	interferon gamma receptor 1	GO:0060334 regulation of interferon-gamma-mediated signaling pathway;GO:0060330 regulation of response to interferon-gamma;GO:0060333 interferon-gamma-mediated signaling pathway		CD markers		Interferon gamma-1b (Interferon-gamma receptor activity)	(M4170)ST INTERFERON GAMMA PATHWAY; (M161)PID IFNG PATHWAY; (M100)PID SHP2 PATHWAY	(M5897)HALLMARK IL6 JAK STAT3 SIGNALING; (M5902)HALLMARK APOPTOSIS; (M5950)HALLMARK ALLOGRAFT REJECTION	0.0	0.0	0.0	0.0	0.0	0.0	0.0	0.0	0.0	0.0	0.0	0.0	0.0	0.0	0.0	0.0	0.0	0.0	0.0	0.0
IFNGR2	3460	symbol	H. sapiens	3460	H. sapiens	IFNGR2	interferon gamma receptor 2	GO:0060334 regulation of interferon-gamma-mediated signaling pathway;GO:0060330 regulation of response to interferon-gamma;GO:0060333 interferon-gamma-mediated signaling pathway			Golgi apparatus;Nucleoplasm(Approved)	Interferon gamma-1b (Interferon-gamma receptor activity)		(M5896)HALLMARK TGF BETA SIGNALING; (M5897)HALLMARK IL6 JAK STAT3 SIGNALING; (M5950)HALLMARK ALLOGRAFT REJECTION	0.0	0.0	0.0	0.0	0.0	0.0	0.0	0.0	0.0	0.0	0.0	0.0	0.0	0.0	0.0	0.0	0.0	0.0	0.0	0.0
IFRD1	3475	symbol	H. sapiens	3475	H. sapiens	IFRD1	interferon related developmental regulator 1	GO:0048671 negative regulation of collateral sprouting;GO:0007518 myoblast fate determination;GO:0048670 regulation of collateral sprouting			Cytosol;Plasma membrane(Approved)			(M5909)HALLMARK MYOGENESIS; (M5926)HALLMARK MYC TARGETS V1; (M5924)HALLMARK MTORC1 SIGNALING	1.0	1.0	0.0	0.0	0.0	0.0	0.0	0.0	0.0	0.0	0.0	1.0	0.0	0.0	0.0	0.0	0.0	0.0	1.0	0.0
IGDCC4	57722	symbol	H. sapiens	57722	H. sapiens	IGDCC4	immunoglobulin superfamily DCC subclass member 4				Cytosol;Nucleoplasm(Approved)				0.0	0.0	0.0	0.0	0.0	0.0	0.0	0.0	0.0	0.0	0.0	0.0	0.0	0.0	0.0	0.0	0.0	0.0	0.0	0.0
IGF1R	3480	symbol	H. sapiens	3480	H. sapiens	IGF1R	insulin like growth factor 1 receptor	GO:0051389 inactivation of MAPKK activity;GO:0097062 dendritic spine maintenance;GO:1904646 cellular response to amyloid-beta	Tyr protein kinase family	CD markers;Enzymes/{ENZYME proteins/Transferases,Kinases/Tyr protein kinases};RAS pathway related proteins	Vesicles(Uncertain)	Insulin Human (Protein tyrosine kinase activity);Insulin Lispro (Protein tyrosine kinase activity);Insulin Glargine (Protein tyrosine kinase activity);Insulin Pork (Protein tyrosine kinase activity);Mecasermin (Protein tyrosine kinase activity);Phosphoaminophosphonic Acid-Adenylate Ester (Protein tyrosine kinase activity);ATL1101 (Protein tyrosine kinase activity);XL228 (Protein tyrosine kinase a…	(M125)PID IGF1 PATHWAY; (M41)PID ER NONGENOMIC PATHWAY; (M232)PID ECADHERIN STABILIZATION PATHWAY	(M5942)HALLMARK UV RESPONSE DN; (M5947)HALLMARK IL2 STAT5 SIGNALING; (M5906)HALLMARK ESTROGEN RESPONSE EARLY	0.0	0.0	0.0	1.0	1.0	0.0	0.0	0.0	0.0	0.0	0.0	0.0	1.0	0.0	0.0	0.0	1.0	0.0	0.0	1.0
IGF2R	3482	symbol	H. sapiens	3482	H. sapiens	IGF2R	insulin like growth factor 2 receptor	GO:0043312 neutrophil degranulation;GO:0048009 insulin-like growth factor receptor signaling pathway;GO:0002283 neutrophil activation involved in immune response		CD markers	Golgi apparatus;Vesicles(Enhanced)	Mecasermin (Transporter activity);alpha-D-mannose 6-phosphate (Transporter activity)		(M5910)HALLMARK PROTEIN SECRETION; (M5902)HALLMARK APOPTOSIS; (M5947)HALLMARK IL2 STAT5 SIGNALING	0.0	0.0	0.0	0.0	0.0	0.0	0.0	0.0	1.0	0.0	1.0	0.0	0.0	0.0	0.0	0.0	1.0	0.0	0.0	1.0
IGFBP2	3485	symbol	H. sapiens	3485	H. sapiens	IGFBP2	insulin like growth factor binding protein 2	GO:0042104 positive regulation of activated T cell proliferation;GO:0046006 regulation of activated T cell proliferation;GO:0042102 positive regulation of T cell proliferation			Endoplasmic reticulum(Approved)		(M3008)NABA ECM GLYCOPROTEINS; (M5884)NABA CORE MATRISOME; (M5889)NABA MATRISOME	(M5941)HALLMARK UV RESPONSE UP; (M5956)HALLMARK KRAS SIGNALING DN; (M5930)HALLMARK EPITHELIAL MESENCHYMAL TRANSITION	0.0	0.0	1.0	0.0	0.0	0.0	0.0	0.0	0.0	0.0	0.0	0.0	1.0	0.0	0.0	0.0	1.0	0.0	0.0	0.0
IGFBP7	3490	symbol	H. sapiens	3490	H. sapiens	IGFBP7	insulin like growth factor binding protein 7	GO:0051414 response to cortisol;GO:0007566 embryo implantation;GO:0050810 regulation of steroid biosynthetic process			Golgi apparatus(Uncertain)	Insulin Human;Insulin Pork	(M3008)NABA ECM GLYCOPROTEINS; (M5884)NABA CORE MATRISOME; (M5889)NABA MATRISOME	(M5909)HALLMARK MYOGENESIS	0.0	0.0	0.0	0.0	0.0	1.0	0.0	0.0	0.0	0.0	0.0	0.0	1.0	0.0	0.0	0.0	0.0	0.0	0.0	0.0
IGFL3	388555	symbol	H. sapiens	388555	H. sapiens	IGFL3	IGF like family member 3	GO:0008150 biological_process							0.0	0.0	0.0	0.0	0.0	0.0	0.0	0.0	0.0	0.0	0.0	0.0	0.0	0.0	0.0	0.0	0.0	0.0	0.0	0.0
IGSF11	152404	symbol	H. sapiens	152404	H. sapiens	IGSF11	immunoglobulin superfamily member 11	GO:0040008 regulation of growth;GO:0007155 cell adhesion;GO:0022610 biological adhesion			Cell Junctions;Cytosol;Nucleus(Approved)				0.0	0.0	0.0	0.0	0.0	0.0	0.0	0.0	0.0	0.0	0.0	0.0	0.0	0.0	0.0	0.0	0.0	0.0	0.0	0.0
IL12RB2	3595	symbol	H. sapiens	3595	H. sapiens	IL12RB2	interleukin 12 receptor subunit beta 2	GO:0070757 interleukin-35-mediated signaling pathway;GO:0035722 interleukin-12-mediated signaling pathway;GO:0071349 cellular response to interleukin-12			Cytosol;Plasma membrane(Uncertain)		(M36)PID IL27 PATHWAY; (M54)PID IL12 2PATHWAY	(M5951)HALLMARK SPERMATOGENESIS	0.0	0.0	0.0	0.0	0.0	0.0	0.0	0.0	0.0	0.0	0.0	0.0	0.0	0.0	0.0	0.0	0.0	0.0	0.0	0.0
IL13	3596	symbol	H. sapiens	3596	H. sapiens	IL13	interleukin 13	GO:1901251 positive regulation of lung goblet cell differentiation;GO:1901247 negative regulation of lung ciliated cell differentiation;GO:1901249 regulation of lung goblet cell differentiation			Cytosol;Plasma membrane(Approved)	Cintredekin Besudotox (Interleukin-13 receptor binding)	(M17580)ST IL 13 PATHWAY; (M290)PID IL12 STAT4 PATHWAY; (M115)PID REG GR PATHWAY	(M5950)HALLMARK ALLOGRAFT REJECTION; (M5947)HALLMARK IL2 STAT5 SIGNALING	0.0	0.0	1.0	0.0	1.0	0.0	0.0	1.0	0.0	0.0	1.0	0.0	0.0	0.0	1.0	0.0	0.0	0.0	0.0	0.0
IL15	3600	symbol	H. sapiens	3600	H. sapiens	IL15	interleukin 15	GO:0045062 extrathymic T cell selection;GO:1904100 positive regulation of protein O-linked glycosylation;GO:1904098 regulation of protein O-linked glycosylation			Nuclear speckles;Nucleoplasm(Supported)		(M5883)NABA SECRETED FACTORS; (M5885)NABA MATRISOME ASSOCIATED; (M5889)NABA MATRISOME	(M5911)HALLMARK INTERFERON ALPHA RESPONSE; (M5950)HALLMARK ALLOGRAFT REJECTION; (M5913)HALLMARK INTERFERON GAMMA RESPONSE	0.0	0.0	1.0	0.0	0.0	1.0	0.0	0.0	0.0	0.0	0.0	0.0	0.0	0.0	0.0	0.0	0.0	0.0	0.0	0.0
IL17D	53342	symbol	H. sapiens	53342	H. sapiens	IL17D	interleukin 17D	GO:1900017 positive regulation of cytokine production involved in inflammatory response;GO:0032725 positive regulation of granulocyte macrophage colony-stimulating factor production;GO:0032645 regulation of granulocyte macrophage colony-stimulating factor production					(M5883)NABA SECRETED FACTORS; (M5885)NABA MATRISOME ASSOCIATED; (M5889)NABA MATRISOME		0.0	0.0	1.0	0.0	0.0	0.0	0.0	0.0	0.0	0.0	0.0	0.0	0.0	0.0	0.0	0.0	0.0	0.0	0.0	0.0
IL17RE	132014	symbol	H. sapiens	132014	H. sapiens	IL17RE	interleukin 17 receptor E	GO:0097400 interleukin-17-mediated signaling pathway;GO:0097398 cellular response to interleukin-17;GO:0097396 response to interleukin-17							0.0	0.0	0.0	0.0	0.0	0.0	0.0	0.0	0.0	0.0	0.0	0.0	0.0	0.0	0.0	0.0	0.0	0.0	0.0	0.0
IL18BP	10068	symbol	H. sapiens	10068	H. sapiens	IL18BP	interleukin 18 binding protein	GO:0035655 interleukin-18-mediated signaling pathway;GO:0071351 cellular response to interleukin-18;GO:1900116 extracellular negative regulation of signal transduction			Endoplasmic reticulum(Approved)			(M5913)HALLMARK INTERFERON GAMMA RESPONSE	0.0	0.0	0.0	0.0	0.0	0.0	0.0	0.0	0.0	0.0	0.0	0.0	0.0	0.0	0.0	0.0	0.0	0.0	0.0	0.0
IL1R2	7850	symbol	H. sapiens	7850	H. sapiens	IL1R2	interleukin 1 receptor type 2	GO:0050712 negative regulation of interleukin-1 alpha secretion;GO:0050705 regulation of interleukin-1 alpha secretion;GO:0032690 negative regulation of interleukin-1 alpha production		CD markers			(M110)PID IL1 PATHWAY	(M5897)HALLMARK IL6 JAK STAT3 SIGNALING; (M5947)HALLMARK IL2 STAT5 SIGNALING	0.0	0.0	0.0	0.0	0.0	0.0	0.0	1.0	1.0	0.0	0.0	0.0	0.0	0.0	0.0	0.0	0.0	0.0	0.0	0.0
IL1RAP	3556	symbol	H. sapiens	3556	H. sapiens	IL1RAP	interleukin 1 receptor accessory protein	GO:0038172 interleukin-33-mediated signaling pathway;GO:0072602 interleukin-4 secretion;GO:2000778 positive regulation of interleukin-6 secretion			Cytosol;Vesicles(Approved)		(M110)PID IL1 PATHWAY; (M19)PID P73PATHWAY		1.0	1.0	0.0	0.0	0.0	0.0	0.0	1.0	0.0	0.0	0.0	0.0	0.0	0.0	0.0	0.0	0.0	0.0	0.0	0.0
IL4R	3566	symbol	H. sapiens	3566	H. sapiens	IL4R	interleukin 4 receptor	GO:0045626 negative regulation of T-helper 1 cell differentiation;GO:0045630 positive regulation of T-helper 2 cell differentiation;GO:0045625 regulation of T-helper 1 cell differentiation		CD markers		AER001 (Receptor signaling protein activity)	(M17580)ST IL 13 PATHWAY; (M9378)ST INTERLEUKIN 4 PATHWAY; (M1718)SIG IL4RECEPTOR IN B LYPHOCYTES	(M5897)HALLMARK IL6 JAK STAT3 SIGNALING; (M5911)HALLMARK INTERFERON ALPHA RESPONSE; (M5950)HALLMARK ALLOGRAFT REJECTION	0.0	0.0	1.0	0.0	0.0	0.0	0.0	1.0	0.0	0.0	1.0	0.0	0.0	0.0	1.0	0.0	0.0	0.0	0.0	0.0
IL6R	3570	symbol	H. sapiens	3570	H. sapiens	IL6R	interleukin 6 receptor	GO:0010536 positive regulation of activation of Janus kinase activity;GO:0051135 positive regulation of NK T cell activation;GO:0010533 regulation of activation of Janus kinase activity		CD markers		Tocilizumab (Protein homodimerization activity)	(M9174)ST STAT3 PATHWAY; (M11736)SA MMP CYTOKINE CONNECTION; (M183)PID IL6 7 PATHWAY		1.0	0.0	1.0	1.0	0.0	0.0	0.0	0.0	0.0	0.0	0.0	0.0	0.0	0.0	0.0	0.0	0.0	0.0	0.0	0.0
ILDR1	286676	symbol	H. sapiens	286676	H. sapiens	ILDR1	immunoglobulin like domain containing receptor 1	GO:0090277 positive regulation of peptide hormone secretion;GO:0046887 positive regulation of hormone secretion;GO:0090276 regulation of peptide hormone secretion							0.0	0.0	0.0	0.0	0.0	0.0	0.0	1.0	0.0	0.0	0.0	0.0	0.0	0.0	0.0	0.0	0.0	0.0	0.0	0.0
IMPA2	3613	symbol	H. sapiens	3613	H. sapiens	IMPA2	inositol monophosphatase 2	GO:0006021 inositol biosynthetic process;GO:0046855 inositol phosphate dephosphorylation;GO:0071545 inositol phosphate catabolic process		Enzymes/ENZYME proteins/Hydrolases	Mitochondria;Nucleoplasm(Approved)	Lithium (Protein homodimerization activity)		(M5907)HALLMARK ESTROGEN RESPONSE LATE	0.0	0.0	0.0	0.0	0.0	0.0	0.0	0.0	0.0	0.0	0.0	0.0	0.0	0.0	0.0	0.0	0.0	0.0	0.0	0.0
INF2	64423	symbol	H. sapiens	64423	H. sapiens	INF2	inverted formin, FH2 and WH2 domain containing	GO:0090140 regulation of mitochondrial fission;GO:0000266 mitochondrial fission;GO:0010821 regulation of mitochondrion organization			Endoplasmic reticulum;Nuclear bodies(Approved)				0.0	1.0	0.0	0.0	0.0	0.0	0.0	0.0	0.0	0.0	0.0	0.0	0.0	0.0	0.0	0.0	0.0	0.0	0.0	0.0
INMT	11185	symbol	H. sapiens	11185	H. sapiens	INMT	indolethylamine N-methyltransferase	GO:0009308 amine metabolic process;GO:0009636 response to toxic substance;GO:0032259 methylation		Enzymes/ENZYME proteins/Transferases	Golgi apparatus;Vesicles(Approved)			(M5935)HALLMARK FATTY ACID METABOLISM	0.0	0.0	0.0	0.0	0.0	0.0	0.0	0.0	0.0	0.0	0.0	0.0	0.0	0.0	0.0	0.0	0.0	0.0	0.0	0.0
INO80	54617	symbol	H. sapiens	54617	H. sapiens	INO80	INO80 complex subunit	GO:0010571 positive regulation of nuclear cell cycle DNA replication;GO:0033262 regulation of nuclear cell cycle DNA replication;GO:0070914 UV-damage excision repair		Enzymes/ENZYME proteins/Hydrolases	Nuclear bodies;Nucleoplasm(Enhanced)				0.0	0.0	0.0	0.0	0.0	0.0	0.0	0.0	0.0	1.0	0.0	0.0	0.0	0.0	0.0	0.0	0.0	0.0	0.0	0.0
INPP4A	3631	symbol	H. sapiens	3631	H. sapiens	INPP4A	inositol polyphosphate-4-phosphatase type I A	GO:0036092 phosphatidylinositol-3-phosphate biosynthetic process;GO:0043647 inositol phosphate metabolic process;GO:0006661 phosphatidylinositol biosynthetic process		Enzymes/ENZYME proteins/Hydrolases	Nuclear membrane;Nucleus(Approved)				0.0	0.0	0.0	0.0	0.0	0.0	0.0	0.0	0.0	0.0	0.0	0.0	0.0	0.0	0.0	0.0	0.0	0.0	0.0	0.0
IPCEF1	26034	symbol	H. sapiens	26034	H. sapiens	IPCEF1	interaction protein for cytohesin exchange factors 1	GO:0015671 oxygen transport;GO:0098869 cellular oxidant detoxification;GO:0015669 gas transport			Cytoplasmic bodies;Nuclear speckles;Nucleoli;Plasma membrane(Approved)		(M12771)SA PTEN PATHWAY; (M86)PID ARF6 PATHWAY	(M5938)HALLMARK REACTIVE OXIGEN SPECIES PATHWAY	0.0	0.0	0.0	0.0	0.0	0.0	0.0	0.0	0.0	0.0	0.0	0.0	0.0	0.0	0.0	0.0	0.0	0.0	0.0	0.0
IQCD	115811	symbol	H. sapiens	115811	H. sapiens	IQCD	IQ motif containing D				Nucleus(Approved)				0.0	0.0	0.0	0.0	0.0	0.0	0.0	0.0	0.0	0.0	0.0	0.0	0.0	0.0	0.0	0.0	0.0	0.0	0.0	0.0
IQGAP3	128239	symbol	H. sapiens	128239	H. sapiens	IQGAP3	IQ motif containing GTPase activating protein 3	GO:0033601 positive regulation of mammary gland epithelial cell proliferation;GO:0033599 regulation of mammary gland epithelial cell proliferation;GO:0033598 mammary gland epithelial cell proliferation			Nucleoli;Nucleus(Approved)		(M278)PID RAC1 PATHWAY; (M81)PID CDC42 PATHWAY		0.0	1.0	0.0	1.0	0.0	0.0	0.0	0.0	0.0	0.0	0.0	0.0	0.0	0.0	0.0	0.0	0.0	1.0	0.0	0.0
IQSEC2	23096	symbol	H. sapiens	23096	H. sapiens	IQSEC2	IQ motif and Sec7 domain 2	GO:0032012 regulation of ARF protein signal transduction;GO:0032011 ARF protein signal transduction;GO:0046578 regulation of Ras protein signal transduction			Vesicles(Approved)				0.0	0.0	0.0	0.0	0.0	0.0	0.0	0.0	0.0	0.0	0.0	0.0	0.0	0.0	0.0	0.0	0.0	0.0	0.0	1.0
IRF2	3660	symbol	H. sapiens	3660	H. sapiens	IRF2	interferon regulatory factor 2	GO:0060337 type I interferon signaling pathway;GO:0060333 interferon-gamma-mediated signaling pathway;GO:0071357 cellular response to type I interferon		Transcription factors/Helix-turn-helix domains	Cytosol;Nucleoplasm(Enhanced)			(M5911)HALLMARK INTERFERON ALPHA RESPONSE; (M5913)HALLMARK INTERFERON GAMMA RESPONSE; (M5921)HALLMARK COMPLEMENT	0.0	0.0	0.0	0.0	0.0	0.0	0.0	0.0	0.0	0.0	0.0	1.0	0.0	0.0	0.0	0.0	0.0	0.0	0.0	0.0
ITCH	83737	symbol	H. sapiens	83737	H. sapiens	ITCH	itchy E3 ubiquitin protein ligase	GO:0002669 positive regulation of T cell anergy;GO:0046642 negative regulation of alpha-beta T cell proliferation;GO:0002913 positive regulation of lymphocyte anergy		Enzymes/ENZYME proteins/Transferases	Nucleoplasm(Supported)		(M13)PID ERBB4 PATHWAY; (M60)PID NFAT TFPATHWAY; (M236)PID DELTA NP63 PATHWAY		0.0	0.0	1.0	1.0	1.0	1.0	0.0	0.0	1.0	0.0	0.0	0.0	0.0	1.0	0.0	0.0	1.0	0.0	0.0	1.0
ITGA1	3672	symbol	H. sapiens	3672	H. sapiens	ITGA1	integrin subunit alpha 1	GO:0032516 positive regulation of phosphoprotein phosphatase activity;GO:0042311 vasodilation;GO:0042059 negative regulation of epidermal growth factor receptor signaling pathway		CD markers;Transporters/Accessory Factors Involved in Transport			(M11)PID PRL SIGNALING EVENTS PATHWAY; (M274)PID LYMPH ANGIOGENESIS PATHWAY; (M47)PID INTEGRIN CS PATHWAY		1.0	1.0	0.0	1.0	0.0	1.0	1.0	0.0	1.0	0.0	0.0	1.0	0.0	0.0	0.0	0.0	1.0	1.0	0.0	0.0
ITGA4	3676	symbol	H. sapiens	3676	H. sapiens	ITGA4	integrin subunit alpha 4	GO:1903238 positive regulation of leukocyte tethering or rolling;GO:1990771 clathrin-dependent extracellular exosome endocytosis;GO:1903236 regulation of leukocyte tethering or rolling		CD markers	Plasma membrane(Approved)	Natalizumab (Metal ion binding);ATL1102 (Metal ion binding);CDP323 (Metal ion binding);R1295 (Metal ion binding);R411 (Metal ion binding);MLN-02 (Metal ion binding);Tinzaparin (Metal ion binding);Vedolizumab (Metal ion binding)	(M212)PID INTEGRIN5 PATHWAY; (M274)PID LYMPH ANGIOGENESIS PATHWAY; (M47)PID INTEGRIN CS PATHWAY	(M5897)HALLMARK IL6 JAK STAT3 SIGNALING	1.0	0.0	1.0	0.0	0.0	0.0	1.0	0.0	1.0	0.0	0.0	1.0	0.0	0.0	0.0	1.0	0.0	0.0	0.0	0.0
ITGAE	3682	symbol	H. sapiens	3682	H. sapiens	ITGAE	integrin subunit alpha E	GO:0007229 integrin-mediated signaling pathway;GO:0030198 extracellular matrix organization;GO:0043062 extracellular structure organization		CD markers			(M47)PID INTEGRIN CS PATHWAY; (M156)PID ECADHERIN NASCENT AJ PATHWAY	(M5947)HALLMARK IL2 STAT5 SIGNALING	0.0	0.0	0.0	0.0	0.0	0.0	0.0	0.0	0.0	0.0	0.0	0.0	0.0	0.0	0.0	0.0	0.0	0.0	0.0	0.0
ITGB1	3688	symbol	H. sapiens	3688	H. sapiens	ITGB1	integrin subunit beta 1	GO:0021943 formation of radial glial scaffolds;GO:0010710 regulation of collagen catabolic process;GO:0007161 calcium-independent cell-matrix adhesion		CD markers;Transporters	Focal adhesion sites;Plasma membrane(Supported)Endoplasmic reticulum(Approved)	Anti-thymocyte Globulin (Rabbit) (Virus receptor activity)	(M11)PID PRL SIGNALING EVENTS PATHWAY; (M118)PID INTEGRIN A9B1 PATHWAY; (M274)PID LYMPH ANGIOGENESIS PATHWAY	(M5915)HALLMARK APICAL JUNCTION; (M5909)HALLMARK MYOGENESIS; (M5930)HALLMARK EPITHELIAL MESENCHYMAL TRANSITION	1.0	1.0	1.0	0.0	1.0	0.0	1.0	0.0	1.0	0.0	0.0	1.0	0.0	0.0	1.0	0.0	1.0	1.0	0.0	0.0
ITGB5	3693	symbol	H. sapiens	3693	H. sapiens	ITGB5	integrin subunit beta 5	GO:0002479 antigen processing and presentation of exogenous peptide antigen via MHC class I, TAP-dependent;GO:0042590 antigen processing and presentation of exogenous peptide antigen via MHC class I;GO:0046718 viral entry into host cell			Mitochondria;Plasma membrane(Approved)		(M212)PID INTEGRIN5 PATHWAY; (M47)PID INTEGRIN CS PATHWAY; (M174)PID UPA UPAR PATHWAY	(M5909)HALLMARK MYOGENESIS; (M5930)HALLMARK EPITHELIAL MESENCHYMAL TRANSITION	0.0	1.0	1.0	0.0	0.0	0.0	1.0	0.0	0.0	0.0	0.0	0.0	0.0	0.0	0.0	0.0	0.0	0.0	0.0	0.0
ITM2B	9445	symbol	H. sapiens	9445	H. sapiens	ITM2B	integral membrane protein 2B	GO:0042985 negative regulation of amyloid precursor protein biosynthetic process;GO:0010561 negative regulation of glycoprotein biosynthetic process;GO:0042984 regulation of amyloid precursor protein biosynthetic process			Golgi apparatus;Vesicles(Enhanced)				0.0	0.0	0.0	0.0	0.0	0.0	0.0	0.0	0.0	0.0	0.0	0.0	0.0	0.0	0.0	0.0	0.0	0.0	0.0	0.0
ITM2C	81618	symbol	H. sapiens	81618	H. sapiens	ITM2C	integral membrane protein 2C	GO:0042985 negative regulation of amyloid precursor protein biosynthetic process;GO:0010561 negative regulation of glycoprotein biosynthetic process;GO:0042984 regulation of amyloid precursor protein biosynthetic process							1.0	0.0	0.0	0.0	0.0	0.0	0.0	0.0	1.0	0.0	0.0	0.0	0.0	0.0	0.0	0.0	0.0	0.0	1.0	0.0
ITPK1	3705	symbol	H. sapiens	3705	H. sapiens	ITPK1	inositol-tetrakisphosphate 1-kinase	GO:0052746 inositol phosphorylation;GO:0032957 inositol trisphosphate metabolic process;GO:0006020 inositol metabolic process		Enzymes/ENZYME proteins/Transferases	Mitochondria(Approved)			(M5907)HALLMARK ESTROGEN RESPONSE LATE; (M5906)HALLMARK ESTROGEN RESPONSE EARLY	0.0	0.0	0.0	0.0	0.0	0.0	0.0	0.0	0.0	0.0	0.0	1.0	0.0	0.0	0.0	0.0	0.0	0.0	0.0	0.0
JAK1	3716	symbol	H. sapiens	3716	H. sapiens	JAK1	Janus kinase 1	GO:0038113 interleukin-9-mediated signaling pathway;GO:0038114 interleukin-21-mediated signaling pathway;GO:0071355 cellular response to interleukin-9	Tyr protein kinase family	Enzymes/{ENZYME proteins/Transferases,Kinases/Tyr protein kinases}		2-(1,1-DIMETHYLETHYL)9-FLUORO-3,6-DIHYDRO-7H-BENZ[H]-IMIDAZ[4,5-F]ISOQUINOLIN-7-ONE (Ubiquitin protein ligase binding);3-{(3R,4R)-4-methyl-3-[methyl(7H-pyrrolo[2,3-d]pyrimidin-4-yl)amino]piperidin-1-yl}-3-oxopropanenitrile (Ubiquitin protein ligase binding);Ruxolitinib (Ubiquitin protein ligase binding);Tofacitinib (Ubiquitin protein ligase binding)	(M17580)ST IL 13 PATHWAY; (M19336)ST TYPE I INTERFERON PATHWAY; (M5248)ST JAK STAT PATHWAY	(M5907)HALLMARK ESTROGEN RESPONSE LATE	0.0	0.0	0.0	0.0	0.0	0.0	0.0	0.0	0.0	0.0	0.0	0.0	0.0	0.0	0.0	0.0	0.0	0.0	0.0	0.0
JAK3	3718	symbol	H. sapiens	3718	H. sapiens	JAK3	Janus kinase 3	GO:0045626 negative regulation of T-helper 1 cell differentiation;GO:0045625 regulation of T-helper 1 cell differentiation;GO:0045623 negative regulation of T-helper cell differentiation	Tyr protein kinase family	Enzymes/{ENZYME proteins/Transferases,Kinases/Tyr protein kinases}		2-(1,1-DIMETHYLETHYL)9-FLUORO-3,6-DIHYDRO-7H-BENZ[H]-IMIDAZ[4,5-F]ISOQUINOLIN-7-ONE (Protein tyrosine kinase activity);3-{(3R,4R)-4-methyl-3-[methyl(7H-pyrrolo[2,3-d]pyrimidin-4-yl)amino]piperidin-1-yl}-3-oxopropanenitrile (Protein tyrosine kinase activity);Tofacitinib (Protein tyrosine kinase activity)	(M5248)ST JAK STAT PATHWAY; (M9174)ST STAT3 PATHWAY; (M9378)ST INTERLEUKIN 4 PATHWAY		0.0	0.0	1.0	0.0	0.0	0.0	0.0	0.0	0.0	0.0	1.0	0.0	1.0	0.0	0.0	0.0	1.0	0.0	0.0	0.0
JARID2	3720	symbol	H. sapiens	3720	H. sapiens	JARID2	jumonji and AT-rich interaction domain containing 2	GO:0051574 positive regulation of histone H3-K9 methylation;GO:0060044 negative regulation of cardiac muscle cell proliferation;GO:0055022 negative regulation of cardiac muscle tissue growth		Transcription factors/Helix-turn-helix domains	Nucleus(Supported)Mitochondria(Approved)				0.0	1.0	0.0	0.0	1.0	1.0	0.0	0.0	0.0	1.0	0.0	0.0	0.0	0.0	0.0	0.0	0.0	0.0	1.0	0.0
JDP2	122953	symbol	H. sapiens	122953	H. sapiens	JDP2	Jun dimerization protein 2	GO:0031065 positive regulation of histone deacetylation;GO:0090312 positive regulation of protein deacetylation;GO:0031063 regulation of histone deacetylation		Transcription factors/Basic domains	Nuclear speckles;Nucleoplasm(Approved)		(M166)PID ATF2 PATHWAY		0.0	1.0	0.0	0.0	0.0	0.0	0.0	0.0	0.0	1.0	0.0	0.0	0.0	0.0	0.0	0.0	0.0	0.0	0.0	0.0
JUB	84962	gene_synonym	H. sapiens	84962	H. sapiens	AJUBA	ajuba LIM protein	GO:0035313 wound healing, spreading of epidermal cells;GO:2000637 positive regulation of gene silencing by miRNA;GO:0044319 wound healing, spreading of cells			Golgi apparatus;Nucleus(Approved)		(M184)PID ECADHERIN KERATINOCYTE PATHWAY; (M242)PID AURORA A PATHWAY		0.0	1.0	1.0	1.0	1.0	0.0	1.0	0.0	0.0	0.0	0.0	1.0	0.0	0.0	0.0	1.0	0.0	1.0	0.0	0.0
KCNA3	3738	symbol	H. sapiens	3738	H. sapiens	KCNA3	potassium voltage-gated channel subfamily A member 3	GO:0071435 potassium ion export;GO:0071805 potassium ion transmembrane transport;GO:0071804 cellular potassium ion transport		Transporters/Transporter channels and pores;Voltage-gated ion channels/Voltage-Gated Potassium Channels		Dalfampridine (Voltage-gated ion channel activity)		(M5932)HALLMARK INFLAMMATORY RESPONSE	0.0	0.0	0.0	0.0	0.0	0.0	0.0	0.0	0.0	0.0	0.0	0.0	0.0	0.0	0.0	0.0	0.0	0.0	0.0	0.0
KCNC4	3749	symbol	H. sapiens	3749	H. sapiens	KCNC4	potassium voltage-gated channel subfamily C member 4	GO:0046928 regulation of neurotransmitter secretion;GO:0007269 neurotransmitter secretion;GO:0071805 potassium ion transmembrane transport		Voltage-gated ion channels/Voltage-Gated Potassium Channels	Cytosol(Approved)Nucleoli(Uncertain)	Phosphonoserine (Voltage-gated potassium channel activity)			0.0	0.0	0.0	0.0	0.0	0.0	0.0	1.0	0.0	0.0	0.0	0.0	0.0	0.0	1.0	0.0	0.0	0.0	0.0	0.0
KCNG1	3755	symbol	H. sapiens	3755	H. sapiens	KCNG1	potassium voltage-gated channel modifier subfamily G member 1	GO:1902259 regulation of delayed rectifier potassium channel activity;GO:1901016 regulation of potassium ion transmembrane transporter activity;GO:1901379 regulation of potassium ion transmembrane transport		Voltage-gated ion channels/Voltage-Gated Potassium Channels	Vesicles(Approved)				0.0	0.0	0.0	0.0	0.0	0.0	0.0	0.0	0.0	0.0	0.0	0.0	0.0	0.0	0.0	0.0	0.0	0.0	0.0	0.0
KCNH2	3757	symbol	H. sapiens	3757	H. sapiens	KCNH2	potassium voltage-gated channel subfamily H member 2	GO:0003064 regulation of heart rate by hormone;GO:1902303 negative regulation of potassium ion export;GO:0098915 membrane repolarization during ventricular cardiac muscle cell action potential		Transporters/Transporter channels and pores;Voltage-gated ion channels/Voltage-Gated Potassium Channels		Erythromycin (Voltage-gated potassium channel activity involved in ventricular cardiac muscle cell action potential repolarization);Dofetilide (Voltage-gated potassium channel activity involved in ventricular cardiac muscle cell action potential repolarization);Amsacrine (Voltage-gated potassium channel activity involved in ventricular cardiac muscle cell action potential repolarization);Ibutilid…		(M5941)HALLMARK UV RESPONSE UP; (M5915)HALLMARK APICAL JUNCTION; (M5909)HALLMARK MYOGENESIS	0.0	1.0	0.0	0.0	0.0	0.0	0.0	0.0	0.0	0.0	0.0	0.0	0.0	0.0	0.0	0.0	0.0	0.0	0.0	0.0
KCNJ11	3767	symbol	H. sapiens	3767	H. sapiens	KCNJ11	potassium voltage-gated channel subfamily J member 11	GO:0046676 negative regulation of insulin secretion;GO:0071316 cellular response to nicotine;GO:0090278 negative regulation of peptide hormone secretion		Transporters/Transporter channels and pores;Voltage-gated ion channels/Inwardly Rectifying Potassium Channels		Glimepiride (Voltage-gated potassium channel activity);Ibutilide (Voltage-gated potassium channel activity);Verapamil (Voltage-gated potassium channel activity);Levosimendan (Voltage-gated potassium channel activity);Glyburide (Voltage-gated potassium channel activity);Glyburide (Voltage-gated potassium channel activity);Diazoxide (Voltage-gated potassium channel activity);Thiamylal (Voltage-gate…	(M106)PID HNF3B PATHWAY		0.0	0.0	0.0	0.0	0.0	0.0	0.0	1.0	0.0	0.0	0.0	0.0	0.0	0.0	1.0	0.0	0.0	0.0	0.0	0.0
KCNQ1	3784	symbol	H. sapiens	3784	H. sapiens	KCNQ1	potassium voltage-gated channel subfamily Q member 1	GO:0098914 membrane repolarization during atrial cardiac muscle cell action potential;GO:0086014 atrial cardiac muscle cell action potential;GO:0098915 membrane repolarization during ventricular cardiac muscle cell action potential		Transporters/Transporter channels and pores;Voltage-gated ion channels/Voltage-Gated Potassium Channels		Indapamide (Voltage-gated potassium channel activity involved in ventricular cardiac muscle cell action potential repolarization);Bepridil (Voltage-gated potassium channel activity involved in ventricular cardiac muscle cell action potential repolarization);Azimilide (Voltage-gated potassium channel activity involved in ventricular cardiac muscle cell action potential repolarization);ICA-105665 (…			0.0	1.0	0.0	0.0	0.0	0.0	0.0	1.0	0.0	0.0	0.0	0.0	1.0	0.0	0.0	0.0	0.0	0.0	0.0	0.0
KCNQ4	9132	symbol	H. sapiens	9132	H. sapiens	KCNQ4	potassium voltage-gated channel subfamily Q member 4	GO:0071805 potassium ion transmembrane transport;GO:0007605 sensory perception of sound;GO:0071804 cellular potassium ion transport		Transporters/Transporter channels and pores;Voltage-gated ion channels/Voltage-Gated Potassium Channels		Ezogabine (Potassium channel activity);ICA-105665 (Potassium channel activity)			0.0	0.0	0.0	0.0	0.0	0.0	0.0	0.0	0.0	0.0	0.0	0.0	0.0	0.0	0.0	0.0	0.0	0.0	0.0	0.0
KCNV1	27012	symbol	H. sapiens	27012	H. sapiens	KCNV1	potassium voltage-gated channel modifier subfamily V member 1	GO:0071805 potassium ion transmembrane transport;GO:0071804 cellular potassium ion transport;GO:0006813 potassium ion transport		Voltage-gated ion channels/Voltage-Gated Potassium Channels					0.0	0.0	0.0	0.0	0.0	0.0	0.0	0.0	0.0	0.0	0.0	0.0	0.0	0.0	0.0	0.0	0.0	0.0	0.0	0.0
KCTD2	23510	symbol	H. sapiens	23510	H. sapiens	KCTD2	potassium channel tetramerization domain containing 2	GO:0043161 proteasome-mediated ubiquitin-dependent protein catabolic process;GO:0006511 ubiquitin-dependent protein catabolic process;GO:0051260 protein homooligomerization							0.0	0.0	0.0	0.0	0.0	0.0	0.0	0.0	0.0	0.0	0.0	0.0	0.0	0.0	0.0	0.0	0.0	0.0	0.0	0.0
KCTD7	154881	symbol	H. sapiens	154881	H. sapiens	KCTD7	potassium channel tetramerization domain containing 7	GO:0090461 glutamate homeostasis;GO:0080144 amino acid homeostasis;GO:0030007 cellular potassium ion homeostasis							0.0	0.0	0.0	0.0	0.0	0.0	0.0	0.0	0.0	0.0	0.0	0.0	0.0	0.0	0.0	0.0	0.0	0.0	0.0	0.0
KDELR2	11014	symbol	H. sapiens	11014	H. sapiens	KDELR2	KDEL endoplasmic reticulum protein retention receptor 2	GO:0006621 protein retention in ER lumen;GO:0035437 maintenance of protein localization in endoplasmic reticulum;GO:0072595 maintenance of protein localization in organelle							0.0	0.0	0.0	0.0	0.0	0.0	0.0	0.0	0.0	0.0	0.0	0.0	0.0	0.0	0.0	0.0	0.0	0.0	0.0	0.0
KDELR3	11015	symbol	H. sapiens	11015	H. sapiens	KDELR3	KDEL endoplasmic reticulum protein retention receptor 3	GO:0006621 protein retention in ER lumen;GO:0036498 IRE1-mediated unfolded protein response;GO:0035437 maintenance of protein localization in endoplasmic reticulum			Endoplasmic reticulum(Enhanced)			(M5922)HALLMARK UNFOLDED PROTEIN RESPONSE; (M5937)HALLMARK GLYCOLYSIS; (M5891)HALLMARK HYPOXIA	0.0	0.0	0.0	0.0	0.0	0.0	0.0	0.0	0.0	0.0	0.0	0.0	0.0	0.0	0.0	0.0	0.0	0.0	0.0	0.0
KDM2A	22992	symbol	H. sapiens	22992	H. sapiens	KDM2A	lysine demethylase 2A	GO:0070544 histone H3-K36 demethylation;GO:0070076 histone lysine demethylation;GO:0016577 histone demethylation		Enzymes/ENZYME proteins/Oxidoreductases;Transcription factors/Zinc-coordinating DNA-binding domains	Nucleus(Approved)				0.0	0.0	0.0	0.0	0.0	0.0	0.0	0.0	0.0	1.0	0.0	0.0	0.0	0.0	0.0	0.0	0.0	0.0	0.0	0.0
KDM2B	84678	symbol	H. sapiens	84678	H. sapiens	KDM2B	lysine demethylase 2B	GO:0021993 initiation of neural tube closure;GO:0021555 midbrain-hindbrain boundary morphogenesis;GO:0070544 histone H3-K36 demethylation		Enzymes/ENZYME proteins/Oxidoreductases	Nucleoplasm(Uncertain)				0.0	0.0	0.0	0.0	0.0	1.0	0.0	0.0	0.0	1.0	0.0	0.0	0.0	0.0	0.0	0.0	0.0	0.0	0.0	0.0
KDM4B	23030	symbol	H. sapiens	23030	H. sapiens	KDM4B	lysine demethylase 4B	GO:0070544 histone H3-K36 demethylation;GO:0033169 histone H3-K9 demethylation;GO:0070076 histone lysine demethylation			Nucleus(Supported)Cytosol(Approved)			(M5906)HALLMARK ESTROGEN RESPONSE EARLY	0.0	0.0	0.0	0.0	0.0	0.0	0.0	0.0	0.0	1.0	0.0	0.0	0.0	0.0	0.0	0.0	0.0	0.0	0.0	0.0
KHNYN	23351	symbol	H. sapiens	23351	H. sapiens	KHNYN	KH and NYN domain containing	GO:0008150 biological_process			Cytosol;Nucleoplasm(Approved)			(M5945)HALLMARK HEME METABOLISM	0.0	0.0	0.0	0.0	0.0	0.0	0.0	0.0	0.0	0.0	0.0	0.0	0.0	0.0	0.0	0.0	0.0	0.0	0.0	0.0
KIAA0195	9772	gene_synonym	H. sapiens	9772	H. sapiens	TMEM94	transmembrane protein 94				Nucleoplasm(Supported)Nuclear bodies(Approved)				0.0	0.0	0.0	0.0	0.0	0.0	0.0	0.0	0.0	0.0	0.0	0.0	0.0	0.0	0.0	0.0	0.0	0.0	0.0	0.0
KIAA0247	9766	gene_synonym	H. sapiens	9766	H. sapiens	SUSD6	sushi domain containing 6	GO:0006974 cellular response to DNA damage stimulus;GO:0008219 cell death;GO:0033554 cellular response to stress			Intermediate filaments;Nucleoplasm(Approved)				0.0	0.0	0.0	0.0	0.0	0.0	0.0	0.0	0.0	0.0	0.0	0.0	0.0	0.0	0.0	0.0	0.0	0.0	0.0	0.0
KIAA0649	9858	gene_synonym	H. sapiens	9858	H. sapiens	PPP1R26	protein phosphatase 1 regulatory subunit 26	GO:0032515 negative regulation of phosphoprotein phosphatase activity;GO:0035308 negative regulation of protein dephosphorylation;GO:0010923 negative regulation of phosphatase activity			Nucleoplasm(Enhanced)				0.0	0.0	0.0	0.0	1.0	0.0	0.0	0.0	0.0	0.0	0.0	0.0	0.0	0.0	0.0	0.0	0.0	0.0	0.0	0.0
KIAA0652	9776	gene_synonym	H. sapiens	9776	H. sapiens	ATG13	autophagy related 13	GO:1903955 positive regulation of protein targeting to mitochondrion;GO:1903214 regulation of protein targeting to mitochondrion;GO:1903749 positive regulation of establishment of protein localization to mitochondrion			Cytosol;Nucleoplasm;Plasma membrane(Approved)		(M121)PID MTOR 4PATHWAY		0.0	1.0	0.0	1.0	0.0	0.0	0.0	1.0	0.0	0.0	0.0	0.0	0.0	0.0	1.0	0.0	0.0	0.0	0.0	0.0
KIAA0664	23277	gene_synonym	H. sapiens	23277	H. sapiens	CLUH	clustered mitochondria homolog	GO:0048312 intracellular distribution of mitochondria;GO:0048311 mitochondrion distribution;GO:0051646 mitochondrion localization			Vesicles(Supported)Nuclear bodies(Approved)				0.0	0.0	0.0	0.0	0.0	0.0	0.0	0.0	0.0	0.0	0.0	0.0	0.0	0.0	0.0	0.0	0.0	0.0	0.0	0.0
KIAA0748	9840	gene_synonym	H. sapiens	9840	H. sapiens	TESPA1	thymocyte expressed, positive selection associated 1	GO:0050862 positive regulation of T cell receptor signaling pathway;GO:0033089 positive regulation of T cell differentiation in thymus;GO:0050857 positive regulation of antigen receptor-mediated signaling pathway							0.0	0.0	1.0	0.0	0.0	0.0	0.0	0.0	0.0	0.0	0.0	0.0	0.0	0.0	0.0	0.0	0.0	0.0	0.0	0.0
KIAA1026						None	None	None	None	None	None	None	None	None	nan	nan	nan	nan	nan	nan	nan	nan	nan	nan	nan	nan	nan	nan	nan	nan	nan	nan	nan	nan
KIAA1147	57189	symbol	H. sapiens	57189	H. sapiens	KIAA1147	KIAA1147	GO:0051179 localization;GO:0008150 biological_process			Golgi apparatus(Approved)				0.0	0.0	0.0	0.0	0.0	0.0	0.0	0.0	0.0	0.0	0.0	0.0	0.0	0.0	0.0	0.0	0.0	0.0	0.0	0.0
KIAA1310	55683	gene_synonym	H. sapiens	55683	H. sapiens	KANSL3	KAT8 regulatory NSL complex subunit 3	GO:0043981 histone H4-K5 acetylation;GO:0043982 histone H4-K8 acetylation;GO:0043984 histone H4-K16 acetylation			Nucleus(Enhanced)				0.0	0.0	0.0	0.0	0.0	0.0	0.0	0.0	0.0	1.0	0.0	0.0	0.0	0.0	0.0	0.0	0.0	0.0	0.0	0.0
KIAA1549	57670	symbol	H. sapiens	57670	H. sapiens	KIAA1549	KIAA1549	GO:0006357 regulation of transcription by RNA polymerase II;GO:0006366 transcription by RNA polymerase II;GO:0006355 regulation of transcription, DNA-templated			Intermediate filaments;Nuclear membrane(Approved)				0.0	0.0	0.0	0.0	0.0	0.0	0.0	0.0	0.0	0.0	0.0	0.0	0.0	0.0	0.0	0.0	0.0	0.0	0.0	0.0
KIAA1614	57710	symbol	H. sapiens	57710	H. sapiens	KIAA1614	KIAA1614				Nuclear membrane;Vesicles(Approved)				0.0	0.0	0.0	0.0	0.0	0.0	0.0	0.0	0.0	0.0	0.0	0.0	0.0	0.0	0.0	0.0	0.0	0.0	0.0	0.0
KIAA1688						None	None	None	None	None	None	None	None	None	nan	nan	nan	nan	nan	nan	nan	nan	nan	nan	nan	nan	nan	nan	nan	nan	nan	nan	nan	nan
KIF13A	63971	symbol	H. sapiens	63971	H. sapiens	KIF13A	kinesin family member 13A	GO:0072383 plus-end-directed vesicle transport along microtubule;GO:0072386 plus-end-directed organelle transport along microtubule;GO:0032438 melanosome organization							0.0	0.0	0.0	0.0	0.0	0.0	0.0	0.0	0.0	0.0	0.0	0.0	0.0	0.0	0.0	0.0	0.0	0.0	0.0	0.0
KIF13B	23303	symbol	H. sapiens	23303	H. sapiens	KIF13B	kinesin family member 13B	GO:0050770 regulation of axonogenesis;GO:0007409 axonogenesis;GO:0010975 regulation of neuron projection development					(M86)PID ARF6 PATHWAY	(M5939)HALLMARK P53 PATHWAY	1.0	0.0	1.0	0.0	0.0	0.0	0.0	0.0	0.0	0.0	0.0	1.0	0.0	0.0	0.0	0.0	0.0	0.0	0.0	0.0
KIF14	9928	symbol	H. sapiens	9928	H. sapiens	KIF14	kinesin family member 14	GO:0021685 cerebellar granular layer structural organization;GO:0021693 cerebellar Purkinje cell layer structural organization;GO:0021698 cerebellar cortex structural organization			Cytosol;Midbody ring(Supported)				1.0	1.0	1.0	1.0	0.0	0.0	1.0	0.0	0.0	0.0	0.0	0.0	0.0	0.0	0.0	1.0	0.0	0.0	1.0	0.0
KIF26B	55083	symbol	H. sapiens	55083	H. sapiens	KIF26B	kinesin family member 26B	GO:0072092 ureteric bud invasion;GO:0072093 metanephric renal vesicle formation;GO:0060677 ureteric bud elongation			Microtubules;Plasma membrane(Approved)				0.0	0.0	1.0	0.0	0.0	0.0	0.0	0.0	0.0	0.0	0.0	1.0	0.0	0.0	0.0	0.0	0.0	0.0	0.0	0.0
KIFC3	3801	symbol	H. sapiens	3801	H. sapiens	KIFC3	kinesin family member C3	GO:0045218 zonula adherens maintenance;GO:0045217 cell-cell junction maintenance;GO:0034334 adherens junction maintenance					(M232)PID ECADHERIN STABILIZATION PATHWAY	(M5909)HALLMARK MYOGENESIS	0.0	0.0	1.0	0.0	0.0	0.0	1.0	0.0	0.0	0.0	0.0	0.0	0.0	0.0	0.0	0.0	0.0	0.0	0.0	0.0
KIRREL	55243	gene_synonym	H. sapiens	55243	H. sapiens	KIRREL1	kirre like nephrin family adhesion molecule 1	GO:0030838 positive regulation of actin filament polymerization;GO:0030833 regulation of actin filament polymerization;GO:0032273 positive regulation of protein polymerization					(M193)PID NEPHRIN NEPH1 PATHWAY		0.0	1.0	1.0	0.0	1.0	0.0	0.0	0.0	0.0	0.0	0.0	0.0	0.0	0.0	0.0	0.0	0.0	0.0	0.0	0.0
KL	9365	symbol	H. sapiens	9365	H. sapiens	KL	klotho	GO:0090080 positive regulation of MAPKKK cascade by fibroblast growth factor receptor signaling pathway;GO:0036092 phosphatidylinositol-3-phosphate biosynthetic process;GO:0030501 positive regulation of bone mineralization		Enzymes/ENZYME proteins/Hydrolases;Transporters/Accessory Factors Involved in Transport					0.0	0.0	0.0	1.0	0.0	0.0	0.0	0.0	0.0	0.0	0.0	0.0	1.0	0.0	0.0	0.0	1.0	0.0	0.0	0.0
KLC1	3831	symbol	H. sapiens	3831	H. sapiens	KLC1	kinesin light chain 1	GO:0035617 stress granule disassembly;GO:0019886 antigen processing and presentation of exogenous peptide antigen via MHC class II;GO:0002495 antigen processing and presentation of peptide antigen via MHC class II			Cytosol;Nucleoplasm;Plasma membrane(Uncertain)		(M67)PID ARF6 TRAFFICKING PATHWAY	(M5893)HALLMARK MITOTIC SPINDLE	0.0	0.0	0.0	0.0	0.0	0.0	0.0	0.0	0.0	0.0	0.0	1.0	0.0	0.0	0.0	0.0	0.0	0.0	0.0	0.0
KLF7	8609	symbol	H. sapiens	8609	H. sapiens	KLF7	Kruppel like factor 7	GO:0048813 dendrite morphogenesis;GO:0007411 axon guidance;GO:0097485 neuron projection guidance		Transcription factors/Zinc-coordinating DNA-binding domains	Golgi apparatus(Approved)			(M5946)HALLMARK COAGULATION; (M5891)HALLMARK HYPOXIA	1.0	0.0	0.0	0.0	0.0	0.0	0.0	0.0	0.0	0.0	0.0	0.0	0.0	0.0	0.0	0.0	0.0	0.0	0.0	0.0
KLF8	11279	symbol	H. sapiens	11279	H. sapiens	KLF8	Kruppel like factor 8	GO:0000122 negative regulation of transcription by RNA polymerase II;GO:0045892 negative regulation of transcription, DNA-templated;GO:1903507 negative regulation of nucleic acid-templated transcription		Transcription factors/Zinc-coordinating DNA-binding domains	Nucleoplasm(Supported)		(M281)PID FAK PATHWAY		0.0	0.0	0.0	0.0	0.0	0.0	0.0	0.0	0.0	0.0	0.0	0.0	0.0	0.0	0.0	0.0	0.0	0.0	0.0	0.0
KLHL23	151230	symbol	H. sapiens	151230	H. sapiens	KLHL23	kelch like family member 23	GO:0016567 protein ubiquitination;GO:0032446 protein modification by small protein conjugation;GO:0070647 protein modification by small protein conjugation or removal			Actin filaments;Nucleoplasm(Approved)				0.0	0.0	0.0	0.0	0.0	0.0	0.0	0.0	0.0	0.0	0.0	0.0	0.0	0.0	0.0	0.0	0.0	0.0	0.0	0.0
KLHL26	55295	symbol	H. sapiens	55295	H. sapiens	KLHL26	kelch like family member 26	GO:0016567 protein ubiquitination;GO:0032446 protein modification by small protein conjugation;GO:0070647 protein modification by small protein conjugation or removal							0.0	0.0	0.0	0.0	0.0	0.0	0.0	0.0	0.0	0.0	0.0	0.0	0.0	0.0	0.0	0.0	0.0	0.0	0.0	0.0
KLHL31	401265	symbol	H. sapiens	401265	H. sapiens	KLHL31	kelch like family member 31	GO:0016567 protein ubiquitination;GO:0032446 protein modification by small protein conjugation;GO:0070647 protein modification by small protein conjugation or removal							0.0	0.0	0.0	0.0	0.0	0.0	0.0	0.0	0.0	0.0	0.0	0.0	0.0	0.0	0.0	0.0	0.0	0.0	0.0	0.0
KLHL36	79786	symbol	H. sapiens	79786	H. sapiens	KLHL36	kelch like family member 36	GO:0016567 protein ubiquitination;GO:0032446 protein modification by small protein conjugation;GO:0070647 protein modification by small protein conjugation or removal			Cytosol(Approved)				0.0	0.0	0.0	0.0	0.0	0.0	0.0	0.0	0.0	0.0	0.0	0.0	0.0	0.0	0.0	0.0	0.0	0.0	0.0	0.0
KMO	8564	symbol	H. sapiens	8564	H. sapiens	KMO	kynurenine 3-monooxygenase	GO:1903296 positive regulation of glutamate secretion, neurotransmission;GO:1903294 regulation of glutamate secretion, neurotransmission;GO:0014049 positive regulation of glutamate secretion		Enzymes/ENZYME proteins/Oxidoreductases					0.0	0.0	0.0	0.0	0.0	0.0	0.0	1.0	1.0	0.0	0.0	0.0	0.0	0.0	1.0	0.0	0.0	0.0	0.0	0.0
KPTN	11133	symbol	H. sapiens	11133	H. sapiens	KPTN	kaptin, actin binding protein	GO:1904262 negative regulation of TORC1 signaling;GO:0042149 cellular response to glucose starvation;GO:0034198 cellular response to amino acid starvation			Cytosol;Nucleoplasm;Plasma membrane(Approved)			(M5893)HALLMARK MITOTIC SPINDLE	0.0	1.0	0.0	0.0	1.0	0.0	0.0	0.0	0.0	0.0	0.0	0.0	0.0	0.0	0.0	0.0	0.0	0.0	0.0	0.0
KREMEN1	83999	symbol	H. sapiens	83999	H. sapiens	KREMEN1	kringle containing transmembrane protein 1	GO:0090090 negative regulation of canonical Wnt signaling pathway;GO:0030279 negative regulation of ossification;GO:0030178 negative regulation of Wnt signaling pathway			Cytosol;Nuclear bodies;Nucleoplasm(Approved)		(M77)PID WNT SIGNALING PATHWAY; (M5493)WNT SIGNALING		0.0	0.0	0.0	0.0	0.0	0.0	0.0	0.0	0.0	0.0	0.0	0.0	0.0	0.0	0.0	0.0	0.0	0.0	0.0	0.0
KRI1	65095	symbol	H. sapiens	65095	H. sapiens	KRI1	KRI1 homolog	GO:0000447 endonucleolytic cleavage in ITS1 to separate SSU-rRNA from 5.8S rRNA and LSU-rRNA from tricistronic rRNA transcript (SSU-rRNA, 5.8S rRNA, LSU-rRNA);GO:0000479 endonucleolytic cleavage of tricistronic rRNA transcript (SSU-rRNA, 5.8S rRNA, LSU-rRNA);GO:0000478 endonucleolytic cleavage involved in rRNA processing			Nucleoli(Enhanced)				0.0	0.0	0.0	0.0	0.0	0.0	0.0	0.0	0.0	0.0	0.0	0.0	0.0	0.0	0.0	0.0	0.0	0.0	0.0	0.0
KRT6A	3853	symbol	H. sapiens	3853	H. sapiens	KRT6A	keratin 6A	GO:0070268 cornification;GO:0031424 keratinization;GO:0045104 intermediate filament cytoskeleton organization			Intermediate filaments(Approved)				0.0	0.0	0.0	0.0	0.0	0.0	0.0	0.0	0.0	0.0	0.0	0.0	0.0	0.0	0.0	0.0	0.0	0.0	0.0	0.0
KSR1	8844	symbol	H. sapiens	8844	H. sapiens	KSR1	kinase suppressor of ras 1	GO:0043405 regulation of MAP kinase activity;GO:0019933 cAMP-mediated signaling;GO:0043410 positive regulation of MAPK cascade	TKL Ser/Thr protein kinase family	Enzymes/Kinases/TKL Ser/Thr protein kinases;RAS pathway related proteins			(M144)PID CERAMIDE PATHWAY; (M164)PID ERBB1 DOWNSTREAM PATHWAY; (M186)PID PDGFRB PATHWAY		0.0	0.0	0.0	1.0	0.0	0.0	0.0	0.0	0.0	0.0	0.0	0.0	0.0	0.0	0.0	0.0	0.0	0.0	0.0	0.0
L3MBTL2	83746	symbol	H. sapiens	83746	H. sapiens	L3MBTL2	L3MBTL2, polycomb repressive complex 1 subunit	GO:0070317 negative regulation of G0 to G1 transition;GO:0070316 regulation of G0 to G1 transition;GO:0045023 G0 to G1 transition			Nucleoplasm(Approved)				0.0	0.0	0.0	0.0	0.0	0.0	0.0	0.0	0.0	1.0	0.0	0.0	0.0	0.0	0.0	0.0	0.0	0.0	0.0	0.0
LAG3	3902	symbol	H. sapiens	3902	H. sapiens	LAG3	lymphocyte activating 3	GO:0045085 negative regulation of interleukin-2 biosynthetic process;GO:0045954 positive regulation of natural killer cell mediated cytotoxicity;GO:0002717 positive regulation of natural killer cell mediated immunity		CD markers					0.0	0.0	1.0	0.0	0.0	0.0	0.0	0.0	0.0	0.0	0.0	0.0	0.0	0.0	0.0	0.0	0.0	0.0	0.0	0.0
LAIR1	3903	symbol	H. sapiens	3903	H. sapiens	LAIR1	leukocyte associated immunoglobulin like receptor 1	GO:0043312 neutrophil degranulation;GO:0002283 neutrophil activation involved in immune response;GO:0042119 neutrophil activation		CD markers	Plasma membrane(Supported)				0.0	0.0	0.0	0.0	0.0	0.0	0.0	0.0	0.0	0.0	1.0	0.0	0.0	0.0	0.0	0.0	0.0	0.0	0.0	0.0
LAPTM4A	9741	symbol	H. sapiens	9741	H. sapiens	LAPTM4A	lysosomal protein transmembrane 4 alpha				Golgi apparatus;Plasma membrane;Vesicles(Approved)				0.0	0.0	0.0	0.0	0.0	0.0	0.0	0.0	0.0	0.0	0.0	0.0	0.0	0.0	0.0	0.0	0.0	0.0	0.0	0.0
LARP1	23367	symbol	H. sapiens	23367	H. sapiens	LARP1	La ribonucleoprotein domain family member 1	GO:0072752 cellular response to rapamycin;GO:0045070 positive regulation of viral genome replication;GO:1901355 response to rapamycin			Cytosol(Supported)Endoplasmic reticulum;Nucleus(Approved)				0.0	0.0	0.0	0.0	0.0	0.0	0.0	0.0	0.0	0.0	0.0	0.0	1.0	0.0	0.0	0.0	0.0	0.0	0.0	0.0
LASP1	3927	symbol	H. sapiens	3927	H. sapiens	LASP1	LIM and SH3 protein 1	GO:0034220 ion transmembrane transport;GO:0009967 positive regulation of signal transduction;GO:0023056 positive regulation of signaling			Cytosol;Plasma membrane(Supported)Focal adhesion sites(Approved)				0.0	0.0	0.0	0.0	0.0	0.0	0.0	0.0	0.0	0.0	0.0	0.0	0.0	0.0	0.0	0.0	0.0	0.0	0.0	0.0
LASS6	253782	gene_synonym	H. sapiens	253782	H. sapiens	CERS6	ceramide synthase 6	GO:0046513 ceramide biosynthetic process;GO:0006672 ceramide metabolic process;GO:0030148 sphingolipid biosynthetic process			Nucleus(Supported)				0.0	0.0	0.0	0.0	0.0	0.0	0.0	0.0	0.0	0.0	0.0	0.0	0.0	0.0	0.0	0.0	0.0	0.0	0.0	0.0
LAT	27040	symbol	H. sapiens	27040	H. sapiens	LAT	linker for activation of T cells	GO:0043303 mast cell degranulation;GO:0038095 Fc-epsilon receptor signaling pathway;GO:0050852 T cell receptor signaling pathway		RAS pathway related proteins	Plasma membrane(Supported)Golgi apparatus(Approved)		(M190)PID TCR JNK PATHWAY; (M9526)ST T CELL SIGNAL TRANSDUCTION; (M141)PID PI3KCI PATHWAY		0.0	0.0	1.0	1.0	0.0	0.0	0.0	0.0	0.0	0.0	1.0	1.0	0.0	0.0	0.0	0.0	0.0	0.0	0.0	0.0
LCLAT1	253558	symbol	H. sapiens	253558	H. sapiens	LCLAT1	lysocardiolipin acyltransferase 1	GO:0035965 cardiolipin acyl-chain remodeling;GO:0036149 phosphatidylinositol acyl-chain remodeling;GO:0016024 CDP-diacylglycerol biosynthetic process		Enzymes/ENZYME proteins/Transferases	Endoplasmic reticulum(Supported)Cytosol(Uncertain)			(M5947)HALLMARK IL2 STAT5 SIGNALING	0.0	0.0	0.0	0.0	0.0	0.0	0.0	0.0	0.0	0.0	0.0	0.0	0.0	0.0	0.0	0.0	0.0	0.0	0.0	0.0
LCOR	84458	symbol	H. sapiens	84458	H. sapiens	LCOR	ligand dependent nuclear receptor corepressor	GO:0000122 negative regulation of transcription by RNA polymerase II;GO:0045892 negative regulation of transcription, DNA-templated;GO:1903507 negative regulation of nucleic acid-templated transcription			Nucleoplasm(Enhanced)		(M200)PID ERA GENOMIC PATHWAY		0.0	0.0	0.0	0.0	0.0	0.0	0.0	0.0	0.0	0.0	0.0	0.0	0.0	0.0	0.0	0.0	0.0	0.0	0.0	0.0
LDHA	3939	symbol	H. sapiens	3939	H. sapiens	LDHA	lactate dehydrogenase A	GO:0006096 glycolytic process;GO:0006757 ATP generation from ADP;GO:0006089 lactate metabolic process		Enzymes/ENZYME proteins/Oxidoreductases	Cytosol(Supported)Vesicles(Approved)	NADH (Nad binding);Etheno-Nad (Nad binding);Nicotinamide (Nad binding);Oxamic Acid (Nad binding)	(M255)PID HIF1 TFPATHWAY; (M66)PID MYC ACTIV PATHWAY	(M5935)HALLMARK FATTY ACID METABOLISM; (M5924)HALLMARK MTORC1 SIGNALING; (M5926)HALLMARK MYC TARGETS V1	0.0	0.0	0.0	0.0	0.0	0.0	0.0	0.0	1.0	0.0	0.0	0.0	0.0	0.0	0.0	0.0	0.0	0.0	0.0	0.0
LECT1	11061	gene_synonym	H. sapiens	11061	H. sapiens	CNMD	chondromodulin	GO:0016525 negative regulation of angiogenesis;GO:2000181 negative regulation of blood vessel morphogenesis;GO:0045765 regulation of angiogenesis							0.0	0.0	0.0	0.0	0.0	0.0	0.0	0.0	0.0	0.0	0.0	0.0	0.0	0.0	0.0	0.0	0.0	0.0	0.0	0.0
LENEP	55891	symbol	H. sapiens	55891	H. sapiens	LENEP	lens epithelial protein	GO:0007275 multicellular organism development;GO:0048856 anatomical structure development;GO:0032502 developmental process							0.0	0.0	0.0	0.0	0.0	0.0	0.0	0.0	0.0	0.0	0.0	0.0	0.0	0.0	0.0	0.0	0.0	0.0	0.0	0.0
LENG8	114823	symbol	H. sapiens	114823	H. sapiens	LENG8	leukocyte receptor cluster member 8				Nucleus(Supported)				0.0	0.0	0.0	0.0	0.0	0.0	0.0	0.0	0.0	0.0	0.0	0.0	0.0	0.0	0.0	0.0	0.0	0.0	0.0	0.0
LEPRE1	64175	gene_synonym	H. sapiens	64175	H. sapiens	P3H1	prolyl 3-hydroxylase 1	GO:1901874 negative regulation of post-translational protein modification;GO:1901873 regulation of post-translational protein modification;GO:0019511 peptidyl-proline hydroxylation		Enzymes/ENZYME proteins/Oxidoreductases	Nucleoli;Vesicles(Approved)	Vitamin C (Protein complex binding);Succinic acid (Protein complex binding);L-Proline (Protein complex binding)	(M3468)NABA ECM REGULATORS; (M5885)NABA MATRISOME ASSOCIATED; (M5889)NABA MATRISOME	(M5930)HALLMARK EPITHELIAL MESENCHYMAL TRANSITION	1.0	0.0	0.0	0.0	1.0	1.0	0.0	1.0	0.0	0.0	0.0	0.0	0.0	0.0	0.0	0.0	0.0	0.0	0.0	0.0
LETM1	3954	symbol	H. sapiens	3954	H. sapiens	LETM1	leucine zipper and EF-hand containing transmembrane protein 1	GO:0099093 calcium export from the mitochondrion;GO:0051209 release of sequestered calcium ion into cytosol;GO:0097553 calcium ion transmembrane import into cytosol		Transporters/Electrochemical Potential-driven transporters	Mitochondria(Enhanced)				0.0	0.0	0.0	0.0	0.0	0.0	0.0	0.0	0.0	0.0	0.0	0.0	0.0	0.0	0.0	0.0	0.0	0.0	0.0	0.0
LFNG	3955	symbol	H. sapiens	3955	H. sapiens	LFNG	LFNG O-fucosylpeptide 3-beta-N-acetylglucosaminyltransferase	GO:1902367 negative regulation of Notch signaling pathway involved in somitogenesis;GO:0002315 marginal zone B cell differentiation;GO:1902366 regulation of Notch signaling pathway involved in somitogenesis		Enzymes/ENZYME proteins/Transferases				(M5903)HALLMARK NOTCH SIGNALING; (M5956)HALLMARK KRAS SIGNALING DN	0.0	0.0	1.0	0.0	0.0	0.0	0.0	0.0	0.0	0.0	1.0	0.0	0.0	0.0	0.0	0.0	0.0	0.0	0.0	0.0
LGALS8	3964	symbol	H. sapiens	3964	H. sapiens	LGALS8	galectin 8	GO:1904977 lymphatic endothelial cell migration;GO:0098792 xenophagy;GO:0036303 lymph vessel morphogenesis			Plasma membrane(Approved)		(M5880)NABA ECM AFFILIATED; (M5885)NABA MATRISOME ASSOCIATED; (M5889)NABA MATRISOME		0.0	0.0	0.0	0.0	0.0	0.0	0.0	0.0	0.0	0.0	0.0	0.0	0.0	0.0	0.0	0.0	0.0	0.0	0.0	0.0
LGMN	5641	symbol	H. sapiens	5641	H. sapiens	LGMN	legumain	GO:2001028 positive regulation of endothelial cell chemotaxis;GO:1900273 positive regulation of long-term synaptic potentiation;GO:0090026 positive regulation of monocyte chemotaxis		Enzymes/{ENZYME proteins/Hydrolases,Peptidases/Cysteine-type peptidases}	Nucleoplasm;Vesicles(Approved)			(M5892)HALLMARK CHOLESTEROL HOMEOSTASIS; (M5946)HALLMARK COAGULATION; (M5924)HALLMARK MTORC1 SIGNALING	1.0	0.0	0.0	0.0	0.0	0.0	0.0	0.0	1.0	0.0	0.0	0.0	1.0	0.0	0.0	0.0	1.0	1.0	0.0	0.0
LGR6	59352	symbol	H. sapiens	59352	H. sapiens	LGR6	leucine rich repeat containing G protein-coupled receptor 6	GO:1990523 bone regeneration;GO:0090263 positive regulation of canonical Wnt signaling pathway;GO:0030177 positive regulation of Wnt signaling pathway		G-protein coupled receptors/GPCRs excl olfactory receptors	Plasma membrane(Approved)Nucleoplasm(Uncertain)				0.0	0.0	0.0	0.0	0.0	0.0	0.0	0.0	0.0	0.0	0.0	1.0	0.0	0.0	0.0	0.0	0.0	0.0	0.0	0.0
LHFP	10186	gene_synonym	H. sapiens	10186	H. sapiens	LHFPL6	LHFPL tetraspan subfamily member 6				Nucleoli(Approved)				0.0	0.0	0.0	0.0	0.0	0.0	0.0	0.0	0.0	0.0	0.0	0.0	0.0	0.0	0.0	0.0	0.0	0.0	0.0	0.0
LHFPL2	10184	symbol	H. sapiens	10184	H. sapiens	LHFPL2	LHFPL tetraspan subfamily member 2	GO:1905516 positive regulation of fertilization;GO:0002576 platelet degranulation;GO:0080154 regulation of fertilization			Actin filaments;Vesicles(Approved)				0.0	0.0	0.0	0.0	0.0	0.0	0.0	0.0	0.0	0.0	1.0	1.0	0.0	0.0	0.0	0.0	0.0	0.0	0.0	0.0
LHPP	64077	symbol	H. sapiens	64077	H. sapiens	LHPP	phospholysine phosphohistidine inorganic pyrophosphate phosphatase	GO:0009168 purine ribonucleoside monophosphate biosynthetic process;GO:0009127 purine nucleoside monophosphate biosynthetic process;GO:0009156 ribonucleoside monophosphate biosynthetic process		Enzymes/ENZYME proteins/Hydrolases	Cytosol;Nuclear speckles(Supported)			(M5937)HALLMARK GLYCOLYSIS	0.0	0.0	0.0	0.0	0.0	0.0	0.0	0.0	0.0	0.0	0.0	0.0	0.0	0.0	0.0	0.0	0.0	0.0	0.0	0.0
LHX2	9355	symbol	H. sapiens	9355	H. sapiens	LHX2	LIM homeobox 2	GO:0021978 telencephalon regionalization;GO:0001843 neural tube closure;GO:0045199 maintenance of epithelial cell apical/basal polarity		Transcription factors/Helix-turn-helix domains	Nucleoplasm(Approved)			(M5941)HALLMARK UV RESPONSE UP	1.0	0.0	0.0	0.0	0.0	0.0	0.0	0.0	0.0	0.0	0.0	0.0	0.0	0.0	0.0	0.0	0.0	0.0	0.0	0.0
LHX8	431707	symbol	H. sapiens	431707	H. sapiens	LHX8	LIM homeobox 8	GO:0021884 forebrain neuron development;GO:0021879 forebrain neuron differentiation;GO:0008585 female gonad development		Transcription factors/Helix-turn-helix domains	Cytosol;Nucleoli;Nucleus(Approved)				0.0	0.0	0.0	0.0	0.0	0.0	0.0	0.0	0.0	0.0	0.0	0.0	0.0	0.0	0.0	0.0	0.0	0.0	0.0	0.0
LIF	3976	symbol	H. sapiens	3976	H. sapiens	LIF	LIF, interleukin 6 family cytokine	GO:0072108 positive regulation of mesenchymal to epithelial transition involved in metanephros morphogenesis;GO:1901676 positive regulation of histone H3-K27 acetylation;GO:0003339 regulation of mesenchymal to epithelial transition involved in metanephros morphogenesis			Cytosol(Enhanced)		(M65)PID FRA PATHWAY; (M145)PID P53 DOWNSTREAM PATHWAY; (M5883)NABA SECRETED FACTORS	(M5950)HALLMARK ALLOGRAFT REJECTION; (M5953)HALLMARK KRAS SIGNALING UP; (M5947)HALLMARK IL2 STAT5 SIGNALING	1.0	1.0	1.0	1.0	1.0	1.0	0.0	1.0	0.0	1.0	0.0	0.0	0.0	0.0	1.0	0.0	0.0	0.0	1.0	0.0
LIMA1	51474	symbol	H. sapiens	51474	H. sapiens	LIMA1	LIM domain and actin binding 1	GO:0030835 negative regulation of actin filament depolymerization;GO:0030834 regulation of actin filament depolymerization;GO:1901880 negative regulation of protein depolymerization			Actin filaments;Cytosol;Focal adhesion sites;Plasma membrane(Enhanced)		(M232)PID ECADHERIN STABILIZATION PATHWAY	(M5915)HALLMARK APICAL JUNCTION	0.0	1.0	0.0	0.0	0.0	0.0	1.0	0.0	0.0	0.0	0.0	0.0	0.0	0.0	0.0	0.0	0.0	0.0	1.0	0.0
LIMCH1	22998	symbol	H. sapiens	22998	H. sapiens	LIMCH1	LIM and calponin homology domains 1	GO:0051496 positive regulation of stress fiber assembly;GO:0051492 regulation of stress fiber assembly;GO:0051893 regulation of focal adhesion assembly			Actin filaments(Approved)				0.0	1.0	1.0	0.0	0.0	0.0	1.0	0.0	0.0	0.0	0.0	0.0	0.0	0.0	0.0	0.0	0.0	0.0	0.0	0.0
LIMD2	80774	symbol	H. sapiens	80774	H. sapiens	LIMD2	LIM domain containing 2				Vesicles(Approved)				0.0	0.0	0.0	0.0	0.0	0.0	0.0	0.0	0.0	0.0	0.0	0.0	0.0	0.0	0.0	0.0	0.0	0.0	0.0	0.0
LIMK2	3985	symbol	H. sapiens	3985	H. sapiens	LIMK2	LIM domain kinase 2	GO:0061303 cornea development in camera-type eye;GO:0043010 camera-type eye development;GO:0007283 spermatogenesis	TKL Ser/Thr protein kinase family	Enzymes/{ENZYME proteins/Transferases,Kinases/TKL Ser/Thr protein kinases}	Cytosol;Nucleoplasm(Supported)		(M12)PID RHOA PATHWAY; (M81)PID CDC42 PATHWAY		0.0	0.0	0.0	0.0	0.0	0.0	0.0	0.0	0.0	0.0	0.0	0.0	0.0	0.0	0.0	0.0	0.0	0.0	0.0	0.0
LINGO4	339398	symbol	H. sapiens	339398	H. sapiens	LINGO4	leucine rich repeat and Ig domain containing 4								0.0	0.0	0.0	0.0	0.0	0.0	0.0	0.0	0.0	0.0	0.0	0.0	0.0	0.0	0.0	0.0	0.0	0.0	0.0	0.0
LLGL2	3993	symbol	H. sapiens	3993	H. sapiens	LLGL2	LLGL2, scribble cell polarity complex component	GO:0051294 establishment of spindle orientation;GO:0032878 regulation of establishment or maintenance of cell polarity;GO:0051293 establishment of spindle localization			Cytosol(Supported)Vesicles(Approved)			(M5907)HALLMARK ESTROGEN RESPONSE LATE	0.0	1.0	0.0	0.0	0.0	0.0	0.0	1.0	0.0	0.0	0.0	0.0	0.0	0.0	0.0	0.0	0.0	1.0	0.0	0.0
LMF1	64788	symbol	H. sapiens	64788	H. sapiens	LMF1	lipase maturation factor 1	GO:0051006 positive regulation of lipoprotein lipase activity;GO:0034382 chylomicron remnant clearance;GO:0033578 protein glycosylation in Golgi							0.0	0.0	0.0	0.0	0.0	0.0	0.0	1.0	0.0	0.0	0.0	0.0	0.0	0.0	0.0	0.0	0.0	1.0	0.0	0.0
LMTK2	22853	symbol	H. sapiens	22853	H. sapiens	LMTK2	lemur tyrosine kinase 2	GO:0033572 transferrin transport;GO:0015682 ferric iron transport;GO:0032515 negative regulation of phosphoprotein phosphatase activity	Tyr protein kinase family	Enzymes/{ENZYME proteins/Transferases,Kinases/Tyr protein kinases}	Cytosol;Microtubule organizing center;Nuclear speckles;Plasma membrane(Approved)				0.0	0.0	0.0	1.0	1.0	0.0	0.0	0.0	0.0	0.0	0.0	0.0	0.0	0.0	0.0	0.0	0.0	0.0	0.0	0.0
LNX1	84708	symbol	H. sapiens	84708	H. sapiens	LNX1	ligand of numb-protein X 1	GO:0006511 ubiquitin-dependent protein catabolic process;GO:0051260 protein homooligomerization;GO:0019941 modification-dependent protein catabolic process		Enzymes/ENZYME proteins/Transferases	Cell Junctions;Cytosol(Supported)		(M17)PID NOTCH PATHWAY		0.0	0.0	0.0	0.0	0.0	0.0	0.0	0.0	0.0	0.0	0.0	0.0	0.0	0.0	0.0	0.0	0.0	0.0	0.0	0.0
LOC100128239	100128239	Gene_ID	H. sapiens	100128239	H. sapiens	LOC100128239	uncharacterized LOC100128239								0.0	0.0	0.0	0.0	0.0	0.0	0.0	0.0	0.0	0.0	0.0	0.0	0.0	0.0	0.0	0.0	0.0	0.0	0.0	0.0
LOC100130872-SPON2	10417	Gene_ID	H. sapiens	10417	H. sapiens	SPON2	spondin 2	GO:0060907 positive regulation of macrophage cytokine production;GO:0061081 positive regulation of myeloid leukocyte cytokine production involved in immune response;GO:0043152 induction of bacterial agglutination			Vesicles(Approved)		(M169)PID INTEGRIN2 PATHWAY; (M3008)NABA ECM GLYCOPROTEINS; (M5884)NABA CORE MATRISOME		1.0	0.0	0.0	0.0	0.0	0.0	0.0	0.0	0.0	0.0	1.0	0.0	0.0	0.0	0.0	0.0	0.0	0.0	0.0	0.0
LOC100130933	100130933	Gene_ID	H. sapiens	100130933	H. sapiens	SMIM6	small integral membrane protein 6				Nucleus(Approved)				0.0	0.0	0.0	0.0	0.0	0.0	0.0	0.0	0.0	0.0	0.0	0.0	0.0	0.0	0.0	0.0	0.0	0.0	0.0	0.0
LOC100131551	100131551	Gene_ID	H. sapiens	100131551	H. sapiens	LINC00887	long intergenic non-protein coding RNA 887								0.0	0.0	0.0	0.0	0.0	0.0	0.0	0.0	0.0	0.0	0.0	0.0	0.0	0.0	0.0	0.0	0.0	0.0	0.0	0.0
LOC100133991	100133991	Gene_ID	H. sapiens	100133991	H. sapiens	MAP3K14-AS1	MAP3K14 antisense RNA 1								0.0	0.0	0.0	0.0	0.0	0.0	0.0	0.0	0.0	0.0	0.0	0.0	0.0	0.0	0.0	0.0	0.0	0.0	0.0	0.0
LOC100134259	100134259	Gene_ID	H. sapiens	100134259	H. sapiens	LINC01119	long intergenic non-protein coding RNA 1119								0.0	0.0	0.0	0.0	0.0	0.0	0.0	0.0	0.0	0.0	0.0	0.0	0.0	0.0	0.0	0.0	0.0	0.0	0.0	0.0
LOC100289341	100289341	Gene_ID	H. sapiens	100289341	H. sapiens	MAN1B1-DT	MAN1B1 divergent transcript								0.0	0.0	0.0	0.0	0.0	0.0	0.0	0.0	0.0	0.0	0.0	0.0	0.0	0.0	0.0	0.0	0.0	0.0	0.0	0.0
LOC145845	145845	Gene_ID	H. sapiens	145845	H. sapiens	LOC145845	uncharacterized LOC145845								0.0	0.0	0.0	0.0	0.0	0.0	0.0	0.0	0.0	0.0	0.0	0.0	0.0	0.0	0.0	0.0	0.0	0.0	0.0	0.0
LOC283314	283314	Gene_ID	H. sapiens	283314	H. sapiens	C1RL-AS1	C1RL antisense RNA 1								0.0	0.0	0.0	0.0	0.0	0.0	0.0	0.0	0.0	0.0	0.0	0.0	0.0	0.0	0.0	0.0	0.0	0.0	0.0	0.0
LOC283663	283663	Gene_ID	H. sapiens	283663	H. sapiens	LINC00926	long intergenic non-protein coding RNA 926								0.0	0.0	0.0	0.0	0.0	0.0	0.0	0.0	0.0	0.0	0.0	0.0	0.0	0.0	0.0	0.0	0.0	0.0	0.0	0.0
LOC284276	284276	Gene_ID	H. sapiens	284276	H. sapiens	LINC00908	long intergenic non-protein coding RNA 908								0.0	0.0	0.0	0.0	0.0	0.0	0.0	0.0	0.0	0.0	0.0	0.0	0.0	0.0	0.0	0.0	0.0	0.0	0.0	0.0
LOC284798	284798	Gene_ID	H. sapiens	284798	H. sapiens	LOC284798	uncharacterized LOC284798								0.0	0.0	0.0	0.0	0.0	0.0	0.0	0.0	0.0	0.0	0.0	0.0	0.0	0.0	0.0	0.0	0.0	0.0	0.0	0.0
LOC286002	286002	Gene_ID	H. sapiens	286002	H. sapiens	SLC26A4-AS1	SLC26A4 antisense RNA 1								0.0	0.0	0.0	0.0	0.0	0.0	0.0	0.0	0.0	0.0	0.0	0.0	0.0	0.0	0.0	0.0	0.0	0.0	0.0	0.0
LOC415056	415056	Gene_ID	H. sapiens	415056	H. sapiens	CNTFR-AS1	CNTFR antisense RNA 1								0.0	0.0	0.0	0.0	0.0	0.0	0.0	0.0	0.0	0.0	0.0	0.0	0.0	0.0	0.0	0.0	0.0	0.0	0.0	0.0
LOC440925	440925	Gene_ID	H. sapiens	440925	H. sapiens	LINC01124	long intergenic non-protein coding RNA 1124								0.0	0.0	0.0	0.0	0.0	0.0	0.0	0.0	0.0	0.0	0.0	0.0	0.0	0.0	0.0	0.0	0.0	0.0	0.0	0.0
LOC552889	552889	Gene_ID	H. sapiens	552889	H. sapiens	ATXN7L3B	ataxin 7 like 3B	GO:0010468 regulation of gene expression;GO:0060255 regulation of macromolecule metabolic process;GO:0019222 regulation of metabolic process			Nucleoplasm(Approved)				0.0	0.0	0.0	0.0	0.0	0.0	0.0	0.0	0.0	0.0	0.0	0.0	0.0	0.0	0.0	0.0	0.0	0.0	0.0	0.0
LOC642502	642502	Gene_ID	H. sapiens	642502	H. sapiens	LOC642502	succinate dehydrogenase complex subunit C pseudogene								0.0	0.0	0.0	0.0	0.0	0.0	0.0	0.0	0.0	0.0	0.0	0.0	0.0	0.0	0.0	0.0	0.0	0.0	0.0	0.0
LOC728264	728264	Gene_ID	H. sapiens	728264	H. sapiens	CARMN	cardiac mesoderm enhancer-associated non-coding RNA	GO:0035195 gene silencing by miRNA;GO:0035194 posttranscriptional gene silencing by RNA;GO:0016441 posttranscriptional gene silencing							0.0	0.0	0.0	0.0	0.0	0.0	0.0	0.0	0.0	0.0	0.0	0.0	0.0	0.0	0.0	0.0	0.0	0.0	0.0	0.0
LOC80054	80054	Gene_ID	H. sapiens	80054	H. sapiens	CEBPA-DT	CEBPA divergent transcript								0.0	0.0	0.0	0.0	0.0	0.0	0.0	0.0	0.0	0.0	0.0	0.0	0.0	0.0	0.0	0.0	0.0	0.0	0.0	0.0
LOC84740	84740	Gene_ID	H. sapiens	84740	H. sapiens	AFAP1-AS1	AFAP1 antisense RNA 1								0.0	0.0	0.0	0.0	0.0	0.0	0.0	0.0	0.0	0.0	0.0	0.0	0.0	0.0	0.0	0.0	0.0	0.0	0.0	0.0
LOXL1	4016	symbol	H. sapiens	4016	H. sapiens	LOXL1	lysyl oxidase like 1	GO:0018277 protein deamination;GO:0048251 elastic fiber assembly;GO:0018057 peptidyl-lysine oxidation			Endoplasmic reticulum(Approved)		(M3468)NABA ECM REGULATORS; (M5885)NABA MATRISOME ASSOCIATED; (M5889)NABA MATRISOME	(M5930)HALLMARK EPITHELIAL MESENCHYMAL TRANSITION	0.0	1.0	0.0	0.0	0.0	0.0	0.0	0.0	0.0	1.0	0.0	0.0	0.0	0.0	0.0	0.0	0.0	0.0	0.0	0.0
LOXL2	4017	symbol	H. sapiens	4017	H. sapiens	LOXL2	lysyl oxidase like 2	GO:1902455 negative regulation of stem cell population maintenance;GO:0032332 positive regulation of chondrocyte differentiation;GO:0018057 peptidyl-lysine oxidation		Enzymes/ENZYME proteins/Oxidoreductases	Nucleoplasm(Approved)		(M3468)NABA ECM REGULATORS; (M5885)NABA MATRISOME ASSOCIATED; (M5889)NABA MATRISOME	(M5930)HALLMARK EPITHELIAL MESENCHYMAL TRANSITION	0.0	1.0	0.0	0.0	0.0	0.0	0.0	0.0	0.0	1.0	0.0	0.0	0.0	0.0	0.0	0.0	0.0	0.0	0.0	0.0
LPCAT1	79888	symbol	H. sapiens	79888	H. sapiens	LPCAT1	lysophosphatidylcholine acyltransferase 1	GO:2001246 negative regulation of phosphatidylcholine biosynthetic process;GO:2001245 regulation of phosphatidylcholine biosynthetic process;GO:0036148 phosphatidylglycerol acyl-chain remodeling		Enzymes/ENZYME proteins/Transferases	Endoplasmic reticulum;Lipid droplets(Supported)				0.0	0.0	0.0	0.0	1.0	0.0	0.0	0.0	0.0	0.0	1.0	0.0	0.0	0.0	0.0	0.0	0.0	0.0	0.0	0.0
LPIN3	64900	symbol	H. sapiens	64900	H. sapiens	LPIN3	lipin 3	GO:0006646 phosphatidylethanolamine biosynthetic process;GO:0006656 phosphatidylcholine biosynthetic process;GO:0019432 triglyceride biosynthetic process		Enzymes/ENZYME proteins/Hydrolases	Cytosol(Supported)				0.0	0.0	0.0	0.0	0.0	0.0	0.0	0.0	0.0	0.0	0.0	0.0	0.0	0.0	0.0	0.0	0.0	0.0	0.0	0.0
LPP	4026	symbol	H. sapiens	4026	H. sapiens	LPP	LIM domain containing preferred translocation partner in lipoma	GO:0007155 cell adhesion;GO:0022610 biological adhesion;GO:0008150 biological_process			Cytosol;Focal adhesion sites(Enhanced)		(M232)PID ECADHERIN STABILIZATION PATHWAY		0.0	0.0	0.0	0.0	0.0	0.0	0.0	0.0	0.0	0.0	0.0	0.0	0.0	0.0	0.0	0.0	0.0	0.0	0.0	0.0
LPXN	9404	symbol	H. sapiens	9404	H. sapiens	LPXN	leupaxin	GO:0050859 negative regulation of B cell receptor signaling pathway;GO:0050855 regulation of B cell receptor signaling pathway;GO:0050858 negative regulation of antigen receptor-mediated signaling pathway			Cytosol;Focal adhesion sites(Enhanced)Nuclear speckles(Supported)				0.0	0.0	1.0	0.0	0.0	0.0	0.0	0.0	0.0	0.0	0.0	0.0	0.0	0.0	0.0	0.0	0.0	0.0	0.0	0.0
LRCH4	4034	symbol	H. sapiens	4034	H. sapiens	LRCH4	leucine rich repeats and calponin homology domain containing 4	GO:0007399 nervous system development;GO:0048731 system development;GO:0007275 multicellular organism development			Cytosol;Focal adhesion sites;Nucleoplasm(Approved)				0.0	0.0	0.0	0.0	0.0	0.0	0.0	0.0	0.0	0.0	0.0	0.0	0.0	0.0	0.0	0.0	0.0	0.0	0.0	0.0
LRP5	4041	symbol	H. sapiens	4041	H. sapiens	LRP5	LDL receptor related protein 5	GO:0061304 retinal blood vessel morphogenesis;GO:0061299 retina vasculature morphogenesis in camera-type eye;GO:0060764 cell-cell signaling involved in mammary gland development					(M77)PID WNT SIGNALING PATHWAY; (M266)PID NCADHERIN PATHWAY; (M5493)WNT SIGNALING		0.0	1.0	0.0	1.0	1.0	0.0	0.0	1.0	0.0	0.0	0.0	0.0	1.0	0.0	1.0	0.0	0.0	0.0	0.0	0.0
LRPAP1	4043	symbol	H. sapiens	4043	H. sapiens	LRPAP1	LDL receptor related protein associated protein 1	GO:0010916 negative regulation of very-low-density lipoprotein particle clearance;GO:0010915 regulation of very-low-density lipoprotein particle clearance;GO:0002091 negative regulation of receptor internalization			Endoplasmic reticulum(Enhanced)		(M211)PID HEDGEHOG 2PATHWAY; (M163)PID LIS1 PATHWAY; (M69)PID REELIN PATHWAY	(M5944)HALLMARK ANGIOGENESIS	0.0	0.0	0.0	0.0	0.0	0.0	0.0	0.0	0.0	0.0	0.0	0.0	0.0	0.0	0.0	0.0	0.0	0.0	1.0	0.0
LRRC17	10234	symbol	H. sapiens	10234	H. sapiens	LRRC17	leucine rich repeat containing 17	GO:0045671 negative regulation of osteoclast differentiation;GO:0002762 negative regulation of myeloid leukocyte differentiation;GO:0048539 bone marrow development			Nuclear speckles;Nucleoplasm;Plasma membrane(Approved)				0.0	0.0	1.0	0.0	0.0	0.0	0.0	0.0	0.0	0.0	0.0	0.0	0.0	0.0	0.0	0.0	0.0	0.0	0.0	0.0
LRRC33	375387	gene_synonym	H. sapiens	375387	H. sapiens	NRROS	negative regulator of reactive oxygen species	GO:0006801 superoxide metabolic process;GO:0072593 reactive oxygen species metabolic process;GO:0006954 inflammatory response							0.0	0.0	0.0	0.0	0.0	0.0	0.0	0.0	0.0	0.0	0.0	0.0	0.0	0.0	0.0	0.0	0.0	0.0	0.0	0.0
LRRC3B	116135	symbol	H. sapiens	116135	H. sapiens	LRRC3B	leucine rich repeat containing 3B								0.0	0.0	0.0	0.0	0.0	0.0	0.0	0.0	0.0	0.0	0.0	0.0	0.0	0.0	0.0	0.0	0.0	0.0	0.0	0.0
LRRC69	100130742	symbol	H. sapiens	100130742	H. sapiens	LRRC69	leucine rich repeat containing 69				Plasma membrane(Approved)				0.0	0.0	0.0	0.0	0.0	0.0	0.0	0.0	0.0	0.0	0.0	0.0	0.0	0.0	0.0	0.0	0.0	0.0	0.0	0.0
LRRFIP1	9208	symbol	H. sapiens	9208	H. sapiens	LRRFIP1	LRR binding FLII interacting protein 1	GO:0032481 positive regulation of type I interferon production;GO:0032479 regulation of type I interferon production;GO:0032606 type I interferon production		Transcription factors/Yet undefined DNA-binding domains	Cytosol(Supported)				0.0	0.0	0.0	0.0	0.0	0.0	0.0	0.0	0.0	0.0	0.0	0.0	0.0	0.0	0.0	0.0	0.0	0.0	0.0	0.0
LSM2	57819	symbol	H. sapiens	57819	H. sapiens	LSM2	LSM2 homolog, U6 small nuclear RNA and mRNA degradation associated	GO:0043928 exonucleolytic nuclear-transcribed mRNA catabolic process involved in deadenylation-dependent decay;GO:0000291 nuclear-transcribed mRNA catabolic process, exonucleolytic;GO:0000288 nuclear-transcribed mRNA catabolic process, deadenylation-dependent decay			Nucleus(Supported)			(M5926)HALLMARK MYC TARGETS V1	0.0	0.0	0.0	0.0	0.0	0.0	0.0	0.0	0.0	0.0	0.0	0.0	0.0	0.0	0.0	0.0	0.0	0.0	0.0	0.0
LSM4	25804	symbol	H. sapiens	25804	H. sapiens	LSM4	LSM4 homolog, U6 small nuclear RNA and mRNA degradation associated	GO:0043928 exonucleolytic nuclear-transcribed mRNA catabolic process involved in deadenylation-dependent decay;GO:0000291 nuclear-transcribed mRNA catabolic process, exonucleolytic;GO:0000387 spliceosomal snRNP assembly			Vesicles(Approved)			(M5922)HALLMARK UNFOLDED PROTEIN RESPONSE	0.0	0.0	0.0	0.0	0.0	0.0	0.0	0.0	0.0	0.0	0.0	0.0	0.0	0.0	0.0	0.0	0.0	0.0	0.0	0.0
LTBP3	4054	symbol	H. sapiens	4054	H. sapiens	LTBP3	latent transforming growth factor beta binding protein 3	GO:1902462 positive regulation of mesenchymal stem cell proliferation;GO:2000741 positive regulation of mesenchymal stem cell differentiation;GO:1902460 regulation of mesenchymal stem cell proliferation			Nucleoplasm(Approved)		(M3008)NABA ECM GLYCOPROTEINS; (M5884)NABA CORE MATRISOME; (M5889)NABA MATRISOME		0.0	0.0	0.0	0.0	0.0	0.0	0.0	0.0	0.0	0.0	0.0	0.0	0.0	0.0	0.0	0.0	0.0	0.0	0.0	0.0
LUC7L2	51631	symbol	H. sapiens	51631	H. sapiens	LUC7L2	LUC7 like 2, pre-mRNA splicing factor	GO:0006376 mRNA splice site selection;GO:0000245 spliceosomal complex assembly;GO:0000398 mRNA splicing, via spliceosome			Nucleus(Approved)				0.0	0.0	0.0	0.0	0.0	0.0	0.0	0.0	0.0	0.0	0.0	0.0	0.0	0.0	0.0	0.0	0.0	0.0	0.0	0.0
LY6G5C	80741	symbol	H. sapiens	80741	H. sapiens	LY6G5C	lymphocyte antigen 6 family member G5C	GO:0051260 protein homooligomerization;GO:0051259 protein complex oligomerization;GO:0065003 protein-containing complex assembly			Cytosol;Nucleoplasm(Approved)				0.0	0.0	0.0	0.0	0.0	0.0	0.0	0.0	0.0	0.0	0.0	0.0	0.0	0.0	0.0	0.0	0.0	0.0	0.0	0.0
LYL1	4066	symbol	H. sapiens	4066	H. sapiens	LYL1	LYL1, basic helix-loop-helix family member	GO:0001955 blood vessel maturation;GO:0060216 definitive hemopoiesis;GO:0030183 B cell differentiation		Transcription factors/Basic domains	Golgi apparatus(Approved)				0.0	0.0	1.0	0.0	0.0	0.0	0.0	0.0	0.0	0.0	0.0	0.0	0.0	0.0	0.0	0.0	0.0	0.0	0.0	0.0
LYN	4067	symbol	H. sapiens	4067	H. sapiens	LYN	LYN proto-oncogene, Src family tyrosine kinase	GO:0034136 negative regulation of toll-like receptor 2 signaling pathway;GO:0034144 negative regulation of toll-like receptor 4 signaling pathway;GO:0034135 regulation of toll-like receptor 2 signaling pathway	Tyr protein kinase family	Enzymes/{ENZYME proteins/Transferases,Kinases/Tyr protein kinases}	Golgi apparatus;Plasma membrane;Vesicles(Supported)	1-Tert-Butyl-3-(4-Chloro-Phenyl)-1h-Pyrazolo[3,4-D]Pyrimidin-4-Ylamine (Receptor signaling protein tyrosine kinase activity);Bosutinib (Receptor signaling protein tyrosine kinase activity);Ponatinib (Receptor signaling protein tyrosine kinase activity);Nintedanib (Receptor signaling protein tyrosine kinase activity)	(M135)PID IL5 PATHWAY; (M17200)SA B CELL RECEPTOR COMPLEXES; (M33)PID GLYPICAN 1PATHWAY	(M5916)HALLMARK APICAL SURFACE; (M5941)HALLMARK UV RESPONSE UP; (M5950)HALLMARK ALLOGRAFT REJECTION	1.0	0.0	1.0	1.0	1.0	1.0	0.0	1.0	1.0	0.0	1.0	1.0	1.0	0.0	1.0	0.0	1.0	1.0	0.0	0.0
LYPD6	130574	symbol	H. sapiens	130574	H. sapiens	LYPD6	LY6/PLAUR domain containing 6	GO:2000272 negative regulation of signaling receptor activity;GO:0099601 regulation of neurotransmitter receptor activity;GO:0010469 regulation of signaling receptor activity			Cytosol(Approved)				0.0	0.0	0.0	0.0	0.0	0.0	0.0	0.0	0.0	0.0	0.0	0.0	0.0	0.0	0.0	0.0	0.0	0.0	0.0	0.0
LYRM1	57149	symbol	H. sapiens	57149	H. sapiens	LYRM1	LYR motif containing 1				Nucleoplasm(Supported)Midbody(Approved)				0.0	0.0	0.0	0.0	0.0	0.0	0.0	0.0	0.0	0.0	0.0	0.0	0.0	0.0	0.0	0.0	0.0	0.0	0.0	0.0
LYSMD1	388695	symbol	H. sapiens	388695	H. sapiens	LYSMD1	LysM domain containing 1				Nucleus(Enhanced)				0.0	0.0	0.0	0.0	0.0	0.0	0.0	0.0	0.0	0.0	0.0	0.0	0.0	0.0	0.0	0.0	0.0	0.0	0.0	0.0
LZTS1	11178	symbol	H. sapiens	11178	H. sapiens	LZTS1	leucine zipper tumor suppressor 1	GO:0016242 negative regulation of macroautophagy;GO:0010507 negative regulation of autophagy;GO:0016241 regulation of macroautophagy			Nucleoli;Plasma membrane(Approved)				0.0	0.0	0.0	0.0	0.0	0.0	0.0	0.0	0.0	0.0	0.0	0.0	0.0	0.0	0.0	0.0	0.0	0.0	0.0	0.0
LZTS2	84445	symbol	H. sapiens	84445	H. sapiens	LZTS2	leucine zipper tumor suppressor 2	GO:1900181 negative regulation of protein localization to nucleus;GO:0090090 negative regulation of canonical Wnt signaling pathway;GO:1900180 regulation of protein localization to nucleus			Cytosol;Plasma membrane(Approved)				0.0	0.0	0.0	0.0	0.0	1.0	0.0	0.0	0.0	0.0	0.0	0.0	0.0	0.0	1.0	0.0	0.0	0.0	0.0	0.0
MACF1	23499	symbol	H. sapiens	23499	H. sapiens	MACF1	microtubule-actin crosslinking factor 1	GO:0045773 positive regulation of axon extension;GO:0051893 regulation of focal adhesion assembly;GO:0050772 positive regulation of axonogenesis			Actin filaments;Cell Junctions;Plasma membrane(Supported)				1.0	1.0	1.0	0.0	0.0	0.0	1.0	0.0	0.0	0.0	0.0	1.0	0.0	0.0	0.0	0.0	0.0	0.0	0.0	0.0
MACROD1	28992	symbol	H. sapiens	28992	H. sapiens	MACROD1	MACRO domain containing 1	GO:0051725 protein de-ADP-ribosylation;GO:0042278 purine nucleoside metabolic process;GO:0009116 nucleoside metabolic process			Nucleoplasm(Supported)				0.0	0.0	0.0	0.0	0.0	0.0	0.0	0.0	0.0	0.0	0.0	0.0	0.0	0.0	0.0	0.0	0.0	0.0	0.0	0.0
MACROD2	140733	symbol	H. sapiens	140733	H. sapiens	MACROD2	MACRO domain containing 2	GO:0051725 protein de-ADP-ribosylation;GO:0042278 purine nucleoside metabolic process;GO:0009116 nucleoside metabolic process			Nucleoli;Nucleus(Supported)Centrosome(Approved)				0.0	0.0	0.0	0.0	0.0	0.0	0.0	0.0	0.0	0.0	0.0	0.0	0.0	0.0	0.0	0.0	0.0	0.0	0.0	0.0
MAD1L1	8379	symbol	H. sapiens	8379	H. sapiens	MAD1L1	mitotic arrest deficient 1 like 1	GO:0007094 mitotic spindle assembly checkpoint;GO:0071174 mitotic spindle checkpoint;GO:0045841 negative regulation of mitotic metaphase/anaphase transition			Nuclear membrane;Nucleoplasm(Supported)		(M195)PID CMYB PATHWAY		0.0	0.0	1.0	0.0	0.0	1.0	0.0	0.0	0.0	0.0	0.0	0.0	0.0	0.0	1.0	0.0	0.0	0.0	1.0	0.0
MADD	8567	symbol	H. sapiens	8567	H. sapiens	MADD	MAP kinase activating death domain	GO:0032483 regulation of Rab protein signal transduction;GO:0010803 regulation of tumor necrosis factor-mediated signaling pathway;GO:0000187 activation of MAPK activity			Cytosol(Supported)Plasma membrane(Approved)		(M128)PID TNF PATHWAY; (M144)PID CERAMIDE PATHWAY; (M220)PID CASPASE PATHWAY	(M5902)HALLMARK APOPTOSIS	0.0	0.0	0.0	1.0	0.0	0.0	0.0	0.0	0.0	0.0	0.0	0.0	0.0	0.0	0.0	0.0	0.0	0.0	0.0	0.0
MAFA	389692	symbol	H. sapiens	389692	H. sapiens	MAFA	MAF bZIP transcription factor A	GO:0007263 nitric oxide mediated signal transduction;GO:0030073 insulin secretion;GO:0009749 response to glucose		Transcription factors/Basic domains					0.0	0.0	0.0	0.0	0.0	0.0	0.0	1.0	0.0	0.0	0.0	0.0	0.0	0.0	0.0	0.0	0.0	0.0	0.0	0.0
MAFG	4097	symbol	H. sapiens	4097	H. sapiens	MAFG	MAF bZIP transcription factor G	GO:0030641 regulation of cellular pH;GO:0045604 regulation of epidermal cell differentiation;GO:0006885 regulation of pH		Transcription factors/Basic domains			(M167)PID AP1 PATHWAY		0.0	0.0	0.0	0.0	0.0	0.0	0.0	0.0	0.0	0.0	0.0	1.0	0.0	0.0	0.0	0.0	0.0	0.0	0.0	0.0
MAFK	7975	symbol	H. sapiens	7975	H. sapiens	MAFK	MAF bZIP transcription factor K	GO:0007596 blood coagulation;GO:0007599 hemostasis;GO:0000122 negative regulation of transcription by RNA polymerase II		Transcription factors/Basic domains	Nucleoplasm(Enhanced)				0.0	0.0	0.0	0.0	0.0	0.0	0.0	0.0	0.0	0.0	0.0	1.0	0.0	0.0	0.0	0.0	0.0	0.0	0.0	0.0
MAK16	84549	symbol	H. sapiens	84549	H. sapiens	MAK16	MAK16 homolog	GO:0000470 maturation of LSU-rRNA;GO:0000460 maturation of 5.8S rRNA;GO:0042273 ribosomal large subunit biogenesis			Nucleoli;Vesicles(Supported)				0.0	0.0	0.0	0.0	0.0	0.0	0.0	0.0	0.0	0.0	0.0	0.0	0.0	0.0	0.0	0.0	0.0	0.0	0.0	0.0
MAL	4118	symbol	H. sapiens	4118	H. sapiens	MAL	mal, T cell differentiation protein	GO:0001766 membrane raft polarization;GO:0031580 membrane raft distribution;GO:1902043 positive regulation of extrinsic apoptotic signaling pathway via death domain receptors			Centrosome;Golgi apparatus(Approved)			(M5916)HALLMARK APICAL SURFACE	0.0	0.0	0.0	0.0	0.0	0.0	0.0	0.0	1.0	0.0	0.0	0.0	0.0	0.0	0.0	0.0	0.0	0.0	0.0	0.0
MAN1B1	11253	symbol	H. sapiens	11253	H. sapiens	MAN1B1	mannosidase alpha class 1B member 1	GO:0036511 trimming of first mannose on A branch;GO:0036512 trimming of second mannose on A branch;GO:0036510 trimming of terminal mannose on C branch		Enzymes/ENZYME proteins/Hydrolases	Vesicles(Uncertain)	1,4-Butanediol (Mannosyl-oligosaccharide 1,2-alpha-mannosidase activity);Methyl-2-S-(Alpha-D-Mannopyranosyl)-2-Thio-Alpha-D-Mannopyranoside (Mannosyl-oligosaccharide 1,2-alpha-mannosidase activity);Kifunensine (Mannosyl-oligosaccharide 1,2-alpha-mannosidase activity);Duvoglustat (Mannosyl-oligosaccharide 1,2-alpha-mannosidase activity)			0.0	0.0	0.0	0.0	0.0	0.0	0.0	0.0	0.0	0.0	0.0	0.0	0.0	0.0	0.0	0.0	0.0	0.0	0.0	0.0
MAN1C1	57134	symbol	H. sapiens	57134	H. sapiens	MAN1C1	mannosidase alpha class 1C member 1	GO:1904381 Golgi apparatus mannose trimming;GO:0036508 protein alpha-1,2-demannosylation;GO:0036507 protein demannosylation		Enzymes/ENZYME proteins/Hydrolases	Nucleus;Vesicles(Uncertain)				0.0	0.0	0.0	0.0	0.0	0.0	0.0	0.0	0.0	0.0	0.0	0.0	0.0	0.0	0.0	0.0	0.0	0.0	0.0	0.0
MAN2A2	4122	symbol	H. sapiens	4122	H. sapiens	MAN2A2	mannosidase alpha class 2A member 2	GO:0006013 mannose metabolic process;GO:0006491 N-glycan processing;GO:0006517 protein deglycosylation		Enzymes/ENZYME proteins/Hydrolases	Cytoplasmic bodies(Approved)				0.0	0.0	0.0	0.0	0.0	0.0	0.0	0.0	0.0	0.0	0.0	0.0	0.0	0.0	0.0	0.0	0.0	0.0	0.0	0.0
MANEAL	149175	symbol	H. sapiens	149175	H. sapiens	MANEAL	mannosidase endo-alpha like				Golgi apparatus(Approved)				0.0	0.0	0.0	0.0	0.0	0.0	0.0	0.0	0.0	0.0	0.0	0.0	0.0	0.0	0.0	0.0	0.0	0.0	0.0	0.0
MAP1B	4131	symbol	H. sapiens	4131	H. sapiens	MAP1B	microtubule associated protein 1B	GO:0045773 positive regulation of axon extension;GO:0047497 mitochondrion transport along microtubule;GO:0050772 positive regulation of axonogenesis			Cytosol(Enhanced)		(M163)PID LIS1 PATHWAY; (M69)PID REELIN PATHWAY; (M108)PID NETRIN PATHWAY	(M5942)HALLMARK UV RESPONSE DN	1.0	1.0	0.0	0.0	0.0	0.0	0.0	0.0	0.0	0.0	0.0	0.0	0.0	0.0	1.0	0.0	0.0	0.0	0.0	0.0
MAP1LC3A	84557	symbol	H. sapiens	84557	H. sapiens	MAP1LC3A	microtubule associated protein 1 light chain 3 alpha	GO:0010040 response to iron(II) ion;GO:0006995 cellular response to nitrogen starvation;GO:0043278 response to morphine							0.0	0.0	0.0	0.0	0.0	0.0	0.0	0.0	0.0	0.0	0.0	0.0	0.0	0.0	0.0	0.0	0.0	0.0	0.0	0.0
MAP1S	55201	symbol	H. sapiens	55201	H. sapiens	MAP1S	microtubule associated protein 1S	GO:0010848 regulation of chromatin disassembly;GO:0047497 mitochondrion transport along microtubule;GO:0031114 regulation of microtubule depolymerization			Cytosol(Enhanced)			(M5893)HALLMARK MITOTIC SPINDLE	1.0	1.0	0.0	0.0	0.0	0.0	0.0	0.0	0.0	1.0	0.0	0.0	0.0	0.0	0.0	0.0	0.0	0.0	0.0	0.0
MAP3K11	4296	symbol	H. sapiens	4296	H. sapiens	MAP3K11	mitogen-activated protein kinase kinase kinase 11	GO:0007256 activation of JNKK activity;GO:0007257 activation of JUN kinase activity;GO:0000186 activation of MAPKK activity	STE Ser/Thr protein kinase family	Enzymes/{ENZYME proteins/Transferases,Kinases/STE Ser/Thr protein kinases}	Cytosol;Microtubule organizing center(Supported)		(M69)PID REELIN PATHWAY; (M161)PID IFNG PATHWAY; (M3721)ST JNK MAPK PATHWAY	(M5893)HALLMARK MITOTIC SPINDLE	0.0	0.0	0.0	1.0	0.0	0.0	0.0	0.0	1.0	0.0	0.0	0.0	0.0	0.0	0.0	0.0	0.0	0.0	0.0	0.0
MAP3K7IP2	23118	gene_synonym	H. sapiens	23118	H. sapiens	TAB2	TGF-beta activated kinase 1 (MAP3K7) binding protein 2	GO:0070423 nucleotide-binding oligomerization domain containing signaling pathway;GO:0002755 MyD88-dependent toll-like receptor signaling pathway;GO:0002223 stimulatory C-type lectin receptor signaling pathway			Cytosol(Supported)		(M20)PID P38 MKK3 6PATHWAY; (M23)PID WNT NONCANONICAL PATHWAY; (M110)PID IL1 PATHWAY		0.0	0.0	0.0	1.0	0.0	0.0	0.0	0.0	0.0	0.0	0.0	0.0	0.0	1.0	0.0	0.0	1.0	0.0	0.0	0.0
MAP3K8	1326	symbol	H. sapiens	1326	H. sapiens	MAP3K8	mitogen-activated protein kinase kinase kinase 8	GO:0031295 T cell costimulation;GO:0000186 activation of MAPKK activity;GO:0031294 lymphocyte costimulation	STE Ser/Thr protein kinase family	Enzymes/{ENZYME proteins/Transferases,Kinases/STE Ser/Thr protein kinases}	Cytosol(Supported)		(M134)PID TCR RAS PATHWAY; (M190)PID TCR JNK PATHWAY; (M4910)ST ERK1 ERK2 MAPK PATHWAY	(M5897)HALLMARK IL6 JAK STAT3 SIGNALING; (M5947)HALLMARK IL2 STAT5 SIGNALING; (M5890)HALLMARK TNFA SIGNALING VIA NFKB	0.0	0.0	1.0	1.0	0.0	0.0	0.0	0.0	0.0	0.0	0.0	0.0	0.0	0.0	0.0	0.0	0.0	0.0	0.0	0.0
MAP4K1	11184	symbol	H. sapiens	11184	H. sapiens	MAP4K1	mitogen-activated protein kinase kinase kinase kinase 1	GO:0007257 activation of JUN kinase activity;GO:0000185 activation of MAPKKK activity;GO:1904628 cellular response to phorbol 13-acetate 12-myristate	STE Ser/Thr protein kinase family	Enzymes/{ENZYME proteins/Transferases,Kinases/STE Ser/Thr protein kinases}	Nucleoplasm;Plasma membrane(Uncertain)		(M190)PID TCR JNK PATHWAY; (M1718)SIG IL4RECEPTOR IN B LYPHOCYTES; (M8626)SIG BCR SIGNALING PATHWAY	(M5953)HALLMARK KRAS SIGNALING UP; (M5950)HALLMARK ALLOGRAFT REJECTION	0.0	0.0	0.0	1.0	0.0	0.0	0.0	0.0	0.0	0.0	0.0	0.0	0.0	0.0	0.0	0.0	0.0	0.0	0.0	0.0
MAP4K2	5871	symbol	H. sapiens	5871	H. sapiens	MAP4K2	mitogen-activated protein kinase kinase kinase kinase 2	GO:0007257 activation of JUN kinase activity;GO:0000185 activation of MAPKKK activity;GO:0043507 positive regulation of JUN kinase activity	STE Ser/Thr protein kinase family	Enzymes/{ENZYME proteins/Transferases,Kinases/STE Ser/Thr protein kinases}	Vesicles(Approved)		(M128)PID TNF PATHWAY	(M5915)HALLMARK APICAL JUNCTION	0.0	0.0	0.0	1.0	0.0	0.0	0.0	0.0	0.0	0.0	0.0	0.0	0.0	0.0	0.0	0.0	0.0	0.0	0.0	0.0
MAP4K4	9448	symbol	H. sapiens	9448	H. sapiens	MAP4K4	mitogen-activated protein kinase kinase kinase kinase 4	GO:0061179 negative regulation of insulin secretion involved in cellular response to glucose stimulus;GO:0070571 negative regulation of neuron projection regeneration;GO:0000185 activation of MAPKKK activity	STE Ser/Thr protein kinase family	Enzymes/{ENZYME proteins/Transferases,Kinases/STE Ser/Thr protein kinases}			(M62)PID EPHB FWD PATHWAY; (M128)PID TNF PATHWAY; (M144)PID CERAMIDE PATHWAY		1.0	0.0	0.0	1.0	0.0	0.0	0.0	1.0	0.0	0.0	0.0	0.0	0.0	0.0	1.0	0.0	0.0	0.0	1.0	0.0
MAP6D1	79929	symbol	H. sapiens	79929	H. sapiens	MAP6D1	MAP6 domain containing 1	GO:0018009 N-terminal peptidyl-L-cysteine N-palmitoylation;GO:0006500 N-terminal protein palmitoylation;GO:0007026 negative regulation of microtubule depolymerization			Cytosol(Approved)				1.0	1.0	0.0	0.0	0.0	0.0	0.0	0.0	0.0	0.0	0.0	0.0	0.0	0.0	0.0	0.0	0.0	0.0	1.0	0.0
MAP7D1	55700	symbol	H. sapiens	55700	H. sapiens	MAP7D1	MAP7 domain containing 1	GO:0000226 microtubule cytoskeleton organization;GO:0007017 microtubule-based process;GO:0007010 cytoskeleton organization			Cytosol;Microtubules(Approved)				0.0	0.0	0.0	0.0	0.0	0.0	0.0	0.0	0.0	0.0	0.0	0.0	0.0	0.0	0.0	0.0	0.0	0.0	0.0	0.0
MAPK12	6300	symbol	H. sapiens	6300	H. sapiens	MAPK12	mitogen-activated protein kinase 12	GO:0006975 DNA damage induced protein phosphorylation;GO:0051149 positive regulation of muscle cell differentiation;GO:0010952 positive regulation of peptidase activity	CMGC Ser/Thr protein kinase family	Enzymes/{ENZYME proteins/Transferases,Kinases/CMGC Ser/Thr protein kinases}	Cytosol;Nuclear speckles(Approved)	Phosphonothreonine (Protein serine/threonine kinase activity);Phosphoaminophosphonic Acid-Adenylate Ester (Protein serine/threonine kinase activity);KC706 (Protein serine/threonine kinase activity);CEP-1347 (Protein serine/threonine kinase activity)	(M209)PID P38 GAMMA DELTA PATHWAY; (M12705)SIG CD40PATHWAYMAP; (M12012)ST P38 MAPK PATHWAY	(M5909)HALLMARK MYOGENESIS	0.0	0.0	0.0	0.0	0.0	0.0	0.0	0.0	1.0	0.0	0.0	0.0	0.0	0.0	0.0	0.0	1.0	1.0	0.0	0.0
MAPK4	5596	symbol	H. sapiens	5596	H. sapiens	MAPK4	mitogen-activated protein kinase 4	GO:0000165 MAPK cascade;GO:0023014 signal transduction by protein phosphorylation;GO:0006468 protein phosphorylation	CMGC Ser/Thr protein kinase family	Enzymes/{ENZYME proteins/Transferases,Kinases/CMGC Ser/Thr protein kinases}					0.0	0.0	0.0	0.0	0.0	0.0	0.0	0.0	0.0	0.0	0.0	0.0	0.0	0.0	0.0	0.0	0.0	0.0	0.0	0.0
MAPT	4137	symbol	H. sapiens	4137	H. sapiens	MAPT	microtubule associated protein tau	GO:1905689 positive regulation of diacylglycerol kinase activity;GO:1905687 regulation of diacylglycerol kinase activity;GO:1904428 negative regulation of tubulin deacetylation			Plasma membrane(Supported)Nuclear speckles(Approved)	Paclitaxel (Structural constituent of cytoskeleton);Docetaxel (Structural constituent of cytoskeleton)	(M209)PID P38 GAMMA DELTA PATHWAY; (M69)PID REELIN PATHWAY; (M87)PID LKB1 PATHWAY	(M5906)HALLMARK ESTROGEN RESPONSE EARLY; (M5907)HALLMARK ESTROGEN RESPONSE LATE	1.0	1.0	0.0	1.0	1.0	0.0	0.0	1.0	1.0	0.0	1.0	0.0	0.0	0.0	1.0	0.0	0.0	1.0	1.0	0.0
MARK2	2011	symbol	H. sapiens	2011	H. sapiens	MARK2	microtubule affinity regulating kinase 2	GO:1904526 regulation of microtubule binding;GO:0071963 establishment or maintenance of cell polarity regulating cell shape;GO:0050770 regulation of axonogenesis	CAMK Ser/Thr protein kinase family	Enzymes/{ENZYME proteins/Transferases,Kinases/CAMK Ser/Thr protein kinases}	Plasma membrane(Supported)Nucleoplasm(Approved)		(M87)PID LKB1 PATHWAY; (M17)PID NOTCH PATHWAY	(M5941)HALLMARK UV RESPONSE UP	1.0	1.0	0.0	1.0	0.0	0.0	0.0	0.0	0.0	0.0	0.0	0.0	0.0	0.0	0.0	0.0	0.0	0.0	0.0	0.0
MARVELD1	83742	symbol	H. sapiens	83742	H. sapiens	MARVELD1	MARVEL domain containing 1	GO:0042552 myelination;GO:0008366 axon ensheathment;GO:0007272 ensheathment of neurons							0.0	0.0	0.0	0.0	0.0	0.0	0.0	0.0	0.0	0.0	0.0	0.0	0.0	0.0	0.0	0.0	0.0	0.0	0.0	0.0
MAVS	57506	symbol	H. sapiens	57506	H. sapiens	MAVS	mitochondrial antiviral signaling protein	GO:0035549 positive regulation of interferon-beta secretion;GO:1902741 positive regulation of interferon-alpha secretion;GO:0071660 positive regulation of IP-10 production			Mitochondria(Enhanced)				0.0	0.0	0.0	0.0	0.0	0.0	0.0	1.0	0.0	0.0	0.0	0.0	1.0	0.0	1.0	0.0	0.0	0.0	0.0	0.0
MBNL1	4154	symbol	H. sapiens	4154	H. sapiens	MBNL1	muscleblind like splicing regulator 1	GO:0000381 regulation of alternative mRNA splicing, via spliceosome;GO:0000380 alternative mRNA splicing, via spliceosome;GO:0048024 regulation of mRNA splicing, via spliceosome			Nucleoplasm(Enhanced)Cytosol(Supported)				0.0	0.0	0.0	0.0	0.0	0.0	0.0	0.0	0.0	0.0	0.0	0.0	0.0	0.0	0.0	0.0	0.0	0.0	0.0	0.0
MBNL2	10150	symbol	H. sapiens	10150	H. sapiens	MBNL2	muscleblind like splicing regulator 2	GO:0000381 regulation of alternative mRNA splicing, via spliceosome;GO:0000380 alternative mRNA splicing, via spliceosome;GO:0048024 regulation of mRNA splicing, via spliceosome			Nucleoplasm(Supported)				0.0	0.0	0.0	0.0	0.0	0.0	0.0	0.0	0.0	0.0	0.0	0.0	0.0	0.0	0.0	0.0	0.0	0.0	0.0	0.0
MBOAT1	154141	symbol	H. sapiens	154141	H. sapiens	MBOAT1	membrane bound O-acyltransferase domain containing 1	GO:0036150 phosphatidylserine acyl-chain remodeling;GO:0036152 phosphatidylethanolamine acyl-chain remodeling;GO:0006658 phosphatidylserine metabolic process		Enzymes/ENZYME proteins/Transferases	Mitochondria(Approved)				0.0	0.0	0.0	0.0	0.0	0.0	0.0	0.0	0.0	0.0	0.0	0.0	0.0	0.0	0.0	0.0	0.0	0.0	0.0	0.0
MCF2L	23263	symbol	H. sapiens	23263	H. sapiens	MCF2L	MCF.2 cell line derived transforming sequence like	GO:0035023 regulation of Rho protein signal transduction;GO:0007266 Rho protein signal transduction;GO:0046578 regulation of Ras protein signal transduction					(M83)PID CDC42 REG PATHWAY; (M68)PID RHOA REG PATHWAY; (M187)PID TRKR PATHWAY		0.0	0.0	0.0	0.0	0.0	0.0	0.0	0.0	1.0	0.0	0.0	0.0	0.0	0.0	0.0	0.0	0.0	0.0	0.0	0.0
MCFD2	90411	symbol	H. sapiens	90411	H. sapiens	MCFD2	multiple coagulation factor deficiency 2	GO:0048208 COPII vesicle coating;GO:0048207 vesicle targeting, rough ER to cis-Golgi;GO:0048199 vesicle targeting, to, from or within Golgi				Antihemophilic Factor (Recombinant) (Calcium ion binding)			0.0	0.0	0.0	0.0	0.0	0.0	0.0	0.0	0.0	0.0	0.0	0.0	0.0	0.0	0.0	0.0	0.0	0.0	0.0	0.0
MCM2	4171	symbol	H. sapiens	4171	H. sapiens	MCM2	minichromosome maintenance complex component 2	GO:1905775 negative regulation of DNA helicase activity;GO:1905463 negative regulation of DNA duplex unwinding;GO:1905774 regulation of DNA helicase activity		Enzymes/ENZYME proteins/Hydrolases	Nucleoplasm(Supported)		(M46)PID ATR PATHWAY	(M5924)HALLMARK MTORC1 SIGNALING; (M5925)HALLMARK E2F TARGETS; (M5901)HALLMARK G2M CHECKPOINT	0.0	0.0	0.0	0.0	1.0	0.0	0.0	0.0	0.0	1.0	0.0	0.0	0.0	0.0	0.0	0.0	0.0	0.0	1.0	0.0
MCPH1	79648	symbol	H. sapiens	79648	H. sapiens	MCPH1	microcephalin 1	GO:0060623 regulation of chromosome condensation;GO:0071539 protein localization to centrosome;GO:1905508 protein localization to microtubule organizing center			Nuclear bodies;Nucleoplasm(Uncertain)				0.0	1.0	0.0	0.0	0.0	0.0	0.0	0.0	0.0	0.0	0.0	0.0	0.0	0.0	0.0	0.0	0.0	0.0	0.0	0.0
MDC1	9656	symbol	H. sapiens	9656	H. sapiens	MDC1	mediator of DNA damage checkpoint 1	GO:0031573 intra-S DNA damage checkpoint;GO:0044773 mitotic DNA damage checkpoint;GO:0006303 double-strand break repair via nonhomologous end joining			Nuclear bodies;Nucleoplasm(Supported)		(M84)PID ATM PATHWAY		0.0	0.0	0.0	0.0	0.0	0.0	0.0	0.0	0.0	0.0	0.0	0.0	0.0	0.0	0.0	0.0	0.0	0.0	0.0	0.0
MED12L	116931	symbol	H. sapiens	116931	H. sapiens	MED12L	mediator complex subunit 12 like	GO:0006357 regulation of transcription by RNA polymerase II;GO:0006366 transcription by RNA polymerase II;GO:0006355 regulation of transcription, DNA-templated			Nucleoli(Approved)				0.0	0.0	0.0	0.0	0.0	0.0	0.0	0.0	0.0	0.0	0.0	0.0	0.0	0.0	0.0	0.0	0.0	0.0	0.0	0.0
MED13L	23389	symbol	H. sapiens	23389	H. sapiens	MED13L	mediator complex subunit 13 like	GO:0006357 regulation of transcription by RNA polymerase II;GO:0006366 transcription by RNA polymerase II;GO:0006355 regulation of transcription, DNA-templated			Golgi apparatus;Nucleus(Approved)			(M5906)HALLMARK ESTROGEN RESPONSE EARLY	0.0	0.0	0.0	0.0	0.0	0.0	0.0	0.0	0.0	0.0	0.0	0.0	0.0	0.0	0.0	0.0	0.0	0.0	0.0	0.0
MED21	9412	symbol	H. sapiens	9412	H. sapiens	MED21	mediator complex subunit 21	GO:0001824 blastocyst development;GO:0019827 stem cell population maintenance;GO:0001701 in utero embryonic development			Cytosol;Nucleoli;Nucleus(Approved)				0.0	0.0	0.0	0.0	0.0	0.0	0.0	0.0	0.0	0.0	0.0	0.0	0.0	0.0	0.0	0.0	0.0	0.0	0.0	0.0
MEF2D	4209	symbol	H. sapiens	4209	H. sapiens	MEF2D	myocyte enhancer factor 2D	GO:0001958 endochondral ossification;GO:1904707 positive regulation of vascular smooth muscle cell proliferation;GO:0007512 adult heart development		Transcription factors	Nucleoplasm(Enhanced)		(M32)PID HDAC CLASSIII PATHWAY; (M113)PID NFAT 3PATHWAY	(M5909)HALLMARK MYOGENESIS	0.0	0.0	0.0	0.0	0.0	0.0	0.0	0.0	0.0	0.0	0.0	0.0	0.0	0.0	0.0	0.0	0.0	0.0	0.0	0.0
MEGF8	1954	symbol	H. sapiens	1954	H. sapiens	MEGF8	multiple EGF like domains 8	GO:0048842 positive regulation of axon extension involved in axon guidance;GO:0097155 fasciculation of sensory neuron axon;GO:1902669 positive regulation of axon guidance					(M5883)NABA SECRETED FACTORS; (M5885)NABA MATRISOME ASSOCIATED; (M5889)NABA MATRISOME		1.0	1.0	0.0	0.0	0.0	0.0	0.0	0.0	0.0	0.0	0.0	0.0	0.0	0.0	0.0	0.0	0.0	0.0	0.0	0.0
MEIS1	4211	symbol	H. sapiens	4211	H. sapiens	MEIS1	Meis homeobox 1	GO:0060044 negative regulation of cardiac muscle cell proliferation;GO:0055022 negative regulation of cardiac muscle tissue growth;GO:0035855 megakaryocyte development		Transcription factors/Helix-turn-helix domains	Nucleoplasm(Supported)			(M5901)HALLMARK G2M CHECKPOINT	1.0	0.0	1.0	0.0	0.0	1.0	0.0	0.0	0.0	0.0	0.0	0.0	0.0	0.0	0.0	0.0	0.0	0.0	0.0	0.0
MESDC1	59274	gene_synonym	H. sapiens	59274	H. sapiens	TLNRD1	talin rod domain containing 1				Cytoplasmic bodies;Nucleoplasm(Approved)				0.0	0.0	0.0	0.0	0.0	0.0	0.0	0.0	0.0	0.0	0.0	0.0	0.0	0.0	0.0	0.0	0.0	0.0	0.0	0.0
METRNL	284207	symbol	H. sapiens	284207	H. sapiens	METRNL	meteorin like, glial cell differentiation regulator	GO:0090336 positive regulation of brown fat cell differentiation;GO:0090335 regulation of brown fat cell differentiation;GO:0014850 response to muscle activity							0.0	0.0	0.0	0.0	0.0	0.0	0.0	0.0	0.0	0.0	0.0	0.0	0.0	0.0	0.0	0.0	0.0	0.0	0.0	0.0
MEX3D	399664	symbol	H. sapiens	399664	H. sapiens	MEX3D	mex-3 RNA binding family member D	GO:0010609 mRNA localization resulting in posttranscriptional regulation of gene expression;GO:0061157 mRNA destabilization;GO:0061014 positive regulation of mRNA catabolic process							0.0	0.0	0.0	0.0	0.0	0.0	0.0	0.0	0.0	0.0	0.0	0.0	0.0	0.0	0.0	0.0	0.0	0.0	0.0	0.0
MFHAS1	9258	symbol	H. sapiens	9258	H. sapiens	MFHAS1	malignant fibrous histiocytoma amplified sequence 1	GO:0034121 regulation of toll-like receptor signaling pathway;GO:0002224 toll-like receptor signaling pathway;GO:0002221 pattern recognition receptor signaling pathway			Cytosol;Nucleoplasm(Approved)			(M5945)HALLMARK HEME METABOLISM	0.0	0.0	0.0	0.0	0.0	0.0	0.0	0.0	0.0	0.0	0.0	0.0	0.0	0.0	0.0	0.0	0.0	0.0	0.0	0.0
MFN2	9927	symbol	H. sapiens	9927	H. sapiens	MFN2	mitofusin 2	GO:0061734 parkin-mediated stimulation of mitophagy in response to mitochondrial depolarization;GO:0098779 positive regulation of mitophagy in response to mitochondrial depolarization;GO:1905461 positive regulation of vascular associated smooth muscle cell apoptotic process		Transporters				(M5936)HALLMARK OXIDATIVE PHOSPHORYLATION	0.0	1.0	0.0	0.0	1.0	1.0	0.0	0.0	1.0	0.0	0.0	1.0	0.0	0.0	0.0	0.0	0.0	0.0	0.0	0.0
MFSD2A	84879	symbol	H. sapiens	84879	H. sapiens	MFSD2A	major facilitator superfamily domain containing 2A	GO:0051977 lysophospholipid transport;GO:1990379 lipid transport across blood brain barrier;GO:0021766 hippocampus development		Transporters/Electrochemical Potential-driven transporters	Plasma membrane(Supported)Cytoplasmic bodies;Cytosol(Approved)				0.0	0.0	0.0	0.0	0.0	0.0	0.0	0.0	0.0	0.0	0.0	0.0	0.0	0.0	0.0	0.0	0.0	0.0	0.0	0.0
MFSD9	84804	symbol	H. sapiens	84804	H. sapiens	MFSD9	major facilitator superfamily domain containing 9				Nucleoli(Approved)				0.0	0.0	0.0	0.0	0.0	0.0	0.0	0.0	0.0	0.0	0.0	0.0	0.0	0.0	0.0	0.0	0.0	0.0	0.0	0.0
MGAT1	4245	symbol	H. sapiens	4245	H. sapiens	MGAT1	mannosyl (alpha-1,3-)-glycoprotein beta-1,2-N-acetylglucosaminyltransferase	GO:0006049 UDP-N-acetylglucosamine catabolic process;GO:0009227 nucleotide-sugar catabolic process;GO:0006047 UDP-N-acetylglucosamine metabolic process		Enzymes/ENZYME proteins/Transferases		Uridine-Diphosphate-N-Acetylglucosamine (Metal ion binding)		(M5941)HALLMARK UV RESPONSE UP	0.0	0.0	0.0	0.0	0.0	0.0	0.0	0.0	0.0	0.0	0.0	0.0	0.0	0.0	0.0	0.0	0.0	0.0	0.0	0.0
MGAT4B	11282	symbol	H. sapiens	11282	H. sapiens	MGAT4B	alpha-1,3-mannosyl-glycoprotein 4-beta-N-acetylglucosaminyltransferase B	GO:0006491 N-glycan processing;GO:0006487 protein N-linked glycosylation;GO:0006486 protein glycosylation		Enzymes/ENZYME proteins/Transferases					0.0	0.0	0.0	0.0	0.0	0.0	0.0	0.0	0.0	0.0	0.0	0.0	0.0	0.0	0.0	0.0	0.0	0.0	0.0	0.0
MGAT5	4249	symbol	H. sapiens	4249	H. sapiens	MGAT5	alpha-1,6-mannosylglycoprotein 6-beta-N-acetylglucosaminyltransferase	GO:0006487 protein N-linked glycosylation;GO:0006486 protein glycosylation;GO:0043413 macromolecule glycosylation		Enzymes/ENZYME proteins/Transferases					0.0	0.0	0.0	0.0	0.0	0.0	0.0	0.0	0.0	0.0	0.0	0.0	0.0	0.0	0.0	0.0	0.0	0.0	0.0	0.0
MGAT5B	146664	symbol	H. sapiens	146664	H. sapiens	MGAT5B	alpha-1,6-mannosylglycoprotein 6-beta-N-acetylglucosaminyltransferase B	GO:0006487 protein N-linked glycosylation;GO:0006486 protein glycosylation;GO:0043413 macromolecule glycosylation		Enzymes/ENZYME proteins/Transferases	Cytokinetic bridge;Mitotic spindle;Nucleoplasm(Approved)				0.0	0.0	0.0	0.0	0.0	0.0	0.0	0.0	0.0	0.0	0.0	0.0	0.0	0.0	0.0	0.0	0.0	0.0	0.0	0.0
MGC14436						None	None	None	None	None	None	None	None	None	nan	nan	nan	nan	nan	nan	nan	nan	nan	nan	nan	nan	nan	nan	nan	nan	nan	nan	nan	nan
MGC29506						None	None	None	None	None	None	None	None	None	nan	nan	nan	nan	nan	nan	nan	nan	nan	nan	nan	nan	nan	nan	nan	nan	nan	nan	nan	nan
MGRN1	23295	symbol	H. sapiens	23295	H. sapiens	MGRN1	mahogunin ring finger 1	GO:0043951 negative regulation of cAMP-mediated signaling;GO:0043949 regulation of cAMP-mediated signaling;GO:0045879 negative regulation of smoothened signaling pathway		Enzymes/ENZYME proteins/Transferases					0.0	0.0	0.0	0.0	1.0	0.0	0.0	0.0	0.0	0.0	0.0	0.0	0.0	0.0	0.0	0.0	0.0	0.0	0.0	0.0
MID1IP1	58526	symbol	H. sapiens	58526	H. sapiens	MID1IP1	MID1 interacting protein 1	GO:0006853 carnitine shuttle;GO:1902001 fatty acid transmembrane transport;GO:0045723 positive regulation of fatty acid biosynthetic process						(M5893)HALLMARK MITOTIC SPINDLE	0.0	1.0	0.0	0.0	0.0	0.0	0.0	0.0	0.0	0.0	0.0	0.0	0.0	0.0	0.0	0.0	0.0	0.0	1.0	0.0
MIR1207	100302175	symbol	H. sapiens	100302175	H. sapiens	MIR1207	microRNA 1207	GO:0035195 gene silencing by miRNA;GO:0035194 posttranscriptional gene silencing by RNA;GO:0016441 posttranscriptional gene silencing							0.0	0.0	0.0	0.0	0.0	0.0	0.0	0.0	0.0	0.0	0.0	0.0	0.0	0.0	0.0	0.0	0.0	0.0	0.0	0.0
MIR1227	100302283	symbol	H. sapiens	100302283	H. sapiens	MIR1227	microRNA 1227	GO:0035195 gene silencing by miRNA;GO:0035194 posttranscriptional gene silencing by RNA;GO:0016441 posttranscriptional gene silencing							0.0	0.0	0.0	0.0	0.0	0.0	0.0	0.0	0.0	0.0	0.0	0.0	0.0	0.0	0.0	0.0	0.0	0.0	0.0	0.0
MIR1280						None	None	None	None	None	None	None	None	None	nan	nan	nan	nan	nan	nan	nan	nan	nan	nan	nan	nan	nan	nan	nan	nan	nan	nan	nan	nan
MIR1282	100302254	symbol	H. sapiens	100302254	H. sapiens	MIR1282	microRNA 1282								0.0	0.0	0.0	0.0	0.0	0.0	0.0	0.0	0.0	0.0	0.0	0.0	0.0	0.0	0.0	0.0	0.0	0.0	0.0	0.0
MIR130A	406919	symbol	H. sapiens	406919	H. sapiens	MIR130A	microRNA 130a	GO:1905564 positive regulation of vascular endothelial cell proliferation;GO:1904707 positive regulation of vascular smooth muscle cell proliferation;GO:1905562 regulation of vascular endothelial cell proliferation							0.0	0.0	0.0	0.0	0.0	0.0	0.0	0.0	0.0	0.0	0.0	0.0	0.0	0.0	0.0	0.0	0.0	0.0	0.0	0.0
MIR145	406937	symbol	H. sapiens	406937	H. sapiens	MIR145	microRNA 145	GO:1905175 negative regulation of vascular smooth muscle cell dedifferentiation;GO:1904676 negative regulation of somatic stem cell division;GO:2000724 positive regulation of cardiac vascular smooth muscle cell differentiation							0.0	1.0	0.0	1.0	1.0	1.0	0.0	0.0	0.0	0.0	0.0	0.0	1.0	0.0	0.0	0.0	0.0	0.0	0.0	0.0
MIR548G	100313938	symbol	H. sapiens	100313938	H. sapiens	MIR548G	microRNA 548g								0.0	0.0	0.0	0.0	0.0	0.0	0.0	0.0	0.0	0.0	0.0	0.0	0.0	0.0	0.0	0.0	0.0	0.0	0.0	0.0
MIR612	693197	symbol	H. sapiens	693197	H. sapiens	MIR612	microRNA 612	GO:0035195 gene silencing by miRNA;GO:0035194 posttranscriptional gene silencing by RNA;GO:0016441 posttranscriptional gene silencing							0.0	0.0	0.0	0.0	0.0	0.0	0.0	0.0	0.0	0.0	0.0	0.0	0.0	0.0	0.0	0.0	0.0	0.0	0.0	0.0
MIRLET7D	406886	symbol	H. sapiens	406886	H. sapiens	MIRLET7D	microRNA let-7d	GO:0035195 gene silencing by miRNA;GO:0035194 posttranscriptional gene silencing by RNA;GO:0016441 posttranscriptional gene silencing							0.0	0.0	0.0	0.0	0.0	0.0	0.0	0.0	0.0	0.0	0.0	0.0	0.0	0.0	0.0	0.0	0.0	0.0	0.0	0.0
MKLN1	4289	symbol	H. sapiens	4289	H. sapiens	MKLN1	muskelin 1	GO:0031532 actin cytoskeleton reorganization;GO:0008360 regulation of cell shape;GO:0007160 cell-matrix adhesion			Cytosol;Plasma membrane;Vesicles(Approved)				1.0	1.0	0.0	0.0	0.0	0.0	1.0	0.0	0.0	0.0	0.0	0.0	0.0	0.0	0.0	0.0	0.0	0.0	0.0	0.0
MKNK2	2872	symbol	H. sapiens	2872	H. sapiens	MKNK2	MAP kinase interacting serine/threonine kinase 2	GO:0071243 cellular response to arsenic-containing substance;GO:0097192 extrinsic apoptotic signaling pathway in absence of ligand;GO:0046685 response to arsenic-containing substance	CAMK Ser/Thr protein kinase family	Enzymes/{ENZYME proteins/Transferases,Kinases/CAMK Ser/Thr protein kinases}	Nuclear bodies(Supported)		(M4910)ST ERK1 ERK2 MAPK PATHWAY; (M12012)ST P38 MAPK PATHWAY	(M5923)HALLMARK PI3K AKT MTOR SIGNALING; (M5939)HALLMARK P53 PATHWAY	0.0	0.0	0.0	0.0	0.0	0.0	0.0	0.0	0.0	0.0	0.0	0.0	0.0	0.0	0.0	0.0	0.0	0.0	0.0	0.0
MLL	4297	gene_synonym	H. sapiens	4297	H. sapiens	KMT2A	lysine methyltransferase 2A	GO:1901674 regulation of histone H3-K27 acetylation;GO:0044648 histone H3-K4 dimethylation;GO:0071440 regulation of histone H3-K14 acetylation		Enzymes/ENZYME proteins/Transferases;Transcription factors/Zinc-coordinating DNA-binding domains	Nucleoplasm(Supported)Cytosol(Approved)				0.0	1.0	1.0	0.0	0.0	1.0	0.0	0.0	0.0	1.0	0.0	0.0	0.0	0.0	0.0	0.0	0.0	0.0	0.0	0.0
MLL2	8085	gene_synonym	H. sapiens	8085	H. sapiens	KMT2D	lysine methyltransferase 2D	GO:0033148 positive regulation of intracellular estrogen receptor signaling pathway;GO:0001555 oocyte growth;GO:0033145 positive regulation of intracellular steroid hormone receptor signaling pathway		Enzymes/ENZYME proteins/Transferases	Cytosol;Nucleus;Plasma membrane(Approved)			(M5956)HALLMARK KRAS SIGNALING DN	0.0	0.0	1.0	0.0	0.0	0.0	0.0	0.0	0.0	1.0	0.0	0.0	1.0	0.0	0.0	0.0	0.0	0.0	0.0	0.0
MLLT1	4298	symbol	H. sapiens	4298	H. sapiens	MLLT1	MLLT1, super elongation complex subunit	GO:0006469 negative regulation of protein kinase activity;GO:0006368 transcription elongation from RNA polymerase II promoter;GO:0033673 negative regulation of kinase activity			Nucleoplasm(Supported)				0.0	0.0	0.0	1.0	1.0	0.0	0.0	0.0	0.0	0.0	0.0	0.0	0.0	0.0	0.0	0.0	0.0	0.0	0.0	0.0
MMP15	4324	symbol	H. sapiens	4324	H. sapiens	MMP15	matrix metallopeptidase 15	GO:0035987 endodermal cell differentiation;GO:0001706 endoderm formation;GO:0030574 collagen catabolic process		Enzymes/Peptidases/Metallopeptidases	Cytosol;Nucleoplasm;Plasma membrane(Approved)	Marimastat (Zinc ion binding)	(M3468)NABA ECM REGULATORS; (M5885)NABA MATRISOME ASSOCIATED; (M5889)NABA MATRISOME	(M5946)HALLMARK COAGULATION; (M5921)HALLMARK COMPLEMENT	0.0	0.0	0.0	0.0	0.0	0.0	0.0	0.0	0.0	0.0	0.0	0.0	0.0	0.0	0.0	0.0	0.0	0.0	0.0	0.0
[truncated: 787 more rows]

## Sheet: GO_AllLists
GO lists for genes from 3,000 methylation differential probes between high and low risk GBM groups.
Category	CategoryID	GO	Description	LogP	Enrichment	Z-score	#TotalGeneInLibrary	#GeneInGO	#GeneInHitList	#GeneInGOAndHitList	%InGO	STDV %InGO	GeneID	Hits	Log(q-value)	GeneList
[truncated: 1,486 more rows]
